# Supplementary material for: Distinct gene expression in demyelinated white and grey matter areas of patients with multiple sclerosis
Source: Brain Commun. 2022 Jan 17;4(2):fcac005. doi: 10.1093/braincomms/fcac005 (PMC8914505; doi:10.1093/braincomms/fcac005)
Supplement: fcac005_Supplementary_Data [file fcac005_supplementary_data.zip]

Archive with 4 entries (4 files):
- supplementary data 3 250821.xlsx
- Supplementary data2 210521.xlsx
- Supplementary tables and figs.pdf
- Supplementary_Data_1.docx
