# Supplementary material for: Distinct gene expression in demyelinated white and grey matter areas of patients with multiple sclerosis
Source: Brain Commun. 2022 Jan 17;4(2):fcac005. doi: 10.1093/braincomms/fcac005 (PMC8914505; doi:10.1093/braincomms/fcac005)
Supplement: fcac005_Supplementary_Data [file fcac005_supplementary_data.zip › supplementary data 3 250821.xlsx]

## Sheet: Overview clusters
genes	cluster
VWA1	1
GABRD	2
TPRG1L	3
AJAP1	3
NA..4	2
CHD5	2
PLEKHG5	3
CAMTA1	3
VAMP3	4
H6PD	5
CLSTN1	2
RBP7	4
TNFRSF1B	5
EFHD2	2
PADI2	1
IGSF21	2
NBL1	2
CAMK2N1	3
KIF17	2
ECE1	6
RAP1GAP	2
C1QA	5
C1QB	6
LUZP1	2
ID3	1
NIPAL3	7
SRRM1	1
CLIC4	4
RUNX3	6
LDLRAP1	4
TRNP1	3
WASF2	1
THEMIS2	1
PHACTR4	4
OPRD1	2
LAPTM5	5
ADGRB2	3
PTP4A2	4
AL136115.1	4
MARCKSL1	7
FNDC5	2
DLGAP3	2
NCDN	2
AL591845.1	3
YRDC	3
NDUFS5	3
HPCAL4	2
BMP8B	1
RIMS3	2
RIMKLA	2
YBX1	5
TMEM125	4
ELOVL1	4
RNF220	7
NA..70	4
UQCRH	3
ATPAF1	3
EFCAB14	1
CYP4X1	2
AGBL4	2
ELAVL4	2
OSBPL9	1
RAB3B	2
ZYG11B	2
SSBP3	2
DHCR24	7
PRKAA2	2
DAB1	3
JUN	5
HOOK1	2
ATG4C	4
NA..88	3
LEPROT	5
PDE4B	4
GNG12	5
WLS	5
LRRC7	2
PTGER3	3
NEGR1	3
ERICH3	2
NA..96	1
NA..97	3
IFI44L	5
ADGRL2	2
TTLL7	7
SSX2IP	3
SH3GLB1	6
LMO4	2
GBP3	5
GBP1	5
GBP2	5
ZNF326	6
ZNF644	1
TGFBR3	5
EPHX4	3
AC104836.1	3
CCDC18.AS1	1
FNBP1L	5
ARHGAP29	5
PLPPR4	2
TRMT13	4
EXTL2	3
OLFM3	3
PRPF38B	1
STXBP3	4
WDR47	3
SORT1	7
GPR61	3
AHCYL1	5
SLC6A17	2
KCNC4	2
NA..135	3
AL365361.1	2
CHI3L2	1
ADORA3	4
KCND3	3
ATP1A1	3
TTF2	1
PHGDH	1
TXNIP	1
CHD1L	1
HIST2H2BE	1
SV2A	3
OTUD7B	4
ANP32E	5
CA14	4
ENSA	2
CTSS	5
MINDY1	1
MLLT11	2
CELF3	3
TDRKH	3
S100A10	5
S100A6	5
RAB13	5
UBE2Q1	3
CHRNB2	3
KCNN3	5
NA..190	1
RUSC1	2
ARHGEF2	7
NA..194	1
PAQR6	4
MEF2D	3
HAPLN2	7
NES	4
IFI16	4
CADM3	2
KCNJ10	4
CD84	5
ADAMTS4	4
PCP4L1	3
HSPA6	1
FCGR3A	5
NOS1AP	3
DDR2	6
RGS4	2
ILDR2	2
DCAF6	2
SFT2D2	1
ATP1B1	3
KIFAP3	3
PRRX1	5
PIGC	4
ZBTB37	1
RABGAP1L	2
KIAA0040	5
RASAL2	2
CEP350	1
NA..229	2
NA..235	2
COLGALT2	4
C1orf21	2
RGS1	6
TROVE2	4
CDC73	1
B3GALT2	3
CFH	5
NEK7	1
PTPRC	5
TNNT2	3
CSRP1	4
LMOD1	5
TMEM183A	3
PPFIA4	2
CHI3L1	1
MDM4	1
NFASC	7
CNTN2	4
CDK18	7
MFSD4A	3
SLC45A3	4
CD55	4
NA..266	2
CAMK1G	2
LPGAT1	7
NENF	7
PROX1	7
SMYD2	2
KCTD3	4
ESRRG	3
MARK1	2
C1orf115	3
SUSD4	2
NVL	1
LBR	4
NA..274	5
AL591895.1	4
TMEM63A	4
STUM	2
ITPKB	4
GJC2	7
RNF187	2
RHOU	4
CCSAP	3
URB2	3
PGBD5	2
AGT	5
C1orf198	1
PCNX2	2
KCNK1	3
SLC35F3	3
LINC01354	5
TOMM20	3
RYR2	3
CHRM3	2
GREM2	3
RGS7	2
PLD5	7
MYT1L	2
LINC01105	7
RNF144A.AS1	3
ID2.AS1	5
FAM49A	2
VSNL1	2
TTC32	4
DTNB	3
KIF3C	2
KCNK3	3
DPYSL5	7
MAPRE3	2
SLC30A3	3
EHD3	3
RASGRP3	4
AC012593.1	1
STRN	7
PRKD3	6
QPCT	3
CYP1B1	5
SLC8A1	2
ZFP36L2	1
PREPL	3
PRKCE	2
MCFD2	2
CALM2	3
FOXN2	4
NRXN1	2
RTN4	7
CCDC88A	1
EFEMP1	5
VRK2	4
BCL11A	2
MDH1	2
PELI1	4
PPP3R1	2
CNRIP1	3
ANTXR1	5
AAK1	2
ADD2	2
PAIP2B	4
DYSF	4
SPR	7
RAB11FIP5	2
FBXO41	2
RTKN	7
CCDC142	6
LRRTM4	2
NA..403	2
TMSB10	3
REEP1	2
KRCC1	4
IGKC	5
MAL	4
VWA3B	6
INPP4A	2
KIAA1211L	2
AFF3	2
LONRF2	2
CREG2	3
MAP4K4	4
AC012360.3	7
2010-09-01	1
LINC00116	3
DBI	6
PTPN4	2
RALB	3
NA..433	2
BIN1	7
LYPD1	3
NCKAP5	1
R3HDM1	3
CXCR4	4
ZEB2	4
AC009951.1	4
RND3	2
CACNB4	3
FMNL2	4
KCNJ3	2
NR4A2	3
ERMN	4
PKP4	4
TANC1	4
BAZ2B	4
AC008277.1	6
TBR1	3
SLC4A10	2
GRB14	3
COBLL1	6
SCN3A	2
SCN2A	2
CSRNP3	3
SCN1A	2
LRP2	4
GAD1	2
CYBRD1	6
DYNC1I2	4
DLX1	3
ITGA6	5
MAP3K20	5
OLA1	3
GPR155	2
WIPF1	4
CHN1	2
ATP5G3	3
AC016739.1	5
MTX2	3
NFE2L2	1
OSBPL6	2
TTN	6
SESTD1	4
ZNF385B	2
SSFA2	5
PDE1A	3
NCKAP1	2
DUSP19	3
ZNF804A	2
ITGAV	4
COL5A2	3
C2orf88	4
HIBCH	7
INPP1	7
GLS	2
STAT4	3
CAVIN2	1
SLC39A10	2
ANKRD44	4
RFTN2	4
PLCL1	7
AOX3P	4
LINC01792	4
CLK1	4
NA..502	7
FAM126B	3
CFLAR	1
BMPR2	2
ABI2	2
PARD3B	5
NRP2	5
ADAM23	2
C2orf80	2
MAP2	2
UNC80	2
LANCL1	7
IKZF2	1
BARD1	4
IGFBP5	5
TNS1	5
PNKD	2
TMBIM1	1
SLC11A1	5
CYP27A1	4
CDK5R2	2
TUBA4A	2
NA..523	4
PTPRN	3
EPHA4	2
AC010980.1	3
KCNE4	5
SCG2	2
DOCK10	1
SPHKAP	2
SP110	1
SP140L	5
SP100	5
ARMC9	2
PTMA	4
EFHD1	1
NGEF	2
USP40	4
ARL4C	2
COPS8	3
2002-09-01	5
BOK	4
CHL1	2
CNTN6	2
CNTN4	3
ITPR1	2
ARL8B	3
LMCD1.AS1	1
SRGAP3	3
LHFPL4	2
CPNE9	2
PRRT3	2
ATP2B2	2
SYN2	2
IQSEC1	3
HDAC11	7
GALNT15	5
PLCL2	2
SATB1	3
SATB1.AS1	3
KCNH8	4
KAT2B	4
ZNF385D	3
NKIRAS1	3
THRB	2
SLC4A7	2
CRTAP	1
UBP1	2
ARPP21	2
MOBP	4
ENTPD3	2
ZNF621	1
CCK	2
NKTR	4
ABHD5	1
CCR1	6
LRRC2	2
CSPG5	3
SMARCC1	4
MAP4	4
PLXNB1	1
NCKIPSD	3
BSN	2
CAMKV	2
MON1A	3
NA..582	1
SEMA3B	4
DOCK3	3
NA..596	2
ERC2	2
ARHGEF3	2
PXK	4
AC135507.1	7
FAM107A	5
FEZF2	2
CADPS	2
SYNPR	2
C3orf49	3
ADAMTS9	5
MAGI1	3
FAM19A1	3
FRMD4B	4
MITF	4
PDZRN3	2
CNTN3	3
ROBO2	3
CADM2	3
MTRNR2L12	2
AC110491.1	2
CRYBG3	1
CLDND1	7
TOMM70	3
ABI3BP	5
ALCAM	7
BBX	4
PLCXD2	2
TAGLN3	3
CCDC80	6
ATP6V1A	2
ZDHHC23	3
ZBTB20	1
GAP43	2
LSAMP	3
TUSC7	2
IGSF11	4
STXBP5L	2
HCLS1	5
PARP9	1
PARP14	5
MYLK	1
KALRN	2
ITGB5	1
OSBPL11	6
SLC41A3	3
CPNE4	3
TF	4
AC080128.1	4
RAB6B	2
AMOTL2	4
CLSTN2	2
C3orf58	7
PLSCR4	5
AC092958.1	1
CP	5
WWTR1	5
RNF13	4
PFN2	3
C3orf80	2
TRIM59	4
PPM1L	2
SERPINI2	5
WDR49	5
SERPINI1	3
GOLIM4	5
CLDN11	4
SLC2A2	1
PLD1	4
NCEH1	2
NDUFB5	3
PEX5L	7
SOX2.OT	4
SOX2	4
CHRD	3
EIF4A2	3
RFC4	3
MASP1	5
BCL6	6
CCDC50	5
FGF12	2
HES1	1
APOD	4
PAK2	4
DLG1	4
PDE6B	4
CPLX1	3
NA..729	2
NSG1	3
CRMP1	2
C4orf50	2
JAKMIP1	2
PPP2R2C	3
ABLIM2	2
DRD5	2
CD38	6
LDB2	2
QDPR	7
SLIT2	3
KCNIP4	3
AC096576.2	3
KCNIP4.IT1	3
PPARGC1A	2
LINC02473	4
RBPJ	1
PCDH7	3
ARAP2	4
FAM114A1	6
UBE2K	2
APBB2	4
UCHL1	3
LIMCH1	7
ATP8A1	7
GABRA2	3
GABRA4	2
GABRB1	2
AC107398.3	2
FRYL	4
TMEM165	4
HOPX	3
REST	5
IGFBP7	5
IGFBP7.AS1	1
ADGRL3	2
EPHA5	3
YTHDC1	4
JCHAIN	5
PARM1	2
G3BP2	3
SCARB2	7
MRPL1	3
LINC01094	5
LINC01088	5
COQ2	7
CDS1	2
MAPK10	2
PTPN13	4
MEPE	2
SPP1	4
HERC5	1
NA..796	3
SNCA	3
UNC5C	7
EIF4E	2
LAMTOR3	2
H2AFZ	3
PPP3CA	2
AC096564.2	4
LARP7	5
ANK2	2
UGT8	4
NDST3	2
SYNPO2	6
TNIP3	2
FAT4	4
HSPA4L	2
SLC7A11	5
SCOC	3
GAB1	4
RPSAP36	1
HHIP	7
FBXW7	2
LRAT	5
MAP9	2
GUCY1B3	3
GLRB	3
GRIA2	3
FAM198B	5
TMEM144	4
AC098679.2	4
FSTL5	2
SPOCK3	7
PALLD	5
GALNTL6	2
GLRA3	2
GPM6A	2
WDR17	3
AGA	1
TENM3	2
STOX2	3
ENPP6	7
IRF2	1
ACSL1	1
SLC25A4	3
SORBS2	2
TPPP	7
UBE2QL1	3
ANKRD33B	2
MYO10	7
BASP1	2
NA..862	2
CDH18	3
CDH9	2
SUB1	2
AC139792.1	4
RAI14	4
NIPBL	4
LIFR	1
FYB1	1
DAB2	5
CARD6	5
C7	5
SELENOP	1
HCN1	2
ITGA1	6
ITGA2	4
PLK2	2
RAB3C	3
PDE4D	2
PART1	2
ELOVL7	5
ZSWIM6	4
AC122707.1	3
RGS7BP	2
ERBIN	4
CARTPT	2
MAP1B	3
ENC1	3
GCNT4	2
SV2C	2
IQGAP2	5
ZBED3	4
AP3B1	4
SCAMP1	2
LHFPL2	5
HOMER1	3
SERINC5	1
ZFYVE16	4
VCAN	5
EDIL3	7
MEF2C	2
CETN3	4
ARRDC3	4
MCTP1	2
RHOBTB3	5
PCSK1	3
CHD1	1
AC008505.1	4
NA..920	2
FBXL17	2
PJA2	3
MAN2A1	4
CAMK4	2
NREP	3
SEMA6A	4
ZNF608	1
GRAMD2B	5
AC093535.2	5
ALDH7A1	4
MEGF10	4
CTXN3	2
SLC12A2	4
SLC27A6	7
ADAMTS19	7
HINT1	3
ACSL6	2
KIF3A	3
2008-09-01	4
SHROOM1	1
FSTL4	2
VDAC1	3
CAMLG	3
CXCL14	2
SMAD5	6
MYOT	4
REEP2	3
EGR1	2
NA..936	4
CD14	5
PCDHGB7	1
NDFIP1	3
AC091825.1	3
FGF1	4
ARHGAP26	2
KCTD16	3
PPP2R2B	3
DPYSL3	5
SH3TC2	4
SH3TC2.DT	4
ARHGEF37	4
PDGFRB	5
SLC6A7	3
CAMK2A	2
CD74	4
SYNPO	2
ANXA6	3
GM2A	1
AC011374.1	2
SPARC	5
NMUR2	4
GRIA1	2
FAXDC2	1
CYFIP2	2
PTTG1	3
ATP10B	4
GABRB2	2
GABRA1	2
GABRG2	2
TENM2	2
FBLL1	2
RPL26L1	3
NSG2	3
CPLX2	2
NA..971	2
SNCB	2
UNC5A	2
MAPK9	2
SERPINB6	1
TUBB2A	3
SLC22A23	7
NRN1	3
PHACTR1	2
GFOD1	2
RBM24	2
CAP2	2
KIF13A	1
ID4	5
NRSN1	2
GPLD1	3
KIAA0319	2
RIPOR2	2
TRIM38	5
HIST1H2AC	4
AL031777.3	5
ZNF204P	2
ZSCAN31	3
MOG	4
HLA.E	5
PPP1R18	5
DDR1	1
TCF19	1
HLA.B	1
ATP6V1G2	3
DDAH2	5
HSPA1A	7
HSPA1B	7
PRRT1	2
HLA.DRA	1
HLA.DQA1	5
HLA.DMB	6
HLA.DPA1	1
GRM4	2
PACSIN1	3
FKBP5	5
SRPK1	3
CDKN1A	5
CPNE5	2
MTCH1	3
BTBD9	3
KIF6	4
DAAM2	6
AL592158.1	1
KLHDC3	3
TJAP1	4
ENPP5	3
RCAN2	3
PAQR8	1
FBXO9	3
LRRC1	4
COL21A1	5
DST	4
PHF3	4
B3GAT2	1
OGFRL1	6
RIMS1	2
KCNQ5	2
KCNQ5.IT1	3
MYO6	4
PHIP	4
ELOVL4	3
DOPEY1	3
NA..1044	2
MRAP2	3
SNHG5	1
CNR1	2
GPR63	3
NDUFAF4	3
KLHL32	4
FAXC	2
WASF1	3
CDK19	4
AMD1	7
FYN	1
HDAC2.AS2	7
NT5DC1	7
TSPYL4	2
TSPYL1	3
SLC35F1	3
GJA1	5
CLVS2	2
NCOA7	3
RSPO3	2
THEMIS	3
EPB41L2	1
RPS12	4
SGK1	4
MAP7	4
ARFGEF3	7
HIVEP2	2
UTRN	5
GRM1	2
STXBP5	2
AL031056.1	5
PCMT1	2
PPP1R14C	2
PLEKHG1	7
AKAP12	2
IPCEF1	2
TIAM2	3
SYNJ2	7
SYTL3	5
MAS1	3
AGPAT4	7
QKI	4
PRR18	4
MPC1	1
NA..1108	1
PRKAR1B	2
PSMG3	3
C1GALT1	7
ICA1	2
NDUFA4	3
SCIN	5
ETV1	3
DGKB	2
TSPAN13	2
ITGB8	1
CDCA7L	1
RAPGEF5	7
NPY	1
CYCS	2
SNX10	3
CREB5	4
CPVL	1
WIPF3	3
MTURN	4
AQP1	1
NEUROD6	3
PDE1C	7
BMPER	2
AC018647.1	4
SEPT7.AS1	1
2007-09-01	4
ANLN	4
ELMO1	4
EPDR1	3
AMPH	3
HECW1	2
HECW1.IT1	2
AEBP1	5
CAMK2B	2
NA..1146	7
ADCY1	2
TNS3	5
COBL	4
VSTM2A	3
VSTM2A.OT1	2
MRPS17	3
GALNT17	2
CALN1	3
STX1A	2
LIMK1	2
HIP1	4
RHBDD2	3
SRRM3	2
YWHAG	3
MAGI2.AS3	1
PCLO	2
GRM3	7
KIAA1324L	4
RUNDC3B	2
ADAM22	3
STEAP2	2
CDK14	2
ANKIB1	4
GATAD1	4
CDK6	7
PEG10	3
PDK4	1
DYNC1I1	3
SLC25A13	4
DLX6.AS1	3
TMEM130	2
GAL3ST4	7
TSC22D4	1
NYAP1	2
TRIM56	4
VGF	3
PLOD3	4
CLDN15	7
ORAI2	2
SYPL1	4
PRKAR2B	2
GPR22	3
SLC26A4	3
NRCAM	2
LRRN3	2
TFEC	5
KCND2	2
FAM3C	3
PTPRZ1	5
CADPS2	2
NDUFA5	3
AC004925.1	4
GPR37	4
LRRC4	3
FLNC	6
STRIP2	2
COPG2	3
AC007938.3	2
NA..1226	2
CALD1	5
DGKI	3
CREB3L2	4
KIAA1549	2
CLEC2L	2
HIPK2	4
TBXAS1	4
TMEM178B	2
EPHB6	2
TCAF1	3
NA..1237	3
ZNF786	2
ZNF212	3
GIMAP5	6
TMEM176A	6
CDK5	3
AGAP3	2
PRKAG2.AS1	2
KMT2C	4
ACTR3B	3
DPP6	3
HTR5A	2
RBM33	6
PTPRN2	3
CD99	5
GYG2	4
PRKX	5
NLGN4X	3
STS	3
CLCN4	3
ARHGAP6	6
FRMPD4	2
OFD1	1
GPM6B	4
MOSPD2	1
REPS2	3
CDKL5	2
RS1	3
MAP7D2	2
CNKSR2	2
SAT1	6
AC004656.1	2
AC003659.1	4
PRRG1	4
CYBB	6
DYNLT3	2
SRPX	1
TSPAN7	3
MID1IP1	7
SLC9A7	3
USP11	3
SYN1	3
ELK1	2
TBC1D25	3
PCSK1N	2
SYP	3
SHROOM4	4
NUDT10	2
NUDT11	2
MAGED1	3
TSPYL2	2
IQSEC2	3
SMC1A	4
WNK3	3
TRO	2
UBQLN2	2
ARHGEF9	2
MSN	5
EDA2R	1
DLG3	2
FOXO4	7
GJB1	4
NA..1310	3
TSIX	4
XIST	4
NEXMIF	2
MAGEE1	3
MAGT1	1
PGK1	3
LPAR4	4
HMGN5	5
CHM	2
DACH2	3
NA..1322	3
PCDH19	2
TSPAN6	5
SRPX2	5
SYTL4	6
TMEM35A	3
DRP2	3
ZMAT1	1
TCEAL2	2
TCEAL6	2
BEX5	2
GPRASP1	2
GPRASP2	2
BEX1	3
BEX4	3
TCEAL5	2
BEX2	3
BEX3	3
PLP1	4
RAB9B	3
MUM1L1	3
COL4A5	4
PAK3	2
HTR2C	3
IL13RA1	5
ZCCHC12	2
LAMP2	4
GRIA3	2
STAG2	4
TENM1	3
OCRL	2
APLN	5
ZDHHC9	4
HPRT1	3
RTL8C	3
SMIM10L2B	2
SMIM10L2A	3
SLC9A6	3
FGF13	2
ATP11C	1
SLITRK4	3
AFF2	2
IDS	3
PRRG3	2
GABRA3	2
GABRQ	2
PNMA5	2
PNMA3	2
PNMA6A	3
ATP2B3	3
PNCK	2
SLC6A8	4
PDZD4	3
L1CAM	2
NA..1374	5
MPP1	3
DLGAP2	2
CLN8	7
ARHGEF10	1
CSMD1	2
LINC00599	2
XKR6	2
KIAA1456	2
MSR1	5
MICU3	3
MTUS1	4
ATP6V1B2	2
GFRA2	2
NPM2	2
DMTN	2
LGI3	7
PHYHIP	2
EGR3	2
ADAM28	1
AF106564.1	2
NEFM	2
NEFL	2
DOCK5	4
PNMA2	2
STMN4	7
PTK2B	3
CLU	5
PNOC	2
FZD3	2
KIF13B	4
SARAF	3
BAG4	2
SFRP1	4
GOLGA7	4
ANK1	2
KAT6A	4
AP3M2	3
VDAC3	3
FNTA	1
CEBPD	5
UBE2V2	2
SNTG1	2
ST18	4
AC021915.2	4
AC021915.1	4
ATP6V1H	3
TOX	2
RAB2A	3
CHD7	4
AC113143.1	4
MIR124.2HG	2
BHLHE22	3
CRH	2
C8orf46	3
SGK3	4
KCNB2	2
AC022893.2	2
STAU2	2
UBE2W	3
GDAP1	3
ZFHX4	1
STMN2	2
TPD52	3
PMP2	5
RALYL	2
AC090568.2	3
CALB1	2
NECAB1	3
RUNX1T1	2
PDP1	2
CPQ	1
MATN2	1
STK3	1
RNF19A	6
YWHAZ	3
NCALD	3
ATP6V1C1	2
RIMS2	2
AC027031.2	3
OXR1	2
ANGPT1	5
RSPO2	3
EMC2	1
SYBU	2
KCNV1	2
LINC01608	4
MAL2	2
NOV	3
ENPP2	4
FBXO32	4
EFR3A	2
KCNQ3	3
SLA	5
NDRG1	4
KHDRBS3	3
FAM135B	2
PEG13	3
AC107375.1	4
CHRAC1	4
PTK2	4
ADGRB1	3
LYNX1	2
GPIHBP1	4
NRBP2	1
PLEC	5
DGAT1	3
SCRT1	2
KANK1	1
RNU6.1327P	5
RFX3.AS1	1
GLIS3	5
PTPRD	7
LURAP1L.AS1	4
CNTLN	5
SH3GL2	2
RPS6	4
FOCAD	2
ELAVL2	2
MOB3B	4
AL353746.1	2
LINGO2	2
DDX58	6
C9orf24	3
FAM219A	3
PHF24	2
TLN1	6
GLIPR2	1
ANKRD18A	4
FAM189A2	4
SMC5	1
ABHD17B	7
GDA	2
ANXA1	5
RORB	3
RFK	3
PRUNE2	7
PCA3	4
VPS13A	2
AGTPBP1	7
SHC3	2
SEMA4D	4
DIRAS2	2
ECM2	5
PTPDC1	7
CDC14B	4
ANP32B	4
GABBR2	2
TMEM246	3
GRIN3A	3
ABCA1	5
SLC44A1	4
FRRS1L	2
EPB41L4B	2
LPAR1	4
SNX30	7
SLC31A2	4
COL27A1	5
TMEM268	2
TNC	5
TRIM32	3
NA..1604	5
BRINP1	2
CDK5RAP2	4
PHF19	7
TRAF1	6
CNTRL	1
GSN	4
GSN.AS1	4
STOM	5
AL596244.1	3
LHX6	2
STRBP	3
LHX2	3
ARPC5L	3
MVB12B	4
RPL12	4
FAM129B	6
STXBP1	3
FAM102A	7
DNM1	2
MIR219A2	4
CERCAM	4
TOR1B	3
FNBP1	4
NCS1	2
AIF1L	4
RALGDS	1
SURF2	3
WDR5	3
OLFM1	3
SOHLH1	2
KCNT1	2
NA..1622	4
ABCA2	7
GRIN1	2
NSMF	3
NA..1631	3
IFITM2	6
IFITM3	5
CEND1	3
SLC25A22	2
RPLP2	4
TOLLIP	3
DUSP8	2
CD81	1
KCNQ1OT1	7
CDKN1C	4
PHLDA2	3
RHOG	1
HBB	2
CCKBR	2
PPFIBP2	4
CYB5R2	4
NRIP3	2
DENND5A	7
AMPD3	7
MTRNR2L8	4
RNF141	4
AC116535.1	7
ZBED5.AS1	1
DKK3	2
MICAL2	2
BTBD10	3
FAR1	7
SOX6	5
AC124798.1	2
USH1C	4
KCNC1	2
PTPN5	2
NA..1661	5
NELL1	2
SLC17A6	3
GAS2	7
ANO3	2
CCDC34	2
LINC01616	3
KIAA1549L	2
CAT	1
CD44	5
AL133330.1	1
SLC1A2	2
LDLRAD3	7
PRR5L	4
LRRC4C	3
CD82	4
SYT13	3
CHST1	2
MAPK8IP1	3
DGKZ	2
ARHGAP1	7
C1QTNF4	3
PTPRJ	7
FOLH1	4
APLNR	5
SERPING1	5
MS4A4A	5
MS4A7	5
SYT7	2
MYRF	4
FADS1	4
BEST1	4
NA..1696	6
EML3	5
UQCC3	5
CHRM1	2
PLA2G16	4
RTN3	3
NRXN2	2
NEAT1	6
MALAT1	5
CNIH2	2
B4GAT1	2
SPTBN2	2
CARNS1	4
PITPNM1	2
PPFIA1	5
SHANK2	3
AP002495.1	6
NUMA1	1
PDE2A	2
PLEKHB1	4
PPME1	2
PGM2L1	2
SERPINH1	1
MAP6	2
ACER3	7
PAK1	3
GAB2	4
TMEM126A	3
AP000648.3	7
FAT3	2
ENDOD1	4
MAML2	5
ARHGAP42	5
TMEM123	1
CASP4	5
GRIA4	3
AASDHPPT	3
GUCY1A2	2
ELMOD1	2
ATM	4
C11orf87	2
RDX	4
CRYAB	4
TMPRSS5	4
BACE1	4
FXYD6	3
IL10RA	4
SCN4B	3
SCN2B	2
PHLDB1	1
ABCG4	3
MCAM	4
THY1	2
GRAMD1B	2
SCN3B	3
NRGN	2
FEZ1	4
ARHGAP32	2
NTM.AS1	7
OPCML	3
JAM3	4
B3GAT1	7
AL358216.1	4
ADARB2	4
PFKP	3
AL137145.1	5
CELF2	2
CAMK1D	2
CCDC3	3
FAM107B	4
PTER	3
C1QL3	3
VIM	5
PLXDC2	6
PIP4K2A	4
ARHGAP21	4
GPR158	2
GAD2	3
ZEB1	5
KIF5B	4
ITGB1	1
PARD3	5
ZNF25	2
RASSF4	5
C10orf10	5
C10orf128	4
OGDHL	2
DYNC1I2P1	7
CISD1	3
UBE2D1	3
LINC00844	4
FAM13C	7
SLC16A9	1
ZNF365	3
REEP3	4
NA..1828	4
LRRTM3	3
SRGN	5
HK1	2
TSPAN15	4
FAM241B	2
UNC5B	4
CHST3	5
SPOCK2	2
CFAP70	6
PPP3CB	2
PPP3CB.AS1	4
USP54	4
CAMK2G	2
VDAC2	3
KCNMA1	2
ZCCHC24	4
GHITM	3
LDB3	7
SNCG	2
LIPA	4
BTAF1	4
CPEB3	2
MYOF	6
PLCE1	5
TBC1D12	1
SORBS1	5
OPALIN	4
SLIT1	2
GOLGA7B	3
CNNM1	2
GOT1	3
AL391684.1	7
SCD	4
OLMALINC	1
SLF2	4
KCNIP2	3
PSD	2
RPARP.AS1	3
NA..1878	2
NEURL1	2
SH3PXD2A	4
ITPRIP	5
SORCS3	2
SORCS1	3
ADD3	5
ADRB1	2
ATRNL1	2
SHTN1	4
INPP5F	3
FGFR2	7
HTRA1	1
GPR26	3
CPXM2	1
OAT	3
LHPP	4
FAM53B	4
C10orf90	7
DOCK1	4
PPP2R2D	3
JAKMIP3	4
NKX6.2	4
ADGRA1.AS1	2
CALY	2
IQSEC3	3
AC026369.1	3
NINJ2	4
WNK1	4
ADIPOR2	4
LRTM2	2
NA..1895	2
NA..1902	2
ITFG2	1
PRMT8	2
NA..1906	3
CD9	4
CHD4	4
LPAR5	1
PIANP	3
GPR162	2
ENO2	3
C1S	5
C1R	5
CLSTN3	2
CD163	5
NECAP1	2
A2M	6
OLR1	4
GABARAPL1	2
YBX3	5
FAM234B	3
EMP1	5
GRIN2B	2
EPS8	6
MGST1	5
LMO3	2
SLCO1A2	4
ST8SIA1	2
BHLHE41	4
SSPN	5
ITPR2	6
AC092747.4	3
TMTC1	2
SINHCAF	1
DENND5B	2
SYT10	3
SLC2A13	3
GXYLT1	5
NELL2	2
ANO6	6
ARID2	1
SCAF11	1
SLC48A1	4
CACNB3	3
RND1	2
ARF3	3
RHEBL1	3
TUBA1A	1
SPATS2	3
KCNH3	2
FAIM2	3
LIMA1	1
DIP2B	4
AC139768.1	7
GALNT6	1
SCN8A	2
ACVR1B	3
GRASP	2
AC068888.1	4
NCKAP1L	5
TESPA1	2
ERBB3	4
RNF41	3
ATP5B	3
ARHGEF25	3
B4GALNT1	3
AGAP2	2
MARCH9	3
FAM19A2	3
TBC1D30	2
LINC02389	3
WIF1	2
MSRB3	5
GRIP1	3
CPM	4
KCNMB4	7
LGR5	1
TRHDE	3
TRHDE.AS1	2
KCNC2	2
SYT1	2
LIN7A	2
TMTC2	4
RASSF9	1
ATP2B1	2
TMCC3	4
NDUFA12	3
METAP2	5
SLC17A8	2
DRAM1	5
NT5DC3	2
NUAK1	3
TCP11L2	4
RFX4	5
AC007541.1	7
SVOP	3
USP30	7
ACACB	6
FAM222A	7
FAM222A.AS1	4
GLTP	4
ATP2A2	2
FAM216A	3
CUX2	3
RPH3A	2
OAS2	5
HRK	2
KSR2	3
SRRM4	2
CIT	2
DYNLL1	3
CABP1	2
P2RX7	4
CAMKK2	2
NA..2035	1
HIP1R	4
CCDC92	3
AACS	3
TMEM132B	2
AC108704.2	3
GLT1D1	2
RIMBP2	2
SFSWAP	4
ULK1	2
GALNT9	2
AC148477.7	2
GJB6	3
ZDHHC20	1
FGF9	2
SPATA13	1
AMER2	4
ATP8A2	2
USP12	7
FLT1	5
MTUS2	2
HSPH1	3
NBEA	2
DCLK1	2
SPART.AS1	4
SMAD9	5
ELF1	1
RGCC	7
DGKH	2
CCDC122	7
LACC1	4
TSC22D1	2
KCTD4	7
ZC3H13	5
CPB2.AS1	7
CPB2	4
AL137141.1	4
LRRC63	4
HTR2A	2
LPAR6	6
FAM124A	7
WDFY2	1
NEK3	4
PCDH8	3
PCDH9	7
LMO7	2
MYCBP2	2
SLAIN1	7
NDFIP2	3
MIR4500HG	2
SLITRK5	3
HS6ST3	3
RAP2A	3
TMTC4	4
FGF14	2
NA..2113	7
FAM155A	3
LINC00396	5
AL139384.2	2
ATP11A	7
LAMP1	1
ADPRHL1	2
RASA3	1
TEP1	6
NA..2127	4
NDRG2	4
MMP14	5
LRP10	5
SLC22A17	3
CMTM5	4
JPH4	2
STXBP6	3
FOXG1	2
HEATR5A	1
SNX6	1
CFL2	4
BAZ1A	6
NFKBIA	5
PTCSC3	4
AL162511.1	1
SSTR1	3
PNN	4
LRFN5	2
MDGA2	2
SOS2	1
MAP4K5	4
AL118556.1	4
ATL1	3
GNG2	2
SAMD4A	5
LGALS3	5
KTN1	4
AL132989.1	1
RTN1	3
SIX4	2
SYT16	2
KCNH5	2
SYNE2	5
AKAP5	3
HSPA2	4
PLEKHG3	1
RAB15	2
ATP6V1D	3
PLEKHH1	4
ZFP36L1	5
SMOC1	4
ADAM20P1	3
TTC9	2
MAP3K9	2
AC004816.1	3
RGS6	3
PSEN1	4
PNMA1	3
NPC2	1
FOS	1
TMEM63C	3
ZDHHC22	3
SPTLC2	4
NRXN3	3
DIO2	3
FLRT2	2
GPR65	5
CALM1	3
CHGA	2
MOAP1	3
UNC79	3
PRIMA1	4
IFI27L2	1
PPP4R4	2
NA..2209	1
DICER1	4
CLMN	4
SYNE3	4
NA..2214	2
BCL11B	3
CYP46A1	2
MEG3	2
MEG8	3
SNORD114.20	2
CKB	3
KLC1	3
C14orf2	3
TMEM179	2
CEP170B	2
PACS2	4
IGHG4	5
IGHGP	5
IGHG3	5
HERC2P3	5
AC138649.1	2
NIPA1	7
SNRPN	3
SNHG14	2
AC124312.2	2
PWAR6	2
AC124303.2	2
AC100774.1	2
GABRB3	2
GABRA5	2
APBA2	3
FAM189A1	2
TJP1	4
MTMR10	4
SCG5	3
GREM1	7
RASGRP1	3
PAK6	3
DISP2	2
CHAC1	3
OIP5.AS1	3
ITPKA	2
CAPN3	4
STARD9	6
MAP1A	3
CKMT1B	2
CKMT1A	2
RNU6.353P	2
B2M	1
GATM	1
SHC4	4
SECISBP2L	4
GABPB1.AS1	4
TNFAIP8L3	3
GLDN	4
SCG3	2
LYSMD2	2
TMOD2	2
GNB5	3
MYO5A	2
ARPP19	3
UNC13C	2
TCF12	1
CGNL1	5
MYO1E	4
FAM81A	3
BNIP2	1
ANXA2	5
RPS27L	6
DAPK2	4
SNX1	4
SNX22	4
MAP2K1	3
RPLP1	5
UACA	1
LARP6	7
PKM	2
NEO1	4
NPTN	3
C15orf59	2
SCAMP2	5
COX5A	3
SCAMP5	3
LINGO1	3
CTSH	1
CTXND1	3
ARNT2	2
CPEB1.AS1	1
SH3GL3	7
ADAMTSL3	1
PDE8A	4
NTRK3	2
MESP1	3
NGRN	3
IQGAP1	4
SV2B	3
SLCO3A1	1
ARRDC4	6
SYNM	5
PCSK6	4
TM2D3	3
HBA2	2
RAB40C	3
FBXL16	2
SOX8	7
JPT2	4
HAGH	3
SYNGR3	2
MTRNR2L4	6
SEC14L5	7
RBFOX1	2
GRIN2A	3
EMP2	1
LITAF	4
MKL2	2
C16orf45	2
NDE1	4
TMC7	7
ITPRIPL2	5
GDE1	7
CCP110	7
GPRC5B	4
CRYM	2
CDR2	2
HS3ST2	2
NDUFAB1	3
PRKCB	3
CACNG3	3
SLC5A11	4
ARHGAP17	4
AC133552.3	7
HS3ST4	2
AC016597.1	4
NUPR1	5
PRRT2	2
SEZ6L2	3
DOC2A	2
STX1B	2
ITGAX	1
NA..2411	3
NETO2	2
SALL1	1
NA..2422	3
MT2A	1
CPNE2	4
PLLP	4
CX3CL1	3
KATNB1	2
NDRG4	2
GOT2	3
CDH8	3
DYNC1LI2	4
TPPP3	7
MTSS1L	6
FA2H	4
CHST6	4
NA..2444	7
ADAMTS18	4
VAT1L	3
GAN	5
CMIP	3
CDH13	3
AC009063.2	7
KIAA0513	2
JPH3	2
ZNF276	6
DOC2B	2
SERPINF1	2
RTN4RL1	3
PAFAH1B1	3
RAP1GAP2	2
ASPA	4
NCBP3	4
CAMKK1	2
KIF1C	1
NLRP1	2
PITPNM3	2
DLG4	2
EFNB3	3
CHD3	2
NA..2474	3
VAMP2	3
MYH10	2
USP43	3
PIRT	5
MAP2K4	3
ARHGAP44	3
PMP22	4
SREBF1	7
AC122129.1	1
LLGL1	7
TRIM16L	7
SPECC1	4
CCDC144CP	4
KCNJ12	2
WSB1	4
MYO18A	4
ABHD15	4
SSH2	4
NSRP1	4
EVI2B	1
EVI2A	4
CDK5R1	3
MYO1D	7
TMEM98	4
CCT6B	1
SLFN11	4
SOCS7	3
ARHGAP23	7
EPOP	3
PIP4K2B	3
CACNB1	2
STAC2	2
NEUROD2	2
CASC3	1
KRT222	3
JUP	1
CNP	4
STAT3	6
CAVIN1	6
ATP6V0A1	3
AC100793.2	6
RND2	5
BRCA1	1
TMEM106A	4
DUSP3	2
ATXN7L3	2
RUNDC3A	3
FAM171A2	2
GFAP	5
PLCD3	5
NSF	3
[truncated: 318 more rows]

## Sheet: cluster 1
source,	term_name	term_id	adjusted_p_value	negative_log10_of_adjusted_p_value	term_size	query_size	intersection_size	effective_domain_size	intersections
GO:BP,	neutrophil activation	GO:0042119	2.21804e-06	5.65403	498	167	22	18117	PADI2,HSPA6,CHI3L1,TMBIM1,AGA,GM2A,SERPINB6,MOSPD2,MAGT1,RHOG,CAT,LAMP1,NPC2,B2M,CTSH,ITGAX,JUP,ROCK1,PREX1,C3,FTL,ITGB2
GO:BP,	granulocyte activation	GO:0036230	2.76993e-06	5.55753	504	167	22	18117	PADI2,HSPA6,CHI3L1,TMBIM1,AGA,GM2A,SERPINB6,MOSPD2,MAGT1,RHOG,CAT,LAMP1,NPC2,B2M,CTSH,ITGAX,JUP,ROCK1,PREX1,C3,FTL,ITGB2
GO:BP,	neutrophil degranulation	GO:0043312	6.96995e-06	5.15677	482	167	21	18117	PADI2,HSPA6,CHI3L1,TMBIM1,AGA,GM2A,SERPINB6,MOSPD2,MAGT1,RHOG,CAT,LAMP1,NPC2,B2M,CTSH,ITGAX,JUP,ROCK1,C3,FTL,ITGB2
GO:BP,	neutrophil activation involved in immune response	GO:0002283	7.77662e-06	5.10921	485	167	21	18117	PADI2,HSPA6,CHI3L1,TMBIM1,AGA,GM2A,SERPINB6,MOSPD2,MAGT1,RHOG,CAT,LAMP1,NPC2,B2M,CTSH,ITGAX,JUP,ROCK1,C3,FTL,ITGB2
GO:BP,	neutrophil mediated immunity	GO:0002446	1.19518e-05	4.92257	497	167	21	18117	PADI2,HSPA6,CHI3L1,TMBIM1,AGA,GM2A,SERPINB6,MOSPD2,MAGT1,RHOG,CAT,LAMP1,NPC2,B2M,CTSH,ITGAX,JUP,ROCK1,C3,FTL,ITGB2
GO:BP,	leukocyte activation involved in immune response	GO:0002366	1.87861e-05	4.72616	717	167	25	18117	PADI2,HSPA6,CHI3L1,TMBIM1,DOCK10,AGA,GM2A,SERPINB6,MOSPD2,MAGT1,CD81,RHOG,CAT,ITFG2,LAMP1,NPC2,B2M,CTSH,ITGAX,JUP,THOC1,ROCK1,C3,FTL,ITGB2
GO:BP,	cell activation involved in immune response	GO:0002263	2.09771e-05	4.67825	721	167	25	18117	PADI2,HSPA6,CHI3L1,TMBIM1,DOCK10,AGA,GM2A,SERPINB6,MOSPD2,MAGT1,CD81,RHOG,CAT,ITFG2,LAMP1,NPC2,B2M,CTSH,ITGAX,JUP,THOC1,ROCK1,C3,FTL,ITGB2
GO:BP,	myeloid leukocyte activation	GO:0002274	2.09819e-05	4.67816	667	167	24	18117	PADI2,HSPA6,CHI3L1,TMBIM1,RBPJ,AGA,GM2A,SERPINB6,ITGB8,MOSPD2,MAGT1,RHOG,CAT,LAMP1,NPC2,B2M,CTSH,ITGAX,JUP,ROCK1,PREX1,C3,FTL,ITGB2
GO:BP,	leukocyte activation	GO:0045321	2.43143e-05	4.61414	1332	167	35	18117	PADI2,HSPA6,CHI3L1,ZFP36L2,TMBIM1,DOCK10,HES1,RBPJ,AGA,GM2A,SERPINB6,FYN,ITGB8,MOSPD2,MAGT1,ATP11C,CD81,RHOG,CAT,ITGB1,ITFG2,LAMP1,SOS2,NPC2,B2M,CTSH,ITGAX,JUP,THOC1,ROCK1,PREX1,C3,FTL,FBXO7,ITGB2
GO:BP,	leukocyte degranulation	GO:0043299	4.29575e-05	4.36696	535	167	21	18117	PADI2,HSPA6,CHI3L1,TMBIM1,AGA,GM2A,SERPINB6,MOSPD2,MAGT1,RHOG,CAT,LAMP1,NPC2,B2M,CTSH,ITGAX,JUP,ROCK1,C3,FTL,ITGB2
GO:BP,	immune effector process	GO:0002252	5.44654e-05	4.26388	1309	167	34	18117	PADI2,WASF2,HSPA6,CHI3L1,TMBIM1,DOCK10,PARP9,HERC5,AGA,IRF2,SERINC5,GM2A,SERPINB6,FYN,MOSPD2,MAGT1,CD81,RHOG,CAT,HTRA1,ITFG2,LAMP1,NPC2,B2M,CTSH,EMP2,ITGAX,JUP,THOC1,ROCK1,C3,FTL,DDX17,ITGB2
GO:BP,	myeloid cell activation involved in immune response	GO:0002275	6.28324e-05	4.20182	547	167	21	18117	PADI2,HSPA6,CHI3L1,TMBIM1,AGA,GM2A,SERPINB6,MOSPD2,MAGT1,RHOG,CAT,LAMP1,NPC2,B2M,CTSH,ITGAX,JUP,ROCK1,C3,FTL,ITGB2
GO:BP,	myeloid leukocyte mediated immunity	GO:0002444	7.1155e-05	4.14779	551	167	21	18117	PADI2,HSPA6,CHI3L1,TMBIM1,AGA,GM2A,SERPINB6,MOSPD2,MAGT1,RHOG,CAT,LAMP1,NPC2,B2M,CTSH,ITGAX,JUP,ROCK1,C3,FTL,ITGB2
GO:BP,	cell activation	GO:0001775	0.000420702	3.37603	1495	167	35	18117	PADI2,HSPA6,CHI3L1,ZFP36L2,TMBIM1,DOCK10,HES1,RBPJ,AGA,GM2A,SERPINB6,FYN,ITGB8,MOSPD2,MAGT1,ATP11C,CD81,RHOG,CAT,ITGB1,ITFG2,LAMP1,SOS2,NPC2,B2M,CTSH,ITGAX,JUP,THOC1,ROCK1,PREX1,C3,FTL,FBXO7,ITGB2
GO:BP,	positive regulation of angiogenesis	GO:0045766	0.002438	2.61297	187	167	11	18117	CHI3L1,NFE2L2,ITGB8,AQP1,ITGB1,CTSH,ITGAX,JUP,BRCA1,C3,ITGB2
GO:BP,	positive regulation of vasculature development	GO:1904018	0.002438	2.61297	187	167	11	18117	CHI3L1,NFE2L2,ITGB8,AQP1,ITGB1,CTSH,ITGAX,JUP,BRCA1,C3,ITGB2
GO:BP,	leukocyte mediated immunity	GO:0002443	0.00319404	2.49566	877	167	24	18117	PADI2,HSPA6,CHI3L1,TMBIM1,AGA,GM2A,SERPINB6,MOSPD2,MAGT1,CD81,RHOG,CAT,LAMP1,NPC2,B2M,CTSH,EMP2,ITGAX,JUP,THOC1,ROCK1,C3,FTL,ITGB2
GO:BP,	immune system process	GO:0002376	0.00498544	2.3023	3278	167	55	18117	PADI2,WASF2,THEMIS2,HSPA6,CDC73,CHI3L1,ZFP36L2,NFE2L2,TMBIM1,DOCK10,PARP9,ITGB5,HES1,RBPJ,HERC5,AGA,IRF2,FYB1,SERINC5,GM2A,FAXDC2,SERPINB6,FYN,ITGB8,MOSPD2,MAGT1,ATP11C,STK3,CD81,RHOG,CAT,ITGB1,HTRA1,ITFG2,ELF1,LAMP1,SOS2,NPC2,FOS,B2M,TCF12,CTSH,EMP2,ITGAX,MT2A,EVI2B,JUP,THOC1,ROCK1,PREX1,C3,FTL,FBXO7,DDX17,ITGB2
GO:BP,	regulated exocytosis	GO:0045055	0.00616076	2.21037	785	167	22	18117	PADI2,HSPA6,CHI3L1,TMBIM1,AGA,SELENOP,GM2A,SERPINB6,MOSPD2,MAGT1,RHOG,CAT,LAMP1,NPC2,B2M,CTSH,ITGAX,JUP,ROCK1,C3,FTL,ITGB2
GO:BP,	regulation of molecular function	GO:0065009	0.0149253	1.82608	3221	167	53	18117	ID3,TXNIP,NEK7,CHI3L1,NVL,CCDC88A,CFLAR,TMBIM1,DOCK10,ABHD5,PLXNB1,PARP9,HES1,HERC5,ACSL1,SERINC5,GM2A,SERPINB6,DDR1,FYN,AQP1,PDK4,EDA2R,ARHGEF10,FNTA,STK3,RALGDS,CD81,RHOG,CAT,SERPINH1,ITGB1,TBC1D12,LPAR5,LGR5,RASA3,SNX6,SOS2,PLEKHG3,FOS,B2M,BNIP2,UACA,CTSH,SLCO3A1,EMP2,JUP,ROCK1,PREX1,C3,APOC1,FBXO7,ITGB2
GO:BP,	integrin-mediated signaling pathway	GO:0007229	0.0160999	1.79318	111	167	8	18117	ITGB5,FYB1,ITGB8,ITGB1,ITFG2,EMP2,ITGAX,ITGB2
GO:BP,	positive regulation of molecular function	GO:0044093	0.0202479	1.69362	1771	167	35	18117	NEK7,CHI3L1,NVL,CCDC88A,CFLAR,DOCK10,ABHD5,PLXNB1,PARP9,HES1,ACSL1,SERINC5,GM2A,DDR1,FYN,EDA2R,ARHGEF10,FNTA,STK3,CD81,RHOG,CAT,ITGB1,TBC1D12,LPAR5,RASA3,B2M,BNIP2,UACA,CTSH,SLCO3A1,EMP2,JUP,PREX1,ITGB2
GO:BP,	regulation of catalytic activity	GO:0050790	0.0355953	1.44861	2545	167	44	18117	TXNIP,NEK7,CHI3L1,NVL,CCDC88A,CFLAR,TMBIM1,DOCK10,ABHD5,PLXNB1,PARP9,HERC5,ACSL1,SERINC5,GM2A,SERPINB6,DDR1,FYN,AQP1,PDK4,ARHGEF10,FNTA,STK3,RALGDS,CD81,RHOG,SERPINH1,ITGB1,TBC1D12,LGR5,RASA3,SNX6,SOS2,PLEKHG3,BNIP2,UACA,CTSH,EMP2,ROCK1,PREX1,C3,APOC1,FBXO7,ITGB2
GO:BP,	immune response	GO:0006955	0.041082	1.38635	2311	167	41	18117	PADI2,WASF2,THEMIS2,HSPA6,CHI3L1,TMBIM1,DOCK10,PARP9,RBPJ,HERC5,AGA,IRF2,FYB1,SERINC5,GM2A,SERPINB6,FYN,ITGB8,MOSPD2,MAGT1,CD81,RHOG,CAT,ITGB1,ITFG2,ELF1,LAMP1,NPC2,FOS,B2M,TCF12,CTSH,EMP2,ITGAX,MT2A,JUP,THOC1,ROCK1,C3,FTL,ITGB2

## Sheet: cluster 2
source	term_name	term_id	adjusted_p_value	negative_log10_of_adjusted_p_value	term_size	query_size	intersection_size	effective_domain_size	intersections
GO:BP	anterograde trans-synaptic signaling	GO:0098916	1.2557e-66	65.9011	705	559	135	18117	GABRD	CLSTN1	DLGAP3	NCDN	RIMS3	ELAVL4	RAB3B	KCNC4	RGS4	PPFIA4	CHRM3	PRKCE	NRXN1	SLC4A10	GAD1	GLS	PNKD	EPHA4	SYN2	PLCL2	BSN	ERC2	CADPS	STXBP5L	CLSTN2	FGF12	DRD5	GABRA4	GABRB1	EIF4E	PPP3CA	GLRA3	PLK2	CARTPT	SV2C	MEF2C	MCTP1	CAMK2A	GRIA1	GABRB2	GABRA1
GO:BP	chemical synaptic transmission	GO:0007268	1.2557e-66	65.9011	705	559	135	18117	GABRD	CLSTN1	DLGAP3	NCDN	RIMS3	ELAVL4	RAB3B	KCNC4	RGS4	PPFIA4	CHRM3	PRKCE	NRXN1	SLC4A10	GAD1	GLS	PNKD	EPHA4	SYN2	PLCL2	BSN	ERC2	CADPS	STXBP5L	CLSTN2	FGF12	DRD5	GABRA4	GABRB1	EIF4E	PPP3CA	GLRA3	PLK2	CARTPT	SV2C	MEF2C	MCTP1	CAMK2A	GRIA1	GABRB2	GABRA1
GO:BP	trans-synaptic signaling	GO:0099537	5.58807e-66	65.2527	713	559	135	18117	GABRD	CLSTN1	DLGAP3	NCDN	RIMS3	ELAVL4	RAB3B	KCNC4	RGS4	PPFIA4	CHRM3	PRKCE	NRXN1	SLC4A10	GAD1	GLS	PNKD	EPHA4	SYN2	PLCL2	BSN	ERC2	CADPS	STXBP5L	CLSTN2	FGF12	DRD5	GABRA4	GABRB1	EIF4E	PPP3CA	GLRA3	PLK2	CARTPT	SV2C	MEF2C	MCTP1	CAMK2A	GRIA1	GABRB2	GABRA1
GO:BP	synaptic signaling	GO:0099536	5.19517e-64	63.2844	738	559	135	18117	GABRD	CLSTN1	DLGAP3	NCDN	RIMS3	ELAVL4	RAB3B	KCNC4	RGS4	PPFIA4	CHRM3	PRKCE	NRXN1	SLC4A10	GAD1	GLS	PNKD	EPHA4	SYN2	PLCL2	BSN	ERC2	CADPS	STXBP5L	CLSTN2	FGF12	DRD5	GABRA4	GABRB1	EIF4E	PPP3CA	GLRA3	PLK2	CARTPT	SV2C	MEF2C	MCTP1	CAMK2A	GRIA1	GABRB2	GABRA1
GO:BP	nervous system development	GO:0007399	1.74331e-44	43.7586	2449	559	210	18117	CHD5	CLSTN1	IGSF21	NBL1	RAP1GAP	LUZP1	NCDN	HPCAL4	AGBL4	ELAVL4	SSBP3	ADGRL2	LMO4	PLPPR4	SLC6A17	RGS4	MARK1	CHRM3	MYT1L	SLC8A1	NRXN1	BCL11A	ADD2	SLC4A10	SCN2A	CHN1	NCKAP1	ZNF804A	BMPR2	ABI2	ADAM23	MAP2	CDK5R2	EPHA4	NGEF	CHL1	CNTN6	LHFPL4	CPNE9	ATP2B2	THRB
GO:BP	cell-cell signaling	GO:0007267	2.51532e-38	37.5994	1722	559	164	18117	GABRD	CLSTN1	DLGAP3	NCDN	RIMS3	ELAVL4	RAB3B	PRKAA2	KCNC4	ENSA	RGS4	ILDR2	PPFIA4	MARK1	CHRM3	VSNL1	PRKCE	NRXN1	PPP3R1	RAB11FIP5	KCNJ3	SLC4A10	GAD1	GLS	PNKD	EPHA4	ITPR1	SYN2	PLCL2	BSN	ERC2	CADPS	STXBP5L	KALRN	CLSTN2	FGF12	DRD5	GABRA4	GABRB1	EIF4E	PPP3CA
GO:BP	modulation of chemical synaptic transmission	GO:0050804	2.93173e-38	37.5329	430	559	82	18117	CLSTN1	DLGAP3	NCDN	RIMS3	ELAVL4	RGS4	PRKCE	NRXN1	SLC4A10	PNKD	EPHA4	PLCL2	STXBP5L	CLSTN2	DRD5	EIF4E	PPP3CA	PLK2	MEF2C	MCTP1	CAMK2A	GRIA1	CPLX2	GRM4	RIMS1	CNR1	GRM1	STXBP5	AKAP12	PRKAR1B	DGKB	CAMK2B	ADCY1	STX1A	PRKAR2B	DLGAP2	CRH	CALB1	RIMS2	SYBU	PHF24
GO:BP	regulation of trans-synaptic signaling	GO:0099177	3.52427e-38	37.4529	431	559	82	18117	CLSTN1	DLGAP3	NCDN	RIMS3	ELAVL4	RGS4	PRKCE	NRXN1	SLC4A10	PNKD	EPHA4	PLCL2	STXBP5L	CLSTN2	DRD5	EIF4E	PPP3CA	PLK2	MEF2C	MCTP1	CAMK2A	GRIA1	CPLX2	GRM4	RIMS1	CNR1	GRM1	STXBP5	AKAP12	PRKAR1B	DGKB	CAMK2B	ADCY1	STX1A	PRKAR2B	DLGAP2	CRH	CALB1	RIMS2	SYBU	PHF24
GO:BP	synapse organization	GO:0050808	3.47069e-31	30.4596	428	559	74	18117	CLSTN1	IGSF21	DLGAP3	ADGRL2	PPFIA4	NRXN1	ADD2	LRRTM4	ZNF804A	ABI2	EPHA4	NGEF	LHFPL4	BSN	CAMKV	ERC2	PDZRN3	GAP43	KALRN	CLSTN2	ADGRL3	GPM6A	CDH9	MEF2C	SYNPO	GABRB2	GABRA1	GABRG2	SNCB	DGKB	CAMK2B	PCLO	NRCAM	LRRN3	FRMPD4	CDKL5	CNKSR2	DLG3	PAK3	FGF13	L1CAM
GO:BP	neuron development	GO:0048666	3.21861e-28	27.4923	1149	559	117	18117	NBL1	RAP1GAP	NCDN	AGBL4	ELAVL4	PLPPR4	MARK1	MYT1L	NRXN1	BCL11A	SLC4A10	CHN1	NCKAP1	ZNF804A	BMPR2	ABI2	MAP2	EPHA4	NGEF	CHL1	CNTN6	CPNE9	THRB	SLC4A7	CCK	FEZF2	GAP43	KALRN	CRMP1	GABRB1	PPP3CA	GPM6A	TENM3	HCN1	PLK2	MEF2C	FSTL4	CAMK2A	GABRB2	TENM2	UNC5A
GO:BP	neurotransmitter transport	GO:0006836	4.75194e-27	26.3231	219	559	51	18117	RIMS3	RAB3B	SLC6A17	PPFIA4	NRXN1	GAD1	PNKD	SYN2	ERC2	CADPS	STXBP5L	SV2C	MEF2C	MCTP1	CAMK2A	CPLX2	GRM4	RIMS1	CNR1	STXBP5	ICA1	ADCY1	STX1A	PCLO	CADPS2	GABRQ	RIMS2	NCS1	SLC1A2	SYT7	NRXN2	SNCG	SYT1	LIN7A	SLC17A8	ATP2A2	RPH3A	HTR2A	UNC13C	PRRT2	DOC2A
GO:BP	regulation of biological quality	GO:0065008	3.07383e-26	25.5123	4131	559	246	18117	GABRD	CLSTN1	NBL1	OPRD1	NCDN	RIMS3	ELAVL4	RAB3B	PRKAA2	ADGRL2	ENSA	MLLT11	RGS4	ILDR2	PPFIA4	CHRM3	VSNL1	SLC8A1	PRKCE	NRXN1	BCL11A	PPP3R1	AAK1	ADD2	RAB11FIP5	RND3	KCNJ3	SLC4A10	SCN3A	SCN2A	SCN1A	GAD1	NCKAP1	ZNF804A	GLS	SLC39A10	BMPR2	ABI2	MAP2	UNC80	PNKD
GO:BP	neurotransmitter secretion	GO:0007269	7.89166e-25	24.1028	163	559	43	18117	RIMS3	PPFIA4	NRXN1	GAD1	PNKD	SYN2	ERC2	CADPS	STXBP5L	MEF2C	MCTP1	CAMK2A	CPLX2	GRM4	RIMS1	CNR1	STXBP5	ADCY1	STX1A	PCLO	CADPS2	RIMS2	NCS1	SYT7	NRXN2	SNCG	SYT1	LIN7A	ATP2A2	RPH3A	HTR2A	UNC13C	PRRT2	DOC2A	STX1B	DOC2B	SYT4	SNPH	PIP5K1C	UNC13A	LIN7B
GO:BP	signal release from synapse	GO:0099643	7.89166e-25	24.1028	163	559	43	18117	RIMS3	PPFIA4	NRXN1	GAD1	PNKD	SYN2	ERC2	CADPS	STXBP5L	MEF2C	MCTP1	CAMK2A	CPLX2	GRM4	RIMS1	CNR1	STXBP5	ADCY1	STX1A	PCLO	CADPS2	RIMS2	NCS1	SYT7	NRXN2	SNCG	SYT1	LIN7A	ATP2A2	RPH3A	HTR2A	UNC13C	PRRT2	DOC2A	STX1B	DOC2B	SYT4	SNPH	PIP5K1C	UNC13A	LIN7B
GO:BP	neuron differentiation	GO:0030182	1.3541e-24	23.8683	1412	559	125	18117	CHD5	NBL1	RAP1GAP	NCDN	AGBL4	ELAVL4	LMO4	PLPPR4	MARK1	MYT1L	NRXN1	BCL11A	SLC4A10	CHN1	NCKAP1	ZNF804A	BMPR2	ABI2	MAP2	EPHA4	NGEF	CHL1	CNTN6	CPNE9	ATP2B2	THRB	SLC4A7	CCK	FEZF2	GAP43	KALRN	CRMP1	GABRB1	EIF4E	PPP3CA	GPM6A	TENM3	HCN1	PLK2	MEF2C	FSTL4
GO:BP	generation of neurons	GO:0048699	2.33949e-24	23.6309	1559	559	132	18117	CHD5	NBL1	RAP1GAP	NCDN	AGBL4	ELAVL4	LMO4	PLPPR4	MARK1	MYT1L	NRXN1	BCL11A	SLC4A10	CHN1	NCKAP1	ZNF804A	BMPR2	ABI2	MAP2	CDK5R2	EPHA4	NGEF	CHL1	CNTN6	CPNE9	ATP2B2	THRB	SLC4A7	CCK	FEZF2	GAP43	KALRN	CRMP1	GABRB1	ADGRL3	EIF4E	PPP3CA	GPM6A	TENM3	HCN1	PLK2
GO:BP	neuron projection development	GO:0031175	2.75338e-24	23.5601	1012	559	103	18117	NBL1	RAP1GAP	NCDN	ELAVL4	PLPPR4	MARK1	NRXN1	BCL11A	CHN1	NCKAP1	ZNF804A	BMPR2	ABI2	MAP2	EPHA4	NGEF	CHL1	CNTN6	CPNE9	CCK	FEZF2	GAP43	KALRN	CRMP1	PPP3CA	GPM6A	TENM3	PLK2	MEF2C	FSTL4	CAMK2A	UNC5A	PHACTR1	KIAA0319	RIPOR2	CPNE5	RIMS1	CNR1	HECW1	CAMK2B	ADCY1
GO:BP	cell junction organization	GO:0034330	2.11718e-22	21.6742	722	559	83	18117	CLSTN1	IGSF21	DLGAP3	ADGRL2	CADM3	PPFIA4	NRXN1	ADD2	LRRTM4	ZNF804A	ABI2	EPHA4	NGEF	LHFPL4	BSN	CAMKV	ERC2	PDZRN3	GAP43	KALRN	CLSTN2	ADGRL3	ANK2	GPM6A	CDH9	MEF2C	SYNPO	GABRB2	GABRA1	GABRG2	SNCB	DGKB	CAMK2B	PCLO	NRCAM	LRRN3	FRMPD4	CDKL5	CNKSR2	DLG3	PAK3
GO:BP	neurogenesis	GO:0022008	2.12152e-22	21.6734	1675	559	134	18117	CHD5	NBL1	RAP1GAP	NCDN	AGBL4	ELAVL4	LMO4	PLPPR4	MARK1	MYT1L	NRXN1	BCL11A	SLC4A10	CHN1	NCKAP1	ZNF804A	BMPR2	ABI2	MAP2	CDK5R2	EPHA4	NGEF	CHL1	CNTN6	CPNE9	ATP2B2	THRB	SLC4A7	CCK	FEZF2	GAP43	KALRN	CRMP1	GABRB1	ADGRL3	EIF4E	PPP3CA	GPM6A	TENM3	HCN1	PLK2
GO:BP	vesicle-mediated transport in synapse	GO:0099003	5.94234e-22	21.226	210	559	45	18117	CLSTN1	RIMS3	RAB3B	NRXN1	SYN2	BSN	ERC2	CADPS	STXBP5L	MAPK10	CPLX2	SNCB	RIMS1	CNR1	STXBP5	PRKAR1B	ADCY1	STX1A	PCLO	CADPS2	RIMS2	SH3GL2	DNM1	NCS1	SYT7	PPP3CB	SNCG	CALY	SYT1	SLC17A8	ATP2A2	HTR2A	FGF14	UNC13C	PRRT2	DOC2A	STX1B	DOC2B	RAB27B	SNPH	PIP5K1C
GO:BP	regulation of membrane potential	GO:0042391	2.68373e-21	20.5713	442	559	63	18117	GABRD	OPRD1	RIMS3	MLLT11	RGS4	SLC8A1	NRXN1	KCNJ3	SCN3A	SCN2A	SCN1A	CCK	FGF12	GABRA4	GABRB1	PPP3CA	ANK2	GLRA3	HCN1	RGS7BP	MEF2C	GRIA1	GABRB2	GABRA1	GABRG2	RIMS1	CNR1	GRM1	STX1A	KCND2	GRIA3	FGF13	GABRA3	GABRQ	RIMS2	GRIN1	CHRM1	CNIH2	SCN2B	KCNMA1	ADRB1
GO:BP	synaptic vesicle cycle	GO:0099504	6.72469e-21	20.1723	190	559	42	18117	RIMS3	RAB3B	NRXN1	SYN2	BSN	ERC2	CADPS	STXBP5L	CPLX2	SNCB	RIMS1	CNR1	STXBP5	PRKAR1B	ADCY1	STX1A	PCLO	CADPS2	RIMS2	SH3GL2	DNM1	NCS1	SYT7	PPP3CB	SNCG	SYT1	SLC17A8	ATP2A2	HTR2A	FGF14	UNC13C	PRRT2	DOC2A	STX1B	DOC2B	RAB27B	SNPH	PIP5K1C	UNC13A	SLC17A7	SYT5
GO:BP	regulation of neurotransmitter levels	GO:0001505	1.02617e-20	19.9888	224	559	45	18117	RIMS3	RAB3B	PPFIA4	NRXN1	GAD1	PNKD	SYN2	ERC2	CADPS	STXBP5L	MEF2C	MCTP1	CAMK2A	CPLX2	GRM4	RIMS1	CNR1	STXBP5	ADCY1	STX1A	PCLO	CADPS2	RIMS2	NCS1	SLC1A2	SYT7	NRXN2	SNCG	SYT1	LIN7A	ATP2A2	RPH3A	HTR2A	UNC13C	PRRT2	DOC2A	STX1B	DOC2B	SYT4	SNPH	PIP5K1C
GO:BP	neuron projection morphogenesis	GO:0048812	4.00499e-20	19.3974	664	559	76	18117	NBL1	RAP1GAP	ELAVL4	PLPPR4	NRXN1	BCL11A	CHN1	NCKAP1	BMPR2	ABI2	MAP2	EPHA4	NGEF	CHL1	CNTN6	CPNE9	CCK	FEZF2	GAP43	KALRN	CRMP1	PPP3CA	GPM6A	FSTL4	UNC5A	PHACTR1	KIAA0319	CPNE5	RIMS1	HECW1	CAMK2B	ADCY1	LIMK1	NYAP1	NRCAM	CDKL5	PAK3	FGF13	L1CAM	GFRA2	NEFL
GO:BP	plasma membrane bounded cell projection morphogenesis	GO:0120039	1.46279e-19	18.8348	678	559	76	18117	NBL1	RAP1GAP	ELAVL4	PLPPR4	NRXN1	BCL11A	CHN1	NCKAP1	BMPR2	ABI2	MAP2	EPHA4	NGEF	CHL1	CNTN6	CPNE9	CCK	FEZF2	GAP43	KALRN	CRMP1	PPP3CA	GPM6A	FSTL4	UNC5A	PHACTR1	KIAA0319	CPNE5	RIMS1	HECW1	CAMK2B	ADCY1	LIMK1	NYAP1	NRCAM	CDKL5	PAK3	FGF13	L1CAM	GFRA2	NEFL
GO:BP	cell projection morphogenesis	GO:0048858	2.10358e-19	18.677	682	559	76	18117	NBL1	RAP1GAP	ELAVL4	PLPPR4	NRXN1	BCL11A	CHN1	NCKAP1	BMPR2	ABI2	MAP2	EPHA4	NGEF	CHL1	CNTN6	CPNE9	CCK	FEZF2	GAP43	KALRN	CRMP1	PPP3CA	GPM6A	FSTL4	UNC5A	PHACTR1	KIAA0319	CPNE5	RIMS1	HECW1	CAMK2B	ADCY1	LIMK1	NYAP1	NRCAM	CDKL5	PAK3	FGF13	L1CAM	GFRA2	NEFL
GO:BP	behavior	GO:0007610	2.25152e-19	18.6475	586	559	70	18117	OPRD1	ELAVL4	PRKCE	NRXN1	SLC4A10	SCN2A	SCN1A	GAD1	GLS	EPHA4	THRB	CCK	FEZF2	KALRN	FGF12	DRD5	EIF4E	PLK2	CARTPT	GCNT4	MEF2C	CAMK4	EGR1	GRIA1	GABRG2	CNR1	GRM1	PRKAR1B	ADCY1	PRKAR2B	KCND2	FGF13	AFF2	CSMD1	CRH	CALB1	OXR1	VPS13A	BRINP1	GRIN1	SLC1A2
GO:BP	regulation of transport	GO:0051049	2.97729e-19	18.5262	1809	559	134	18117	OPRD1	RIMS3	RAB3B	KCNC4	ENSA	RGS4	CHRM3	VSNL1	SLC8A1	PRKCE	NRXN1	PPP3R1	AAK1	RAB11FIP5	KCNJ3	SCN3A	SCN2A	SCN1A	OSBPL6	MAP2	PNKD	CDK5R2	ITPR1	CCK	BSN	CADPS	STXBP5L	KALRN	FGF12	PPARGC1A	PPP3CA	ANK2	FBXW7	HCN1	PDE4D	CARTPT	MEF2C	MCTP1	CAMK2A	GRIA1	CPLX2
GO:BP	cell part morphogenesis	GO:0032990	9.53602e-19	18.0206	699	559	76	18117	NBL1	RAP1GAP	ELAVL4	PLPPR4	NRXN1	BCL11A	CHN1	NCKAP1	BMPR2	ABI2	MAP2	EPHA4	NGEF	CHL1	CNTN6	CPNE9	CCK	FEZF2	GAP43	KALRN	CRMP1	PPP3CA	GPM6A	FSTL4	UNC5A	PHACTR1	KIAA0319	CPNE5	RIMS1	HECW1	CAMK2B	ADCY1	LIMK1	NYAP1	NRCAM	CDKL5	PAK3	FGF13	L1CAM	GFRA2	NEFL
GO:BP	signaling	GO:0023052	4.48425e-18	17.3483	6810	559	319	18117	GABRD	CHD5	CLSTN1	NBL1	RAP1GAP	OPRD1	FNDC5	DLGAP3	NCDN	HPCAL4	RIMS3	ELAVL4	RAB3B	PRKAA2	ADGRL2	PLPPR4	KCNC4	ENSA	MLLT11	RGS4	ILDR2	RASAL2	PPFIA4	SMYD2	MARK1	CHRM3	RGS7	VSNL1	SLC8A1	PRKCE	NRXN1	PPP3R1	AAK1	RAB11FIP5	INPP4A	RND3	KCNJ3	SLC4A10	SCN3A	SCN2A	SCN1A
GO:BP	regulation of synaptic plasticity	GO:0048167	1.68343e-17	16.7738	185	559	38	18117	NCDN	RIMS3	SLC4A10	EPHA4	DRD5	PLK2	MEF2C	MCTP1	CAMK2A	GRIA1	CPLX2	RIMS1	CAMK2B	ADCY1	CRH	CALB1	RIMS2	GRIN1	SYT7	NRGN	PPP3CB	CPEB3	NEURL1	SORCS3	GRIN2B	FGF14	JPH4	CYP46A1	ITPKA	UNC13C	PRRT2	JPH3	DLG4	NEUROD2	NETO1	KCNB1	SLC8A2	YWHAH
GO:BP	cellular component morphogenesis	GO:0032989	2.64577e-17	16.5774	791	559	79	18117	NBL1	RAP1GAP	ELAVL4	PLPPR4	NRXN1	BCL11A	CHN1	NCKAP1	BMPR2	ABI2	MAP2	EPHA4	NGEF	CHL1	CNTN6	CPNE9	CCK	FEZF2	GAP43	KALRN	CRMP1	PPP3CA	ANK2	GPM6A	FSTL4	UNC5A	PHACTR1	KIAA0319	CPNE5	RIMS1	HECW1	CAMK2B	ADCY1	LIMK1	NYAP1	NRCAM	CDKL5	PAK3	FGF13	L1CAM	GFRA2
GO:BP	signal release	GO:0023061	3.5519e-17	16.4495	496	559	61	18117	RIMS3	ENSA	ILDR2	PPFIA4	VSNL1	PRKCE	NRXN1	RAB11FIP5	GAD1	PNKD	ITPR1	SYN2	ERC2	CADPS	STXBP5L	KALRN	PPP3CA	CARTPT	MEF2C	MCTP1	CAMK2A	CPLX2	GRM4	RIMS1	CNR1	STXBP5	ICA1	ADCY1	STX1A	PCLO	CADPS2	CRH	RIMS2	SYBU	NCS1	SYT7	NRXN2	PPP3CB	CAMK2G	SNCG	KCNC2
GO:BP	cell communication	GO:0007154	3.76745e-17	16.424	6829	559	317	18117	GABRD	CHD5	CLSTN1	NBL1	RAP1GAP	OPRD1	FNDC5	DLGAP3	NCDN	HPCAL4	RIMS3	ELAVL4	RAB3B	PRKAA2	ADGRL2	PLPPR4	KCNC4	ENSA	MLLT11	RGS4	ILDR2	RASAL2	PPFIA4	SMYD2	MARK1	CHRM3	RGS7	VSNL1	SLC8A1	PRKCE	NRXN1	PPP3R1	AAK1	RAB11FIP5	INPP4A	RND3	KCNJ3	SLC4A10	SCN3A	SCN2A	SCN1A
GO:BP	regulation of postsynaptic membrane potential	GO:0060078	1.43054e-16	15.8445	143	559	33	18117	GABRD	RGS4	NRXN1	GABRA4	GABRB1	PPP3CA	GLRA3	RGS7BP	MEF2C	GRIA1	GABRB2	GABRA1	GABRG2	RIMS1	GRM1	STX1A	KCND2	GRIA3	GABRA3	RIMS2	GRIN1	CHRM1	ADRB1	GRIN2B	FGF14	GABRA5	STX1B	DLG4	ADCYAP1	CELF4	NETO1	SLC8A2	MAPK8IP2
GO:BP	learning or memory	GO:0007611	1.85095e-16	15.7326	257	559	43	18117	ELAVL4	NRXN1	SCN2A	CCK	KALRN	DRD5	PLK2	MEF2C	CAMK4	GRIA1	CNR1	PRKAR1B	ADCY1	PRKAR2B	FGF13	AFF2	CSMD1	CRH	CALB1	BRINP1	GRIN1	NRXN2	NRGN	PPP3CB	CPEB3	SORCS3	GRIN2B	HTR2A	JPH4	GABRA5	TMOD2	NDRG4	JPH3	SERPINF1	DLG4	NEUROD2	NETO1	PLCB1	OPRL1	GPI	SLC8A2
GO:BP	cognition	GO:0050890	2.67002e-16	15.5735	298	559	46	18117	ELAVL4	NRXN1	SCN2A	GPR155	CCK	KALRN	JAKMIP1	DRD5	PLK2	MEF2C	CAMK4	GRIA1	CNR1	PRKAR1B	ADCY1	PRKAR2B	FGF13	AFF2	CSMD1	CRH	CALB1	BRINP1	GRIN1	CHRM1	NRXN2	NRGN	PPP3CB	CPEB3	SORCS3	GRIN2B	HTR2A	JPH4	GABRA5	TMOD2	NDRG4	JPH3	SERPINF1	DLG4	NEUROD2	NETO1	PLCB1
GO:BP	inorganic ion transmembrane transport	GO:0098660	1.5368e-15	14.8134	883	559	81	18117	GABRD	SLC6A17	KCNC4	RGS4	SLC8A1	PRKCE	KCNJ3	SLC4A10	SCN3A	SCN2A	SCN1A	SLC39A10	ITPR1	ATP2B2	SLC4A7	ATP6V1A	FGF12	GABRA4	GABRB1	ANK2	GLRA3	GPM6A	HCN1	PDE4D	GABRB2	GABRA1	GABRG2	KCNQ5	TSPAN13	HECW1	STEAP2	ORAI2	KCND2	FGF13	GABRA3	GABRQ	ATP6V1B2	KCNB2	ATP6V1C1	KCNV1	NCS1
GO:BP	plasma membrane bounded cell projection organization	GO:0120036	1.54031e-15	14.8124	1569	559	115	18117	NBL1	KIF17	RAP1GAP	NCDN	ELAVL4	PLPPR4	MARK1	KIF3C	NRXN1	BCL11A	CHN1	NCKAP1	ZNF804A	BMPR2	ABI2	MAP2	TUBA4A	EPHA4	ARMC9	NGEF	CHL1	CNTN6	CPNE9	CCK	FEZF2	GAP43	KALRN	CRMP1	ABLIM2	PPP3CA	GPM6A	TENM3	PLK2	MEF2C	FSTL4	CAMK2A	TENM2	UNC5A	PHACTR1	KIAA0319	RIPOR2
GO:BP	cell morphogenesis	GO:0000902	1.73213e-15	14.7614	1037	559	89	18117	NBL1	RAP1GAP	ELAVL4	PLPPR4	NRXN1	BCL11A	RND3	CHN1	NCKAP1	BMPR2	ABI2	MAP2	EPHA4	NGEF	CHL1	CNTN6	CPNE9	CCK	FEZF2	GAP43	KALRN	CRMP1	PPP3CA	GPM6A	CDH9	MEF2C	FSTL4	CYFIP2	UNC5A	PHACTR1	CAP2	KIAA0319	RIPOR2	CPNE5	RIMS1	HECW1	CAMK2B	ADCY1	LIMK1	NYAP1	NRCAM
GO:BP	cell morphogenesis involved in neuron differentiation	GO:0048667	1.80869e-15	14.7426	602	559	65	18117	RAP1GAP	ELAVL4	PLPPR4	NRXN1	BCL11A	CHN1	BMPR2	ABI2	MAP2	EPHA4	NGEF	CHL1	CNTN6	CCK	FEZF2	GAP43	KALRN	CRMP1	PPP3CA	MEF2C	FSTL4	UNC5A	PHACTR1	KIAA0319	RIPOR2	HECW1	CAMK2B	ADCY1	LIMK1	NRCAM	CDKL5	PAK3	FGF13	L1CAM	GFRA2	NEFL	FZD3	SHC3	SPTBN2	MAP6	THY1
GO:BP	regulation of synapse structure or activity	GO:0050803	2.03766e-15	14.6909	223	559	39	18117	CLSTN1	ADGRL2	NRXN1	ZNF804A	ABI2	EPHA4	NGEF	LHFPL4	CAMKV	KALRN	CLSTN2	GPM6A	MEF2C	DGKB	CAMK2B	LRRN3	FRMPD4	CDKL5	PAK3	UBE2V2	SYBU	LINGO2	DNM1	SLIT1	NEURL1	LRTM2	CLSTN3	GRIN2B	SLC17A8	LRFN5	SIX4	FLRT2	ITPKA	NTRK3	STX1B	NEUROD2	LZTS3	PTPRT	SLC17A7
GO:BP	cation transport	GO:0006812	5.99076e-15	14.2225	1197	559	96	18117	OPRD1	RAB3B	SLC6A17	KCNC4	RGS4	SLC8A1	PRKCE	NRXN1	KCNJ3	SLC4A10	SCN3A	SCN2A	SCN1A	SLC39A10	UNC80	ITPR1	ATP2B2	SLC4A7	ATP6V1A	FGF12	PPARGC1A	PPP3CA	ANK2	GPM6A	HCN1	PDE4D	MEF2C	CAMK2A	GRIA1	KCNQ5	CNR1	TSPAN13	HECW1	CAMK2B	STEAP2	ORAI2	KCND2	DLG3	GRIA3	FGF13	ATP6V1B2
GO:BP	cell development	GO:0048468	8.23192e-15	14.0845	2100	559	137	18117	CHD5	NBL1	RAP1GAP	NCDN	AGBL4	ELAVL4	HOOK1	PLPPR4	RGS4	MARK1	MYT1L	SLC8A1	NRXN1	BCL11A	SLC4A10	CHN1	NCKAP1	ZNF804A	BMPR2	ABI2	MAP2	EPHA4	NGEF	CHL1	CNTN6	CPNE9	THRB	SLC4A7	CCK	FEZF2	GAP43	KALRN	CRMP1	GABRB1	PPP3CA	ANK2	FBXW7	GPM6A	TENM3	SORBS2	HCN1
GO:BP	synaptic vesicle exocytosis	GO:0016079	9.77494e-15	14.0099	112	559	28	18117	RIMS3	ERC2	CADPS	STXBP5L	CPLX2	RIMS1	CNR1	STXBP5	ADCY1	STX1A	PCLO	CADPS2	RIMS2	NCS1	SYT7	SYT1	ATP2A2	HTR2A	UNC13C	PRRT2	DOC2A	STX1B	DOC2B	SNPH	PIP5K1C	UNC13A	SYT5	SYNJ1
GO:BP	cell projection organization	GO:0030030	1.06195e-14	13.9739	1609	559	115	18117	NBL1	KIF17	RAP1GAP	NCDN	ELAVL4	PLPPR4	MARK1	KIF3C	NRXN1	BCL11A	CHN1	NCKAP1	ZNF804A	BMPR2	ABI2	MAP2	TUBA4A	EPHA4	ARMC9	NGEF	CHL1	CNTN6	CPNE9	CCK	FEZF2	GAP43	KALRN	CRMP1	ABLIM2	PPP3CA	GPM6A	TENM3	PLK2	MEF2C	FSTL4	CAMK2A	TENM2	UNC5A	PHACTR1	KIAA0319	RIPOR2
GO:BP	cation transmembrane transport	GO:0098655	1.21813e-14	13.9143	914	559	81	18117	SLC6A17	KCNC4	RGS4	SLC8A1	PRKCE	NRXN1	KCNJ3	SLC4A10	SCN3A	SCN2A	SCN1A	SLC39A10	UNC80	ITPR1	ATP2B2	SLC4A7	ATP6V1A	FGF12	PPARGC1A	ANK2	GPM6A	HCN1	PDE4D	MEF2C	GRIA1	KCNQ5	TSPAN13	HECW1	STEAP2	ORAI2	KCND2	DLG3	GRIA3	FGF13	ATP6V1B2	NEFL	CRH	KCNB2	ATP6V1C1	KCNV1	NCS1
GO:BP	regulation of localization	GO:0032879	1.90157e-14	13.7209	2872	559	168	18117	NBL1	OPRD1	RIMS3	RAB3B	PRKAA2	LMO4	KCNC4	ENSA	RGS4	RABGAP1L	CHRM3	VSNL1	SLC8A1	PRKCE	NRXN1	PPP3R1	AAK1	RAB11FIP5	KCNJ3	SCN3A	SCN2A	SCN1A	OSBPL6	BMPR2	MAP2	PNKD	CDK5R2	ITPR1	CCK	BSN	FEZF2	CADPS	STXBP5L	KALRN	FGF12	LDB2	PPARGC1A	PPP3CA	ANK2	FBXW7	HCN1
GO:BP	synapse assembly	GO:0007416	2.36803e-13	12.6256	180	559	33	18117	CLSTN1	ADGRL2	NRXN1	ADD2	LHFPL4	BSN	GAP43	CLSTN2	ADGRL3	GPM6A	CDH9	MEF2C	GABRB2	GABRA1	GABRG2	PCLO	NRCAM	LRRN3	FGF13	UBE2V2	LINGO2	NRXN2	SPTBN2	SPOCK2	SLIT1	LRTM2	CLSTN3	LRFN5	SIX4	FLRT2	GABRB3	NTRK3	CBLN4
GO:BP	regulation of ion transport	GO:0043269	3.50793e-13	12.4549	1379	559	101	18117	OPRD1	RAB3B	KCNC4	ENSA	RGS4	CHRM3	VSNL1	SLC8A1	PRKCE	NRXN1	PPP3R1	RAB11FIP5	KCNJ3	SCN3A	SCN2A	SCN1A	OSBPL6	ITPR1	CCK	STXBP5L	KALRN	FGF12	PPARGC1A	PPP3CA	ANK2	FBXW7	HCN1	PDE4D	CARTPT	MEF2C	CAMK2A	GRIA1	KCNQ5	CNR1	STXBP5	ICA1	TSPAN13	HECW1	CAMK2B	STX1A	KCND2
GO:BP	regulation of ion transmembrane transport	GO:0034765	4.27502e-13	12.3691	583	559	60	18117	KCNC4	RGS4	CHRM3	SLC8A1	PRKCE	NRXN1	KCNJ3	SCN3A	SCN2A	SCN1A	FGF12	PPARGC1A	ANK2	HCN1	PDE4D	MEF2C	GRIA1	KCNQ5	TSPAN13	HECW1	KCND2	DLG3	GRIA3	FGF13	NEFL	CRH	KCNB2	KCNV1	GRIN1	KCNC1	SLC1A2	CNIH2	SCN2B	THY1	KCNMA1	GRIN2B	KCNH3	SCN8A	KCNC2	FGF14	JPH4
GO:BP	regulation of transmembrane transport	GO:0034762	6.37106e-13	12.1958	588	559	60	18117	KCNC4	RGS4	CHRM3	SLC8A1	PRKCE	NRXN1	KCNJ3	SCN3A	SCN2A	SCN1A	FGF12	PPARGC1A	ANK2	HCN1	PDE4D	MEF2C	GRIA1	KCNQ5	TSPAN13	HECW1	KCND2	DLG3	GRIA3	FGF13	NEFL	CRH	KCNB2	KCNV1	GRIN1	KCNC1	SLC1A2	CNIH2	SCN2B	THY1	KCNMA1	GRIN2B	KCNH3	SCN8A	KCNC2	FGF14	JPH4
GO:BP	nervous system process	GO:0050877	1.18405e-12	11.9266	1426	559	102	18117	GABRD	OPRD1	DLGAP3	ELAVL4	RGS4	CHRM3	NRXN1	SLC4A10	SCN3A	SCN2A	SCN1A	GPR155	GLS	PNKD	LHFPL4	ATP2B2	THRB	CCK	KALRN	FGF12	JAKMIP1	DRD5	GABRA4	GABRB1	PPP3CA	GLRA3	PLK2	CARTPT	MEF2C	CAMK4	GRIA1	GABRB2	GABRA1	GABRG2	RIPOR2	RIMS1	CNR1	GRM1	PRKAR1B	ADCY1	STX1A
GO:BP	central nervous system development	GO:0007417	1.43004e-12	11.8447	1032	559	83	18117	CHD5	HPCAL4	AGBL4	ELAVL4	SSBP3	ADGRL2	LMO4	SLC6A17	RGS4	SLC8A1	NRXN1	SLC4A10	NCKAP1	BMPR2	ADAM23	MAP2	CDK5R2	EPHA4	CNTN6	FEZF2	KALRN	PPARGC1A	GABRB1	ADGRL3	PPP3CA	BASP1	PHACTR1	ADCY1	NRCAM	HTR5A	PCDH19	FGF13	AFF2	NEFL	FZD3	TOX	CRH	SH3GL2	SHC3	LHX6	GRIN1
GO:BP	system development	GO:0048731	1.81836e-12	11.7403	5052	559	243	18117	CHD5	CLSTN1	IGSF21	NBL1	RAP1GAP	LUZP1	NCDN	HPCAL4	AGBL4	ELAVL4	SSBP3	ADGRL2	LMO4	PLPPR4	SLC6A17	RGS4	ILDR2	SMYD2	MARK1	CHRM3	MYT1L	SLC8A1	NRXN1	BCL11A	ADD2	SLC4A10	SCN2A	CHN1	NCKAP1	ZNF804A	BMPR2	ABI2	ADAM23	MAP2	CDK5R2	EPHA4	SCG2	NGEF	CHL1	CNTN6	LHFPL4
GO:BP	cell morphogenesis involved in differentiation	GO:0000904	2.27531e-12	11.643	749	559	68	18117	RAP1GAP	ELAVL4	PLPPR4	NRXN1	BCL11A	CHN1	BMPR2	ABI2	MAP2	EPHA4	NGEF	CHL1	CNTN6	CCK	FEZF2	GAP43	KALRN	CRMP1	PPP3CA	MEF2C	FSTL4	UNC5A	PHACTR1	KIAA0319	RIPOR2	HECW1	CAMK2B	ADCY1	LIMK1	NRCAM	CDKL5	PAK3	FGF13	L1CAM	GFRA2	DMTN	NEFL	FZD3	SHC3	SPTBN2	MAP6
GO:BP	localization	GO:0051179	3.54316e-12	11.4506	6901	559	304	18117	GABRD	CLSTN1	NBL1	KIF17	OPRD1	RIMS3	AGBL4	RAB3B	PRKAA2	HOOK1	LMO4	SLC6A17	KCNC4	ENSA	RGS4	ILDR2	RABGAP1L	PPFIA4	MARK1	CHRM3	VSNL1	KIF3C	MAPRE3	SLC8A1	PRKCE	MCFD2	NRXN1	PPP3R1	AAK1	ADD2	RAB11FIP5	REEP1	RND3	KCNJ3	SLC4A10	SCN3A	SCN2A	SCN1A	GAD1	GPR155	OSBPL6
GO:BP	calcium-ion regulated exocytosis	GO:0017156	5.27183e-12	11.278	64	559	20	18117	RIMS3	CDK5R2	SYN2	CADPS	RIMS1	STX1A	CADPS2	RIMS2	SYT7	PPP3CB	SYT1	ATP2A2	UNC13C	DOC2A	STX1B	DOC2B	SYT4	KCNB1	UNC13A	SYT5
GO:BP	regulation of synapse organization	GO:0050807	5.44625e-12	11.2639	212	559	34	18117	CLSTN1	ADGRL2	NRXN1	ZNF804A	ABI2	EPHA4	NGEF	LHFPL4	CAMKV	KALRN	CLSTN2	GPM6A	MEF2C	DGKB	CAMK2B	LRRN3	FRMPD4	CDKL5	PAK3	UBE2V2	LINGO2	SLIT1	NEURL1	LRTM2	CLSTN3	GRIN2B	LRFN5	SIX4	FLRT2	ITPKA	NTRK3	NEUROD2	LZTS3	PTPRT
GO:BP	ion transmembrane transport	GO:0034220	6.36867e-12	11.196	1397	559	99	18117	GABRD	PRKAA2	SLC6A17	KCNC4	RGS4	CHRM3	SLC8A1	PRKCE	NRXN1	KCNJ3	SLC4A10	SCN3A	SCN2A	SCN1A	SLC39A10	UNC80	ITPR1	ATP2B2	SLC4A7	ATP6V1A	FGF12	PPARGC1A	GABRA4	GABRB1	ANK2	GLRA3	GPM6A	HCN1	PDE4D	MEF2C	GRIA1	GABRB2	GABRA1	GABRG2	KCNQ5	GRM1	TSPAN13	HECW1	STEAP2	ORAI2	KCND2
GO:BP	inorganic cation transmembrane transport	GO:0098662	1.242e-11	10.9059	794	559	69	18117	SLC6A17	KCNC4	RGS4	SLC8A1	PRKCE	KCNJ3	SLC4A10	SCN3A	SCN2A	SCN1A	SLC39A10	ITPR1	ATP2B2	SLC4A7	ATP6V1A	FGF12	ANK2	GPM6A	HCN1	PDE4D	KCNQ5	TSPAN13	HECW1	STEAP2	ORAI2	KCND2	FGF13	ATP6V1B2	KCNB2	ATP6V1C1	KCNV1	NCS1	KCNT1	GRIN1	KCNC1	SCN2B	THY1	KCNMA1	GRIN2B	KCNH3	SCN8A
GO:BP	system process	GO:0003008	2.90121e-11	10.5374	2293	559	136	18117	GABRD	OPRD1	DLGAP3	ELAVL4	SLC6A17	RGS4	CHRM3	SLC8A1	NRXN1	RAB11FIP5	KCNJ3	SLC4A10	SCN3A	SCN2A	SCN1A	GPR155	GLS	BMPR2	PNKD	ITPR1	LHFPL4	ATP2B2	THRB	CCK	KALRN	FGF12	JAKMIP1	DRD5	PPARGC1A	GABRA4	GABRB1	PPP3CA	ANK2	GLRA3	SORBS2	PLK2	PDE4D	CARTPT	MEF2C	CAMK4	GRIA1
GO:BP	brain development	GO:0007420	1.20228e-10	9.91999	754	559	65	18117	CHD5	ELAVL4	SSBP3	ADGRL2	SLC6A17	RGS4	SLC8A1	NRXN1	SLC4A10	BMPR2	CDK5R2	FEZF2	PPARGC1A	ADGRL3	PPP3CA	BASP1	PHACTR1	ADCY1	HTR5A	PCDH19	FGF13	AFF2	NEFL	FZD3	TOX	CRH	LHX6	GRIN1	SLC1A2	SPTBN2	PITPNM1	NRGN	SLIT1	NEURL1	GRIN2B	KCNC2	SYT1	ATP2B1	SLC17A8	FGF9	DCLK1
GO:BP	regulation of neurotransmitter receptor activity	GO:0099601	1.51465e-10	9.81969	84	559	21	18117	DLGAP3	NRXN1	PPARGC1A	MEF2C	GRIA1	DLG3	GRIA3	DLGAP2	NEFL	CRH	LYNX1	GRIN1	CNIH2	GRIN2B	NETO2	DLG4	DLGAP1	NETO1	CACNG8	CACNG2	MAPK8IP2
GO:BP	transport	GO:0006810	2.23024e-10	9.65165	5224	559	242	18117	GABRD	CLSTN1	KIF17	OPRD1	RIMS3	AGBL4	RAB3B	PRKAA2	HOOK1	SLC6A17	KCNC4	ENSA	RGS4	ILDR2	RABGAP1L	PPFIA4	CHRM3	VSNL1	KIF3C	SLC8A1	PRKCE	MCFD2	NRXN1	PPP3R1	AAK1	ADD2	RAB11FIP5	KCNJ3	SLC4A10	SCN3A	SCN2A	SCN1A	GAD1	GPR155	OSBPL6	NCKAP1	GLS	SLC39A10	MAP2	UNC80	PNKD
GO:BP	establishment of localization	GO:0051234	2.33623e-10	9.63148	5372	559	247	18117	GABRD	CLSTN1	KIF17	OPRD1	RIMS3	AGBL4	RAB3B	PRKAA2	HOOK1	SLC6A17	KCNC4	ENSA	RGS4	ILDR2	RABGAP1L	PPFIA4	MARK1	CHRM3	VSNL1	KIF3C	SLC8A1	PRKCE	MCFD2	NRXN1	PPP3R1	AAK1	ADD2	RAB11FIP5	REEP1	KCNJ3	SLC4A10	SCN3A	SCN2A	SCN1A	GAD1	GPR155	OSBPL6	NCKAP1	GLS	SLC39A10	MAP2
GO:BP	regulation of ion transmembrane transporter activity	GO:0032412	2.84587e-10	9.54578	270	559	36	18117	CHRM3	PRKCE	NRXN1	FGF12	PPARGC1A	ANK2	PDE4D	MEF2C	GRIA1	HECW1	DLG3	GRIA3	FGF13	NEFL	CRH	GRIN1	CNIH2	SCN2B	GRIN2B	KCNC2	FGF14	JPH4	NETO2	JPH3	DLG4	CACNB1	STAC2	NEDD4L	NETO1	FKBP1A	KCNS1	OPRL1	CACNG8	YWHAH	CACNG2	MAPK8IP2
GO:BP	axonogenesis	GO:0007409	3.38512e-10	9.47043	478	559	49	18117	RAP1GAP	PLPPR4	NRXN1	BCL11A	CHN1	BMPR2	MAP2	EPHA4	CHL1	CNTN6	CCK	FEZF2	GAP43	KALRN	CRMP1	FSTL4	UNC5A	KIAA0319	ADCY1	LIMK1	NRCAM	CDKL5	PAK3	FGF13	L1CAM	GFRA2	NEFL	FZD3	SHC3	SPTBN2	MAP6	THY1	PPP3CB	SLIT1	LRTM2	ULK1	ATP8A2	DCLK1	MYCBP2	FOXG1	FLRT2
GO:BP	regulation of cation channel activity	GO:2001257	3.74813e-10	9.42619	190	559	30	18117	NRXN1	FGF12	PPARGC1A	ANK2	PDE4D	MEF2C	GRIA1	DLG3	GRIA3	FGF13	NEFL	CRH	GRIN1	CNIH2	GRIN2B	KCNC2	FGF14	JPH4	NETO2	JPH3	DLG4	CACNB1	STAC2	NETO1	FKBP1A	KCNS1	OPRL1	CACNG8	CACNG2	MAPK8IP2
GO:BP	multicellular organism development	GO:0007275	5.08246e-10	9.29393	5613	559	254	18117	CHD5	CLSTN1	IGSF21	NBL1	RAP1GAP	LUZP1	NCDN	HPCAL4	AGBL4	ELAVL4	SSBP3	HOOK1	ADGRL2	LMO4	PLPPR4	SLC6A17	RGS4	ILDR2	SMYD2	MARK1	CHRM3	MYT1L	SLC8A1	NRXN1	BCL11A	ADD2	AFF3	SLC4A10	SCN2A	CHN1	NCKAP1	ZNF804A	BMPR2	ABI2	ADAM23	MAP2	CDK5R2	EPHA4	SCG2	NGEF	CHL1
GO:BP	regulation of neuron projection development	GO:0010975	5.96506e-10	9.22438	451	559	47	18117	ELAVL4	MARK1	BCL11A	CHN1	ZNF804A	BMPR2	ABI2	MAP2	EPHA4	NGEF	KALRN	CRMP1	PPP3CA	TENM3	FSTL4	KIAA0319	CNR1	HECW1	CAMK2B	LIMK1	CDKL5	PAK3	FGF13	L1CAM	NEFL	UBE2V2	TOX	STMN2	NCS1	MAP6	FAT3	THY1	CAMK1D	CAMK2G	ATP8A2	ITPKA	NTRK3	STX1B	KATNB1	NDRG4	SERPINF1
GO:BP	regulation of transmembrane transporter activity	GO:0022898	9.65365e-10	9.01531	281	559	36	18117	CHRM3	PRKCE	NRXN1	FGF12	PPARGC1A	ANK2	PDE4D	MEF2C	GRIA1	HECW1	DLG3	GRIA3	FGF13	NEFL	CRH	GRIN1	CNIH2	SCN2B	GRIN2B	KCNC2	FGF14	JPH4	NETO2	JPH3	DLG4	CACNB1	STAC2	NEDD4L	NETO1	FKBP1A	KCNS1	OPRL1	CACNG8	YWHAH	CACNG2	MAPK8IP2
GO:BP	regulation of cell projection organization	GO:0031344	1.07023e-09	8.97052	656	559	58	18117	RAP1GAP	ELAVL4	MARK1	NRXN1	BCL11A	CHN1	NCKAP1	ZNF804A	BMPR2	ABI2	MAP2	EPHA4	NGEF	GAP43	KALRN	CRMP1	PPP3CA	GPM6A	TENM3	FSTL4	TENM2	KIAA0319	RIPOR2	CNR1	HECW1	CAMK2B	LIMK1	CDKL5	PAK3	FGF13	L1CAM	DMTN	NEFL	UBE2V2	TOX	STMN2	NCS1	MAP6	FAT3	THY1	CAMK1D
GO:BP	regulation of transporter activity	GO:0032409	1.07947e-09	8.96679	297	559	37	18117	CHRM3	PRKCE	NRXN1	FGF12	PPARGC1A	ANK2	PDE4D	MEF2C	GRIA1	HECW1	DLG3	GRIA3	FGF13	NEFL	CRH	GRIN1	CNIH2	SCN2B	GRIN2B	KCNC2	FGF14	JPH4	SYNGR3	NETO2	JPH3	DLG4	CACNB1	STAC2	NEDD4L	NETO1	FKBP1A	KCNS1	OPRL1	CACNG8	YWHAH	CACNG2	MAPK8IP2
GO:BP	regulation of plasma membrane bounded cell projection organization	GO:0120035	1.12136e-09	8.95025	638	559	57	18117	RAP1GAP	ELAVL4	MARK1	NRXN1	BCL11A	CHN1	NCKAP1	ZNF804A	BMPR2	ABI2	MAP2	EPHA4	NGEF	GAP43	KALRN	CRMP1	PPP3CA	GPM6A	TENM3	FSTL4	TENM2	KIAA0319	RIPOR2	CNR1	HECW1	CAMK2B	LIMK1	CDKL5	PAK3	FGF13	L1CAM	DMTN	NEFL	UBE2V2	TOX	STMN2	NCS1	MAP6	FAT3	THY1	CAMK1D
GO:BP	regulation of signaling	GO:0023051	1.14147e-09	8.94254	3578	559	181	18117	CHD5	CLSTN1	NBL1	RAP1GAP	DLGAP3	NCDN	RIMS3	ELAVL4	PRKAA2	ENSA	RGS4	SMYD2	RGS7	VSNL1	SLC8A1	PRKCE	NRXN1	AAK1	RAB11FIP5	SLC4A10	CHN1	SLC39A10	BMPR2	PNKD	EPHA4	SCG2	ARMC9	NGEF	CNTN6	ITPR1	ATP2B2	PLCL2	ARHGEF3	MTRNR2L12	STXBP5L	KALRN	CLSTN2	FGF12	DRD5	PPARGC1A	UBE2K
GO:BP	transmembrane transport	GO:0055085	1.23658e-09	8.90778	1635	559	104	18117	GABRD	PRKAA2	SLC6A17	KCNC4	RGS4	CHRM3	SLC8A1	PRKCE	NRXN1	ADD2	KCNJ3	SLC4A10	SCN3A	SCN2A	SCN1A	GPR155	SLC39A10	UNC80	ITPR1	ATP2B2	SLC4A7	ATP6V1A	FGF12	PPARGC1A	GABRA4	GABRB1	ANK2	GLRA3	GPM6A	HCN1	PDE4D	SV2C	MEF2C	GRIA1	GABRB2	GABRA1	GABRG2	KCNQ5	GRM1	TSPAN13	HECW1
GO:BP	calcium ion-regulated exocytosis of neurotransmitter	GO:0048791	1.24566e-09	8.9046	18	559	11	18117	RIMS3	RIMS1	RIMS2	SYT7	SYT1	ATP2A2	UNC13C	STX1B	DOC2B	UNC13A	SYT5
GO:BP	head development	GO:0060322	1.62708e-09	8.78859	798	559	65	18117	CHD5	ELAVL4	SSBP3	ADGRL2	SLC6A17	RGS4	SLC8A1	NRXN1	SLC4A10	BMPR2	CDK5R2	FEZF2	PPARGC1A	ADGRL3	PPP3CA	BASP1	PHACTR1	ADCY1	HTR5A	PCDH19	FGF13	AFF2	NEFL	FZD3	TOX	CRH	LHX6	GRIN1	SLC1A2	SPTBN2	PITPNM1	NRGN	SLIT1	NEURL1	GRIN2B	KCNC2	SYT1	ATP2B1	SLC17A8	FGF9	DCLK1
GO:BP	dendrite development	GO:0016358	1.81158e-09	8.74194	243	559	33	18117	ELAVL4	MARK1	BCL11A	ABI2	MAP2	EPHA4	NGEF	FEZF2	KALRN	PPP3CA	PLK2	MEF2C	FSTL4	CAMK2A	PHACTR1	KIAA0319	HECW1	CAMK2B	CDKL5	PAK3	MAP6	FAT3	CAMK1D	CPEB3	NEURL1	DCLK1	ITPKA	DLG4	NEDD4L	LZTS3	YWHAH	RBFOX2	MAPK8IP2
GO:BP	ion transport	GO:0006811	2.38185e-09	8.62309	3661	559	183	18117	GABRD	CLSTN1	KIF17	OPRD1	RAB3B	PRKAA2	HOOK1	SLC6A17	KCNC4	ENSA	RGS4	ILDR2	RABGAP1L	PPFIA4	CHRM3	VSNL1	KIF3C	SLC8A1	PRKCE	MCFD2	NRXN1	PPP3R1	RAB11FIP5	KCNJ3	SLC4A10	SCN3A	SCN2A	SCN1A	OSBPL6	GLS	SLC39A10	UNC80	SCG2	ARL4C	ITPR1	ATP2B2	SLC4A7	CCK	CADPS	ATP6V1A	STXBP5L
GO:BP	axon development	GO:0061564	2.70575e-09	8.56771	523	559	50	18117	RAP1GAP	PLPPR4	NRXN1	BCL11A	CHN1	BMPR2	MAP2	EPHA4	CHL1	CNTN6	CCK	FEZF2	GAP43	KALRN	CRMP1	FSTL4	UNC5A	KIAA0319	CNR1	ADCY1	LIMK1	NRCAM	CDKL5	PAK3	FGF13	L1CAM	GFRA2	NEFL	FZD3	SHC3	SPTBN2	MAP6	THY1	PPP3CB	SLIT1	LRTM2	ULK1	ATP8A2	DCLK1	MYCBP2	FOXG1
GO:BP	regulation of cellular component organization	GO:0051128	3.10535e-09	8.50789	2412	559	135	18117	CLSTN1	RAP1GAP	OPRD1	ELAVL4	PRKAA2	ADGRL2	LMO4	MLLT11	RGS4	MARK1	MAPRE3	PRKCE	NRXN1	BCL11A	PPP3R1	AAK1	ADD2	RND3	CHN1	NCKAP1	ZNF804A	BMPR2	ABI2	MAP2	EPHA4	NGEF	LHFPL4	CPNE9	CCK	CAMKV	GAP43	KALRN	CLSTN2	CRMP1	PPARGC1A	PPP3CA	FBXW7	MAP9	GPM6A	TENM3	PLK2
GO:BP	regulation of system process	GO:0044057	4.76516e-09	8.32192	623	559	55	18117	OPRD1	DLGAP3	RGS4	CHRM3	SLC8A1	NRXN1	KCNJ3	GLS	BMPR2	ITPR1	ATP2B2	THRB	CCK	FGF12	PPARGC1A	PPP3CA	ANK2	PDE4D	CARTPT	RIMS1	GRM1	CAMK2B	STX1A	KCND2	FGF13	DLGAP2	CRH	KCNB2	RIMS2	GRIN1	CNIH2	SCN2B	CELF2	CAMK2G	KCNMA1	ADRB1	ATP2B1	ATP2A2	HTR2A	CHGA	STX1B
GO:BP	learning	GO:0007612	6.29127e-09	8.20126	146	559	25	18117	ELAVL4	NRXN1	CCK	KALRN	DRD5	PRKAR2B	FGF13	CSMD1	CRH	GRIN1	NRXN2	NRGN	PPP3CB	SORCS3	JPH4	GABRA5	NDRG4	JPH3	DLG4	NEUROD2	NETO1	OPRL1	SLC8A2	MAPK8IP2	SYNJ1
GO:BP	regulation of cell communication	GO:0010646	7.3984e-09	8.13086	3543	559	177	18117	CHD5	CLSTN1	NBL1	RAP1GAP	DLGAP3	NCDN	RIMS3	ELAVL4	PRKAA2	ENSA	RGS4	SMYD2	RGS7	VSNL1	SLC8A1	PRKCE	NRXN1	AAK1	RAB11FIP5	SLC4A10	CHN1	SLC39A10	BMPR2	PNKD	EPHA4	SCG2	ARMC9	NGEF	CNTN6	ITPR1	PLCL2	ARHGEF3	MTRNR2L12	STXBP5L	KALRN	CLSTN2	FGF12	DRD5	PPARGC1A	UBE2K	MAPK10
GO:BP	multicellular organismal process	GO:0032501	8.839e-09	8.0536	7946	559	325	18117	GABRD	CHD5	CLSTN1	IGSF21	NBL1	RAP1GAP	LUZP1	OPRD1	DLGAP3	NCDN	HPCAL4	AGBL4	ELAVL4	SSBP3	PRKAA2	HOOK1	ADGRL2	LMO4	PLPPR4	SLC6A17	RGS4	ILDR2	SMYD2	MARK1	CHRM3	MYT1L	SLC8A1	PRKCE	NRXN1	BCL11A	ADD2	RAB11FIP5	AFF3	KCNJ3	SLC4A10	SCN3A	SCN2A	SCN1A	GPR155	CHN1	NCKAP1
GO:BP	regulation of neurotransmitter secretion	GO:0046928	1.00319e-08	7.99862	92	559	20	18117	RIMS3	PNKD	STXBP5L	MEF2C	MCTP1	CAMK2A	CPLX2	RIMS1	CNR1	STXBP5	ADCY1	STX1A	RIMS2	NCS1	SNCG	SYT1	ATP2A2	HTR2A	STX1B	SYT4
GO:BP	biological regulation	GO:0065007	1.36646e-08	7.8644	12809	559	464	18117	GABRD	CHD5	CLSTN1	NBL1	RAP1GAP	OPRD1	FNDC5	DLGAP3	NCDN	HPCAL4	RIMS3	AGBL4	ELAVL4	RAB3B	ZYG11B	SSBP3	PRKAA2	ADGRL2	LMO4	PLPPR4	KCNC4	ENSA	MLLT11	RGS4	ILDR2	DCAF6	RABGAP1L	RASAL2	PPFIA4	SMYD2	MARK1	SUSD4	RNF187	CHRM3	RGS7	MYT1L	VSNL1	MAPRE3	SLC8A1	PRKCE	NRXN1
GO:BP	anatomical structure development	GO:0048856	1.55684e-08	7.80776	6106	559	265	18117	CHD5	CLSTN1	IGSF21	NBL1	RAP1GAP	LUZP1	NCDN	HPCAL4	AGBL4	ELAVL4	SSBP3	HOOK1	ADGRL2	LMO4	PLPPR4	SLC6A17	RGS4	ILDR2	SMYD2	MARK1	CHRM3	MYT1L	SLC8A1	NRXN1	BCL11A	ADD2	AFF3	RND3	SLC4A10	SCN2A	CHN1	NCKAP1	ZNF804A	BMPR2	ABI2	ADAM23	MAP2	CDK5R2	EPHA4	SCG2	NGEF
GO:BP	positive regulation of synaptic transmission	GO:0050806	1.58705e-08	7.79941	152	559	25	18117	CLSTN1	RIMS3	PRKCE	NRXN1	EPHA4	CLSTN2	PLK2	RIMS1	CNR1	ADCY1	STX1A	CRH	CALB1	RIMS2	NRGN	CLSTN3	GRIN2B	SYT1	CYP46A1	STX1B	DLG4	ADCYAP1	SLC8A2	CACNG8	CACNG2
GO:BP	regulation of neurotransmitter transport	GO:0051588	1.95824e-08	7.70813	106	559	21	18117	RIMS3	RAB3B	PNKD	STXBP5L	MEF2C	MCTP1	CAMK2A	CPLX2	RIMS1	CNR1	STXBP5	ADCY1	STX1A	RIMS2	NCS1	SNCG	SYT1	ATP2A2	HTR2A	STX1B	SYT4
GO:BP	regulation of cation transmembrane transport	GO:1904062	2.0955e-08	7.67871	360	559	39	18117	RGS4	SLC8A1	PRKCE	NRXN1	FGF12	PPARGC1A	ANK2	PDE4D	MEF2C	GRIA1	TSPAN13	HECW1	DLG3	GRIA3	FGF13	NEFL	CRH	GRIN1	CNIH2	SCN2B	THY1	GRIN2B	KCNC2	FGF14	JPH4	NETO2	JPH3	DLG4	CACNB1	STAC2	NEDD4L	NETO1	FKBP1A	KCNS1	OPRL1	CACNG8	YWHAH	CACNG2	MAPK8IP2
GO:BP	regulation of NMDA receptor activity	GO:2000310	7.85821e-08	7.10468	37	559	13	18117	NRXN1	PPARGC1A	MEF2C	GRIA1	DLG3	GRIA3	NEFL	CRH	GRIN1	CNIH2	GRIN2B	DLG4	MAPK8IP2
GO:BP	regulation of exocytosis	GO:0017157	1.10445e-07	6.95685	207	559	28	18117	RIMS3	RAB3B	VSNL1	CDK5R2	CADPS	STXBP5L	CPLX2	RIMS1	CNR1	STXBP5	ADCY1	STX1A	PCLO	CADPS2	RIMS2	NCS1	SYT7	SYT1	ATP2A2	HTR2A	RAB15	DOC2A	STX1B	DOC2B	SYT4	RAB27B	KCNB1	SYT5
GO:BP	memory	GO:0007613	1.18582e-07	6.92598	116	559	21	18117	SCN2A	CCK	KALRN	PLK2	CAMK4	GRIA1	CNR1	ADCY1	FGF13	CSMD1	CALB1	BRINP1	PPP3CB	CPEB3	SORCS3	HTR2A	JPH3	SERPINF1	NETO1	PLCB1	SLC8A2
GO:BP	export from cell	GO:0140352	1.63566e-07	6.78631	1418	559	89	18117	RIMS3	RAB3B	ENSA	ILDR2	PPFIA4	VSNL1	SLC8A1	PRKCE	NRXN1	RAB11FIP5	GAD1	GLS	PNKD	CDK5R2	TUBA4A	SCG2	ITPR1	SYN2	CCK	ERC2	CADPS	STXBP5L	KALRN	LAMTOR3	PPP3CA	CARTPT	SCAMP1	MEF2C	MCTP1	CAMK2A	CPLX2	GRM4	RIMS1	CNR1	STXBP5	ICA1	ADCY1	STX1A	PCLO	STEAP2	CADPS2
GO:BP	regulation of cellular process	GO:0050794	1.88213e-07	6.72535	11473	559	424	18117	GABRD	CHD5	CLSTN1	NBL1	RAP1GAP	OPRD1	FNDC5	DLGAP3	NCDN	HPCAL4	RIMS3	AGBL4	ELAVL4	RAB3B	ZYG11B	SSBP3	PRKAA2	ADGRL2	LMO4	PLPPR4	KCNC4	ENSA	MLLT11	RGS4	DCAF6	RASAL2	SMYD2	MARK1	RNF187	CHRM3	RGS7	MYT1L	VSNL1	MAPRE3	SLC8A1	PRKCE	NRXN1	BCL11A	PPP3R1	AAK1	ADD2
GO:BP	regulation of nervous system development	GO:0051960	2.41557e-07	6.61698	443	559	42	18117	CLSTN1	ADGRL2	NRXN1	BCL11A	BMPR2	MAP2	EPHA4	FEZF2	KALRN	CLSTN2	PPP3CA	FSTL4	KIAA0319	CAMK2B	LIMK1	LRRN3	CDKL5	PAK3	FGF13	L1CAM	NEFL	FZD3	UBE2V2	LINGO2	BRINP1	MAP6	THY1	SLIT1	NEURL1	LRTM2	CLSTN3	FOXG1	FLRT2	ITPKA	NTRK3	SERPINF1	ADCYAP1	NUMBL	MEGF8	RTN4R	YWHAH
GO:BP	regulation of signaling receptor activity	GO:0010469	3.73121e-07	6.42815	189	559	26	18117	DLGAP3	NRXN1	MTRNR2L12	PPARGC1A	FBXW7	PDE4D	MEF2C	GRIA1	DLG3	GRIA3	DLGAP2	NEFL	CRH	LYNX1	GRIN1	DKK3	CNIH2	NEURL1	GRIN2B	NETO2	DLG4	DLGAP1	NETO1	CACNG8	CACNG2	MAPK8IP2
GO:BP	gamma-aminobutyric acid signaling pathway	GO:0007214	3.96338e-07	6.40193	27	559	11	18117	PLCL2	GABRA4	GABRB1	GABRB2	GABRA1	GABRG2	GABRA3	PHF24	GABBR2	GABRB3	GABRA5
GO:BP	cellular component organization	GO:0016043	5.19069e-07	6.28477	6566	559	274	18117	CHD5	CLSTN1	IGSF21	NBL1	KIF17	RAP1GAP	OPRD1	DLGAP3	NCDN	ELAVL4	RAB3B	SSBP3	PRKAA2	HOOK1	ADGRL2	LMO4	PLPPR4	KCNC4	MLLT11	CADM3	RGS4	PPFIA4	SMYD2	MARK1	KIF3C	MAPRE3	PRKCE	MCFD2	NRXN1	BCL11A	PPP3R1	AAK1	ADD2	LRRTM4	REEP1	RND3	CHN1	NCKAP1	ZNF804A	GLS	BMPR2
GO:BP	regulation of secretion by cell	GO:1903530	6.08729e-07	6.21558	588	559	49	18117	RIMS3	RAB3B	ENSA	VSNL1	PRKCE	RAB11FIP5	PNKD	CDK5R2	ITPR1	CCK	CADPS	STXBP5L	KALRN	PPP3CA	CARTPT	MEF2C	MCTP1	CAMK2A	CPLX2	RIMS1	CNR1	STXBP5	ICA1	ADCY1	STX1A	PCLO	CADPS2	CRH	RIMS2	SYBU	NCS1	SYT7	PPP3CB	SNCG	KCNC2	SYT1	ATP2A2	HTR2A	RAB15	CHGA	DOC2A
GO:BP	secretion by cell	GO:0032940	6.71854e-07	6.17273	1364	559	85	18117	RIMS3	RAB3B	ENSA	ILDR2	PPFIA4	VSNL1	PRKCE	NRXN1	RAB11FIP5	GAD1	GLS	PNKD	CDK5R2	TUBA4A	SCG2	ITPR1	SYN2	CCK	ERC2	CADPS	STXBP5L	KALRN	LAMTOR3	PPP3CA	CARTPT	SCAMP1	MEF2C	MCTP1	CAMK2A	CPLX2	GRM4	RIMS1	CNR1	STXBP5	ICA1	ADCY1	STX1A	PCLO	STEAP2	CADPS2	DMTN
GO:BP	postsynapse organization	GO:0099173	9.74084e-07	6.0114	169	559	24	18117	NRXN1	ZNF804A	ABI2	EPHA4	NGEF	LHFPL4	GAP43	KALRN	DGKB	CAMK2B	FRMPD4	CDKL5	CNKSR2	DLG3	PAK3	NEFL	NRXN2	SPTBN2	GRIN2B	ITPKA	NTRK3	DLG4	LZTS3	NEFH
GO:BP	synaptic transmission									NRXN1	MEF2C	GRM4	CNR1	GRM1	DGKZ	CNIH2	CLSTN3	SYT1	SLC17A8	HTR2A	UNC13C	ADCYAP1	UNC13A	SLC17A7	CACNG8	CACNG2	MAPK8IP2
GO:BP	neuron migration	GO:0001764	1.20297e-06	5.91975	157	559	23	18117	MARK1	CDK5R2	CCK	FEZF2	ADGRL3	GPM6A	MEF2C	CAMK2A	PHACTR1	KIAA0319	CAMK2B	NRCAM	CDKL5	NEXMIF	FGF13	FZD3	SCRT1	LHX6	FAT3	DCLK1	FOXG1	FLRT2	NTRK3
GO:BP	secretion	GO:0046903	1.33801e-06	5.87354	1501	559	90	18117	RIMS3	RAB3B	ENSA	ILDR2	PPFIA4	CHRM3	VSNL1	PRKCE	NRXN1	RAB11FIP5	GAD1	GLS	PNKD	CDK5R2	TUBA4A	SCG2	ITPR1	SYN2	CCK	ERC2	CADPS	STXBP5L	KALRN	LAMTOR3	PPP3CA	CARTPT	SCAMP1	MEF2C	MCTP1	CAMK2A	CPLX2	GRM4	RIMS1	CNR1	STXBP5	ICA1	ADCY1	STX1A	PCLO	STEAP2	CADPS2
GO:BP	developmental process	GO:0032502	1.55523e-06	5.80821	6628	559	274	18117	CHD5	CLSTN1	IGSF21	NBL1	RAP1GAP	LUZP1	FNDC5	NCDN	HPCAL4	AGBL4	ELAVL4	SSBP3	HOOK1	ADGRL2	LMO4	PLPPR4	SLC6A17	RGS4	ILDR2	SMYD2	MARK1	CHRM3	MYT1L	SLC8A1	NRXN1	BCL11A	ADD2	AFF3	RND3	SLC4A10	SCN2A	CHN1	NCKAP1	ZNF804A	BMPR2	ABI2	ADAM23	MAP2	CDK5R2	EPHA4	SCG2
GO:BP	cell junction assembly	GO:0034329	2.06297e-06	5.68551	438	559	40	18117	CLSTN1	ADGRL2	NRXN1	ADD2	LHFPL4	BSN	GAP43	CLSTN2	ADGRL3	ANK2	GPM6A	CDH9	MEF2C	GABRB2	GABRA1	GABRG2	PCLO	NRCAM	LRRN3	FGF13	DMTN	UBE2V2	LINGO2	NRXN2	SPTBN2	THY1	SPOCK2	SLIT1	LRTM2	CLSTN3	LRFN5	SIX4	FLRT2	GABRB3	NTRK3	DUSP3	CDH22	CBLN4	PIP5K1C	CAMSAP3
GO:BP	regulation of biological process	GO:0050789	2.35884e-06	5.6273	12091	559	437	18117	GABRD	CHD5	CLSTN1	NBL1	RAP1GAP	OPRD1	FNDC5	DLGAP3	NCDN	HPCAL4	RIMS3	AGBL4	ELAVL4	RAB3B	ZYG11B	SSBP3	PRKAA2	ADGRL2	LMO4	PLPPR4	KCNC4	ENSA	MLLT11	RGS4	DCAF6	RABGAP1L	RASAL2	SMYD2	MARK1	SUSD4	RNF187	CHRM3	RGS7	MYT1L	VSNL1	MAPRE3	SLC8A1	PRKCE	NRXN1	BCL11A	PPP3R1
GO:BP	regulation of vesicle-mediated transport	GO:0060627	2.67045e-06	5.57342	536	559	45	18117	RIMS3	RAB3B	VSNL1	AAK1	CDK5R2	BSN	CADPS	STXBP5L	PPP3CA	MCTP1	CPLX2	RIMS1	CNR1	STXBP5	PRKAR1B	ADCY1	STX1A	PCLO	CADPS2	UBQLN2	RIMS2	SH3GL2	DNM1	NCS1	SYT7	CAMK1D	PPP3CB	CALY	SYT1	ATP2A2	HTR2A	RAB15	PRRT2	DOC2A	STX1B	NDRG4	DOC2B	DLG4	SYT4	RAB27B	NEDD4L
GO:BP	regulation of molecular function	GO:0065009	2.79049e-06	5.55432	3221	559	156	18117	RAP1GAP	OPRD1	DLGAP3	LMO4	ENSA	RGS4	RABGAP1L	RASAL2	CHRM3	RGS7	MAPRE3	SLC8A1	PRKCE	NRXN1	PPP3R1	ADD2	CHN1	SLC39A10	MAP2	CDK5R2	EPHA4	NGEF	PLCL2	CCK	ARHGEF3	MTRNR2L12	STXBP5L	KALRN	FGF12	CRMP1	DRD5	LDB2	PPARGC1A	PARM1	MAPK10	LAMTOR3	PPP3CA	ANK2	FBXW7	PLK2	PDE4D
GO:BP	regulation of secretion	GO:0051046	5.23419e-06	5.28115	647	559	50	18117	RIMS3	RAB3B	ENSA	VSNL1	PRKCE	RAB11FIP5	PNKD	CDK5R2	ITPR1	CCK	CADPS	STXBP5L	KALRN	PPP3CA	CARTPT	MEF2C	MCTP1	CAMK2A	CPLX2	RIMS1	CNR1	STXBP5	ICA1	ADCY1	STX1A	PCLO	CADPS2	CRH	RIMS2	SYBU	NCS1	SYT7	PPP3CB	SNCG	KCNC2	SYT1	ATP2A2	HTR2A	RAB15	CHGA	DOC2A
GO:BP	neuron projection extension	GO:1990138	5.90843e-06	5.22853	170	559	23	18117	BCL11A	BMPR2	MAP2	CPNE9	KIAA0319	CPNE5	RIMS1	LIMK1	NRCAM	CDKL5	L1CAM	RIMS2	SH3GL2	PPP3CB	SLIT1	SYT1	ULK1	DCLK1	SYT4	NEDD4L	UNC13A	MEGF8	RTN4R
GO:BP	sodium ion transmembrane transport	GO:0035725	6.63306e-06	5.17829	171	559	23	18117	SLC6A17	SLC8A1	PRKCE	SLC4A10	SCN3A	SCN2A	SCN1A	SLC4A7	FGF12	HCN1	HECW1	FGF13	SCN2B	SCN8A	FGF14	NETO2	NEDD4L	NETO1	SLC24A3	ATP1A3	SLC8A2	SLC17A7	YWHAH
GO:BP	potassium ion transport	GO:0006813	8.12336e-06	5.09026	249	559	28	18117	KCNC4	RGS4	KCNJ3	ANK2	HCN1	KCNQ5	KCND2	KCNB2	KCNV1	KCNT1	KCNC1	KCNMA1	KCNH3	KCNC2	HTR2A	KCNH5	NETO2	KCNJ12	ADCYAP1	NEDD4L	NETO1	SLC24A3	KCNS1	KCNB1	KCNN1	ATP1A3	KCNJ4	KCNJ6
GO:BP	dendrite morphogenesis	GO:0048813	8.38373e-06	5.07656	145	559	21	18117	ELAVL4	ABI2	MAP2	EPHA4	NGEF	KALRN	PPP3CA	PHACTR1	HECW1	CAMK2B	CDKL5	PAK3	MAP6	DCLK1	ITPKA	DLG4	NEDD4L	LZTS3	YWHAH	RBFOX2	MAPK8IP2
GO:BP	cellular component organization or biogenesis	GO:0071840	8.6624e-06	5.06236	6760	559	275	18117	CHD5	CLSTN1	IGSF21	NBL1	KIF17	RAP1GAP	OPRD1	DLGAP3	NCDN	ELAVL4	RAB3B	SSBP3	PRKAA2	HOOK1	ADGRL2	LMO4	PLPPR4	KCNC4	MLLT11	CADM3	RGS4	PPFIA4	SMYD2	MARK1	KIF3C	MAPRE3	PRKCE	MCFD2	NRXN1	BCL11A	PPP3R1	AAK1	ADD2	LRRTM4	REEP1	RND3	CHN1	NCKAP1	ZNF804A	GLS	BMPR2
GO:BP	protein localization to synapse	GO:0035418	9.05662e-06	5.04303	83	559	16	18117	CLSTN1	KIF17	NRXN1	BSN	MAPK10	PCLO	DLG3	NRXN2	CNIH2	CLSTN3	STX1B	DLG4	RAB27B	NETO1	CACNG8	CACNG2
GO:BP	developmental cell growth	GO:0048588	9.68821e-06	5.01376	235	559	27	18117	RGS4	BCL11A	BMPR2	MAP2	CPNE9	SORBS2	FSTL4	KIAA0319	CPNE5	RIMS1	LIMK1	NRCAM	CDKL5	FGF13	L1CAM	RIMS2	SH3GL2	PPP3CB	SLIT1	SYT1	ULK1	DCLK1	SYT4	NEDD4L	UNC13A	MEGF8	RTN4R
GO:BP	multicellular organismal signaling	GO:0035637	9.69077e-06	5.01364	204	559	25	18117	SLC8A1	KCNJ3	SCN3A	SCN2A	SCN1A	ITPR1	ATP2B2	FGF12	DRD5	ANK2	PDE4D	CARTPT	KCND2	SCN2B	SCN8A	ATP2B1	ATP2A2	KCNJ12	CACNB1	SPTBN4	ATP1A3	SLC8A2	CACNG8	CACNG2	KCNJ4
GO:BP	developmental growth involved in morphogenesis	GO:0060560	1.06292e-05	4.9735	236	559	27	18117	BCL11A	BMPR2	MAP2	CPNE9	FSTL4	KIAA0319	CPNE5	RIMS1	LIMK1	NRCAM	CDKL5	FGF13	L1CAM	RIMS2	SH3GL2	PPP3CB	SLIT1	SYT1	ULK1	DCLK1	SIX4	SYT4	NEDD4L	UNC13A	MEGF8	RTN4R	WNT7B
GO:BP	regulation of nervous system process	GO:0031644	1.07865e-05	4.96712	147	559	21	18117	OPRD1	DLGAP3	RGS4	NRXN1	CCK	FGF12	CARTPT	RIMS1	GRM1	STX1A	DLGAP2	RIMS2	GRIN1	CNIH2	STX1B	DLG4	DLGAP1	CELF4	NETO1	OPRL1	SLC8A2
GO:BP	potassium ion transmembrane transport	GO:0071805	1.51309e-05	4.82014	224	559	26	18117	KCNC4	RGS4	KCNJ3	ANK2	HCN1	KCNQ5	KCND2	KCNB2	KCNV1	KCNT1	KCNC1	KCNMA1	KCNH3	KCNC2	KCNH5	NETO2	KCNJ12	NEDD4L	NETO1	SLC24A3	KCNS1	KCNB1	KCNN1	ATP1A3	KCNJ4	KCNJ6
GO:BP	positive regulation of cell projection organization	GO:0031346	1.5513e-05	4.8093	359	559	34	18117	ELAVL4	BCL11A	NCKAP1	ZNF804A	BMPR2	ABI2	EPHA4	KALRN	GPM6A	TENM3	TENM2	RIPOR2	CNR1	CAMK2B	LIMK1	CDKL5	PAK3	L1CAM	NEFL	UBE2V2	TOX	STMN2	MAP6	CAMK1D	NEURL1	ATP8A2	ITPKA	NTRK3	KATNB1	NDRG4	SERPINF1	DLG4	ADCYAP1	MEGF8
GO:BP	regulation of postsynaptic cytosolic calcium ion concentration	GO:0099566	1.65283e-05	4.78177	11	559	7	18117	SLC8A1	ITPR1	ATP2B2	GRIA1	GRM1	CALB1	SLC8A2
GO:BP	positive regulation of cellular component organization	GO:0051130	1.70052e-05	4.76942	1153	559	72	18117	CLSTN1	ELAVL4	ADGRL2	MLLT11	PRKCE	NRXN1	BCL11A	PPP3R1	NCKAP1	ZNF804A	BMPR2	ABI2	EPHA4	CCK	KALRN	CLSTN2	PPARGC1A	PPP3CA	GPM6A	TENM3	SYNPO	TENM2	MAPK9	RIPOR2	CNR1	CAMK2B	LIMK1	LRRN3	FRMPD4	CDKL5	PAK3	L1CAM	NPM2	NEFL	BAG4	ANK1	UBE2V2	TOX	STMN2	SH3GL2	LINGO2
GO:BP	synaptic vesicle recycling	GO:0036465	1.97371e-05	4.70472	76	559	15	18117	SNCB	STX1A	SH3GL2	DNM1	SYT7	PPP3CB	SNCG	SYT1	FGF14	STX1B	RAB27B	PIP5K1C	SLC17A7	SYT5	SYNJ1
GO:BP	positive regulation of nervous system development	GO:0051962	2.02424e-05	4.69374	276	559	29	18117	CLSTN1	ADGRL2	NRXN1	BCL11A	BMPR2	EPHA4	KALRN	CLSTN2	CAMK2B	LIMK1	LRRN3	CDKL5	PAK3	L1CAM	NEFL	FZD3	UBE2V2	LINGO2	MAP6	NEURL1	LRTM2	CLSTN3	FOXG1	FLRT2	ITPKA	SERPINF1	NUMBL	MEGF8	SYNJ1
GO:BP	protein localization to cell junction	GO:1902414	2.3637e-05	4.62641	113	559	18	18117	CLSTN1	KIF17	NRXN1	BSN	MAPK10	LAMTOR3	MAPK9	PCLO	DLG3	NRXN2	CNIH2	CLSTN3	STX1B	DLG4	RAB27B	NETO1	CACNG8	CACNG2
GO:BP	regulation of regulated secretory pathway	GO:1903305	4.08996e-05	4.38828	144	559	20	18117	RIMS3	CDK5R2	STXBP5L	RIMS1	CNR1	STXBP5	ADCY1	STX1A	RIMS2	NCS1	SYT7	SYT1	ATP2A2	HTR2A	RAB15	DOC2A	DOC2B	SYT4	KCNB1	SYT5
GO:BP	exocytic process	GO:0140029	6.92708e-05	4.15945	83	559	15	18117	RAB3B	ERC2	CPLX2	STXBP5	STX1A	DMTN	SYT1	RAB15	UNC13C	PRRT2	STX1B	SNPH	KCNB1	UNC13A	SYNJ1
GO:BP	regulation of dendrite extension	GO:1903859	0.000101036	3.99552	26	559	9	18117	BCL11A	CPNE9	CPNE5	RIMS1	RIMS2	SYT1	SYT4	NEDD4L	UNC13A
GO:BP	regulation of synapse assembly	GO:0051963	0.000125495	3.90137	99	559	16	18117	CLSTN1	ADGRL2	NRXN1	LHFPL4	CLSTN2	MEF2C	LRRN3	UBE2V2	LINGO2	SLIT1	LRTM2	CLSTN3	LRFN5	SIX4	FLRT2	NTRK3
GO:BP	dendrite extension	GO:0097484	0.00014371	3.84251	35	559	10	18117	BCL11A	CPNE9	CPNE5	RIMS1	RIMS2	SH3GL2	SYT1	SYT4	NEDD4L	UNC13A
GO:BP	dendritic spine development	GO:0060996	0.000145202	3.83803	100	559	16	18117	ABI2	EPHA4	NGEF	KALRN	PLK2	MEF2C	FSTL4	CAMK2A	CAMK2B	CDKL5	PAK3	CPEB3	NEURL1	ITPKA	DLG4	LZTS3
GO:BP	insulin secretion	GO:0030073	0.000159894	3.79617	218	559	24	18117	ENSA	ILDR2	VSNL1	PRKCE	RAB11FIP5	ITPR1	STXBP5L	PPP3CA	CARTPT	CNR1	ICA1	STX1A	PCLO	CRH	RIMS2	SYBU	SYT7	PPP3CB	CAMK2G	KCNC2	CHGA	DOC2B	ADCYAP1	KCNB1
GO:BP	regulation of catecholamine secretion	GO:0050433	0.000188163	3.72547	55	559	12	18117	CARTPT	CNR1	STX1A	CRH	SYT7	SNCG	SYT1	HTR2A	CHGA	SYT4	KCNB1	SYT5
GO:BP	heart contraction	GO:0060047	0.000193695	3.71288	288	559	28	18117	RGS4	CHRM3	SLC8A1	KCNJ3	SCN1A	ITPR1	ATP2B2	THRB	FGF12	ANK2	PDE4D	KCND2	FGF13	SCN2B	CELF2	ADRB1	ATP2B1	ATP2A2	CHGA	KCNJ12	CACNB1	NEDD4L	SPTBN4	ATP1A3	SLC8A2	CACNG8	CACNG2	KCNJ4
GO:BP	positive regulation of excitatory postsynaptic potential	GO:2000463	0.000211351	3.675	28	559	9	18117	RGS4	NRXN1	RIMS1	STX1A	RIMS2	GRIN1	STX1B	DLG4	NETO1
GO:BP	positive regulation of exocytosis	GO:0045921	0.00021371	3.67018	90	559	15	18117	VSNL1	CDK5R2	CADPS	CNR1	STXBP5	STX1A	CADPS2	NCS1	SYT7	SYT1	RAB15	DOC2B	SYT4	RAB27B	KCNB1
GO:BP	regulation of dendrite development	GO:0050773	0.000222426	3.65281	103	559	16	18117	ELAVL4	MARK1	BCL11A	EPHA4	KALRN	PPP3CA	KIAA0319	HECW1	CAMK2B	CDKL5	PAK3	FAT3	CAMK1D	ITPKA	NEDD4L	YWHAH
GO:BP	catecholamine secretion	GO:0050432	0.00023284	3.63294	56	559	12	18117	CARTPT	CNR1	STX1A	CRH	SYT7	SNCG	SYT1	HTR2A	CHGA	SYT4	KCNB1	SYT5
GO:BP	modulation of excitatory postsynaptic potential	GO:0098815	0.000238126	3.62319	46	559	11	18117	RGS4	NRXN1	RIMS1	STX1A	RIMS2	GRIN1	STX1B	DLG4	CELF4	NETO1	SLC8A2
GO:BP	second-messenger-mediated signaling	GO:0019932	0.000244162	3.61232	327	559	30	18117	CHRM3	SLC8A1	PPP3R1	ITPR1	PPP3CA	ANK2	PDE4D	MCTP1	CAP2	PRKAR1B	ADCY1	PCLO	PRKAR2B	HTR5A	DMTN	CRH	RIMS2	GRIN1	PDE2A	GUCY1A2	PPP3CB	GRIN2B	KCNC2	ATP2A2	CAMKK2	NEUROD2	ADCYAP1	OPRL1	PDE4A	SLC8A2
GO:BP	regulation of amine transport	GO:0051952	0.000248721	3.60429	91	559	15	18117	RAB3B	RGS4	CCK	CARTPT	CNR1	STX1A	CRH	SYT7	SNCG	SYT1	HTR2A	CHGA	SYT4	KCNB1	SYT5
GO:BP	sodium ion transport	GO:0006814	0.000275111	3.56049	241	559	25	18117	SLC6A17	SLC8A1	PRKCE	SLC4A10	SCN3A	SCN2A	SCN1A	SLC4A7	FGF12	HCN1	HECW1	FGF13	SCN2B	SCN8A	SLC17A8	FGF14	NETO2	NEDD4L	NETO1	SLC24A3	SPTBN4	ATP1A3	SLC8A2	SLC17A7	YWHAH
GO:BP	excitatory postsynaptic potential	GO:0060079	0.000292955	3.5332	105	559	16	18117	RGS4	NRXN1	PPP3CA	GLRA3	MEF2C	RIMS1	STX1A	RIMS2	GRIN1	GRIN2B	STX1B	DLG4	CELF4	NETO1	SLC8A2	MAPK8IP2
GO:BP	synaptic transmission									PRKCE	PLCL2	GABRA4	GABRB2	GABRA1	GABRG2	CNR1	GABRA3	PHF24	CLSTN3	GABRA5
GO:BP	cAMP-mediated signaling	GO:0019933	0.000344894	3.46231	69	559	13	18117	PDE4D	CAP2	PRKAR1B	ADCY1	PCLO	PRKAR2B	HTR5A	CRH	RIMS2	PDE2A	ADCYAP1	OPRL1	PDE4A
GO:BP	heart process	GO:0003015	0.000395828	3.40249	298	559	28	18117	RGS4	CHRM3	SLC8A1	KCNJ3	SCN1A	ITPR1	ATP2B2	THRB	FGF12	ANK2	PDE4D	KCND2	FGF13	SCN2B	CELF2	ADRB1	ATP2B1	ATP2A2	CHGA	KCNJ12	CACNB1	NEDD4L	SPTBN4	ATP1A3	SLC8A2	CACNG8	CACNG2	KCNJ4
GO:BP	protein localization to extracellular region	GO:0071692	0.000430935	3.36559	392	559	33	18117	NBL1	RAB3B	ENSA	ILDR2	VSNL1	PRKCE	RAB11FIP5	SCG2	ITPR1	STXBP5L	PPP3CA	CARTPT	CNR1	STXBP5	ICA1	STX1A	PCLO	DMTN	CRH	RIMS2	SYBU	SYT7	PPP3CB	CAMK2G	SNCG	KCNC2	RAB15	CHGA	DOC2B	MYH10	ADCYAP1	KCNB1	CBLN4
GO:BP	axon guidance	GO:0007411	0.000482506	3.3165	283	559	27	18117	RAP1GAP	NRXN1	CHN1	BMPR2	EPHA4	CHL1	CNTN6	FEZF2	GAP43	KALRN	CRMP1	UNC5A	NRCAM	L1CAM	GFRA2	FZD3	SHC3	SPTBN2	SLIT1	LRTM2	MYCBP2	FOXG1	FLRT2	RNF165	VSTM2L	SPTBN4	MEGF8
GO:BP	catecholamine transport	GO:0051937	0.000490034	3.30977	71	559	13	18117	RAB3B	CARTPT	CNR1	STX1A	CRH	SYT7	SNCG	SYT1	HTR2A	CHGA	SYT4	KCNB1	SYT5
GO:BP	action potential	GO:0001508	0.000495438	3.30501	137	559	18	18117	SLC8A1	KCNJ3	SCN3A	SCN2A	SCN1A	FGF12	ANK2	CNR1	KCND2	FGF13	SCN2B	SCN8A	KCNC2	ATP2A2	NEDD4L	KCNB1	SLC8A2	YWHAH
GO:BP	inhibitory synapse assembly	GO:1904862	0.000500701	3.30042	16	559	7	18117	LHFPL4	GABRB2	GABRA1	GABRG2	FGF13	GABRB3	CBLN4
GO:BP	signal transduction	GO:0007165	0.000507855	3.29426	6309	559	252	18117	GABRD	CHD5	NBL1	RAP1GAP	OPRD1	FNDC5	DLGAP3	HPCAL4	PRKAA2	ADGRL2	PLPPR4	MLLT11	RGS4	RASAL2	SMYD2	MARK1	CHRM3	RGS7	SLC8A1	PRKCE	NRXN1	PPP3R1	AAK1	INPP4A	RND3	SCN2A	GPR155	CHN1	ZNF385B	NCKAP1	SLC39A10	BMPR2	ABI2	EPHA4	SCG2	ARMC9	NGEF	CHL1	CNTN6	ITPR1	PLCL2
GO:BP	neuron projection guidance	GO:0097485	0.000518064	3.28562	284	559	27	18117	RAP1GAP	NRXN1	CHN1	BMPR2	EPHA4	CHL1	CNTN6	FEZF2	GAP43	KALRN	CRMP1	UNC5A	NRCAM	L1CAM	GFRA2	FZD3	SHC3	SPTBN2	SLIT1	LRTM2	MYCBP2	FOXG1	FLRT2	RNF165	VSTM2L	SPTBN4	MEGF8
GO:BP	positive regulation of dendrite extension	GO:1903861	0.000553237	3.25709	23	559	8	18117	CPNE9	CPNE5	RIMS1	RIMS2	SYT1	SYT4	NEDD4L	UNC13A
GO:BP	regulation of synaptic transmission									NRXN1	MEF2C	GRM4	CNR1	GRM1	DGKZ	SYT1	HTR2A	ADCYAP1	UNC13A	CACNG8	CACNG2	MAPK8IP2
GO:BP	chemical synaptic transmission									RGS4	NRXN1	PPP3CA	GLRA3	MEF2C	RIMS1	STX1A	RIMS2	GRIN1	GRIN2B	STX1B	DLG4	CELF4	NETO1	SLC8A2	MAPK8IP2
GO:BP	movement of cell or subcellular component	GO:0006928	0.000693643	3.15886	2311	559	113	18117	NBL1	KIF17	RAP1GAP	AGBL4	LMO4	MARK1	KIF3C	SLC8A1	PRKCE	NRXN1	ADD2	RND3	KCNJ3	SCN1A	CHN1	NCKAP1	BMPR2	ABI2	MAP2	CDK5R2	EPHA4	SCG2	CHL1	CNTN6	CCK	FEZF2	GAP43	KALRN	FGF12	CRMP1	LDB2	PPARGC1A	ADGRL3	PPP3CA	ANK2	FBXW7	GPM6A	PLK2	PDE4D	MEF2C	MCTP1
GO:BP	fear response	GO:0042596	0.000742812	3.12912	41	559	10	18117	CCK	EIF4E	MEF2C	CRH	BRINP1	ADRB1	GABRA5	NEUROD2	ADCYAP1	MAPK8IP2
GO:BP	regulation of heart contraction	GO:0008016	0.000753613	3.12285	254	559	25	18117	RGS4	CHRM3	SLC8A1	KCNJ3	ITPR1	ATP2B2	THRB	ANK2	PDE4D	KCND2	FGF13	SCN2B	CELF2	ADRB1	ATP2B1	ATP2A2	CHGA	KCNJ12	CACNB1	SPTBN4	ATP1A3	SLC8A2	CACNG8	CACNG2	KCNJ4
GO:BP	amine transport	GO:0015837	0.000778243	3.10888	99	559	15	18117	RAB3B	RGS4	CCK	CARTPT	CNR1	STX1A	CRH	SYT7	SNCG	SYT1	HTR2A	CHGA	SYT4	KCNB1	SYT5
GO:BP	cellular response to stimulus	GO:0051716	0.000786677	3.1042	7781	559	298	18117	GABRD	CHD5	NBL1	RAP1GAP	OPRD1	FNDC5	DLGAP3	HPCAL4	ELAVL4	PRKAA2	ADGRL2	PLPPR4	MLLT11	RGS4	RASAL2	SMYD2	MARK1	CHRM3	RGS7	VSNL1	SLC8A1	PRKCE	NRXN1	BCL11A	PPP3R1	AAK1	RAB11FIP5	INPP4A	PTPN4	RND3	SCN2A	GPR155	CHN1	ZNF385B	NCKAP1	SLC39A10	BMPR2	ABI2	ADAM23	EPHA4	SCG2
GO:BP	protein secretion	GO:0009306	0.000829364	3.08125	384	559	32	18117	RAB3B	ENSA	ILDR2	VSNL1	PRKCE	RAB11FIP5	SCG2	ITPR1	STXBP5L	PPP3CA	CARTPT	CNR1	STXBP5	ICA1	STX1A	PCLO	DMTN	CRH	RIMS2	SYBU	SYT7	PPP3CB	CAMK2G	SNCG	KCNC2	RAB15	CHGA	DOC2B	MYH10	ADCYAP1	KCNB1	CBLN4
GO:BP	establishment of protein localization to extracellular region	GO:0035592	0.000878849	3.05609	385	559	32	18117	RAB3B	ENSA	ILDR2	VSNL1	PRKCE	RAB11FIP5	SCG2	ITPR1	STXBP5L	PPP3CA	CARTPT	CNR1	STXBP5	ICA1	STX1A	PCLO	DMTN	CRH	RIMS2	SYBU	SYT7	PPP3CB	CAMK2G	SNCG	KCNC2	RAB15	CHGA	DOC2B	MYH10	ADCYAP1	KCNB1	CBLN4
GO:BP	regulation of neurogenesis	GO:0050767	0.00088713	3.05201	366	559	31	18117	BCL11A	BMPR2	MAP2	EPHA4	FEZF2	KALRN	PPP3CA	FSTL4	KIAA0319	CAMK2B	LIMK1	CDKL5	PAK3	FGF13	L1CAM	NEFL	FZD3	BRINP1	MAP6	THY1	NEURL1	FOXG1	ITPKA	NTRK3	SERPINF1	ADCYAP1	NUMBL	MEGF8	RTN4R	YWHAH	SYNJ1
GO:BP	locomotory behavior	GO:0007626	0.000895116	3.04812	189	559	21	18117	OPRD1	ELAVL4	PRKCE	SLC4A10	SCN1A	GAD1	EPHA4	FEZF2	KALRN	FGF12	EGR1	GRM1	KCND2	CALB1	OXR1	VPS13A	PPP3CB	SNCG	DLG4	OPRL1	SPTBN4
GO:BP	synaptic vesicle endocytosis	GO:0048488	0.000914004	3.03905	63	559	12	18117	SNCB	STX1A	SH3GL2	DNM1	PPP3CB	SNCG	SYT1	RAB27B	PIP5K1C	SLC17A7	SYT5	SYNJ1
GO:BP	presynaptic endocytosis	GO:0140238	0.000914004	3.03905	63	559	12	18117	SNCB	STX1A	SH3GL2	DNM1	PPP3CB	SNCG	SYT1	RAB27B	PIP5K1C	SLC17A7	SYT5	SYNJ1
GO:BP	regulation of cellular component biogenesis	GO:0044087	0.000940862	3.02647	990	559	60	18117	CLSTN1	RAP1GAP	OPRD1	PRKAA2	ADGRL2	LMO4	MAPRE3	PRKCE	NRXN1	BCL11A	ADD2	NCKAP1	ABI2	MAP2	LHFPL4	CCK	GAP43	CLSTN2	LDB2	GPM6A	PLK2	MEF2C	SYNPO	CYFIP2	TENM2	MAPK9	RIPOR2	STXBP5	STX1A	LIMK1	LRRN3	CDKL5	UBQLN2	PAK3	DMTN	BAG4	UBE2V2	STMN2	LINGO2	SPTBN2	THY1
GO:BP	regulation of calcium ion-dependent exocytosis	GO:0017158	0.000948236	3.02308	42	559	10	18117	CDK5R2	STX1A	SYT7	SYT1	ATP2A2	DOC2A	DOC2B	SYT4	KCNB1	SYT5
GO:BP	synapse maturation	GO:0060074	0.00115556	2.93721	25	559	8	18117	CLSTN1	IGSF21	NRXN1	CAMK2B	NEFL	SYBU	NEURL1	NEUROD2
GO:BP	peptide hormone secretion	GO:0030072	0.00117041	2.93166	260	559	25	18117	ENSA	ILDR2	VSNL1	PRKCE	RAB11FIP5	ITPR1	STXBP5L	KALRN	PPP3CA	CARTPT	CNR1	ICA1	STX1A	PCLO	CRH	RIMS2	SYBU	SYT7	PPP3CB	CAMK2G	KCNC2	CHGA	DOC2B	ADCYAP1	KCNB1
GO:BP	spontaneous neurotransmitter secretion	GO:0061669	0.00119157	2.92388	7	559	5	18117	RIMS2	SYT1	RPH3A	DOC2A	STX1B
GO:BP	blood circulation	GO:0008015	0.00124943	2.90329	553	559	40	18117	RGS4	CHRM3	SLC8A1	KCNJ3	SCN1A	BMPR2	ITPR1	ATP2B2	THRB	FGF12	DRD5	ANK2	PDE4D	CARTPT	CNR1	AKAP12	KCND2	FGF13	CRH	SH3GL2	HBB	PDE2A	SCN2B	CELF2	KCNMA1	ADRB1	ATP2B1	ATP2A2	HTR2A	CHGA	KCNJ12	CACNB1	NEDD4L	OPRL1	SPTBN4	ATP1A3	SLC8A2	CACNG8	CACNG2	KCNJ4
GO:BP	neuromuscular process	GO:0050905	0.0013172	2.88035	103	559	15	18117	NRXN1	SCN1A	PNKD	FGF12	CSMD1	NEFL	ATP8A2	MYCBP2	JPH4	RBFOX1	PRRT2	JPH3	DLG4	RBFOX2	ADARB1
GO:BP	regulation of blood circulation	GO:1903522	0.00164369	2.78418	301	559	27	18117	RGS4	CHRM3	SLC8A1	KCNJ3	BMPR2	ITPR1	ATP2B2	THRB	ANK2	PDE4D	KCND2	FGF13	SCN2B	CELF2	ADRB1	ATP2B1	ATP2A2	HTR2A	CHGA	KCNJ12	CACNB1	SPTBN4	ATP1A3	SLC8A2	CACNG8	CACNG2	KCNJ4
GO:BP	receptor localization to synapse	GO:0097120	0.00166071	2.77971	55	559	11	18117	CLSTN1	KIF17	NRXN1	MAPK10	DLG3	CNIH2	STX1B	DLG4	NETO1	CACNG8	CACNG2
GO:BP	calcium ion transport	GO:0006816	0.00167251	2.77663	436	559	34	18117	OPRD1	RGS4	SLC8A1	PRKCE	ITPR1	ATP2B2	PPP3CA	ANK2	GPM6A	PDE4D	CAMK2A	TSPAN13	CAMK2B	ORAI2	CRH	NCS1	GRIN1	THY1	CAMK2G	GRIN2B	ATP2B1	ATP2A2	HTR2A	FGF14	JPH4	JPH3	CACNB1	STAC2	FKBP1A	SLC24A3	OPRL1	SLC8A2	CACNG8	CACNG2
GO:BP	positive regulation of neuron projection development	GO:0010976	0.00183792	2.73567	165	559	19	18117	ELAVL4	BCL11A	ZNF804A	KALRN	TENM3	CNR1	CAMK2B	PAK3	UBE2V2	TOX	STMN2	CAMK1D	ATP8A2	ITPKA	NTRK3	KATNB1	NDRG4	SERPINF1	ADCYAP1
GO:BP	cardiac conduction	GO:0061337	0.00194186	2.71178	150	559	18	18117	SLC8A1	KCNJ3	ITPR1	ATP2B2	ANK2	PDE4D	KCND2	SCN2B	ATP2B1	ATP2A2	KCNJ12	CACNB1	SPTBN4	ATP1A3	SLC8A2	CACNG8	CACNG2	KCNJ4
GO:BP	synaptic vesicle priming	GO:0016082	0.00203423	2.6916	19	559	7	18117	ERC2	STXBP5	STX1A	UNC13C	STX1B	UNC13A	SYNJ1
GO:BP	peptide secretion	GO:0002790	0.00217191	2.66316	421	559	33	18117	RAB3B	ENSA	ILDR2	VSNL1	PRKCE	RAB11FIP5	SCG2	ITPR1	STXBP5L	KALRN	PPP3CA	CARTPT	CNR1	STXBP5	ICA1	STX1A	PCLO	DMTN	CRH	RIMS2	SYBU	SYT7	PPP3CB	CAMK2G	SNCG	KCNC2	RAB15	CHGA	DOC2B	MYH10	ADCYAP1	KCNB1	CBLN4
GO:BP	vesicle-mediated transport	GO:0016192	0.00231676	2.63512	2180	559	106	18117	CLSTN1	KIF17	RIMS3	RAB3B	HOOK1	RABGAP1L	VSNL1	KIF3C	PRKCE	MCFD2	NRXN1	AAK1	RAB11FIP5	NCKAP1	CDK5R2	TUBA4A	ARL4C	SYN2	BSN	ERC2	CADPS	STXBP5L	KALRN	RAB6B	MAPK10	LAMTOR3	PPP3CA	ANK2	SCAMP1	MCTP1	GRIA1	CYFIP2	CPLX2	SNCB	RIMS1	CNR1	STXBP5	PRKAR1B	ADCY1	STX1A	LIMK1
GO:BP	monoamine transport	GO:0015844	0.00238794	2.62198	81	559	13	18117	RAB3B	CARTPT	CNR1	STX1A	CRH	SYT7	SNCG	SYT1	HTR2A	CHGA	SYT4	KCNB1	SYT5
GO:BP	cyclic-nucleotide-mediated signaling	GO:0019935	0.00269308	2.56975	95	559	14	18117	PDE4D	CAP2	PRKAR1B	ADCY1	PCLO	PRKAR2B	HTR5A	CRH	RIMS2	PDE2A	KCNC2	ADCYAP1	OPRL1	PDE4A
GO:BP	regulation of neuronal synaptic plasticity	GO:0048168	0.0029045	2.53693	47	559	10	18117	NCDN	SLC4A10	MCTP1	CAMK2A	CAMK2B	NEURL1	JPH3	DLG4	NETO1	SLC8A2
GO:BP	circulatory system process	GO:0003013	0.00296644	2.52776	637	559	43	18117	SLC6A17	RGS4	CHRM3	SLC8A1	KCNJ3	SCN1A	BMPR2	ITPR1	ATP2B2	THRB	FGF12	DRD5	ANK2	PDE4D	CARTPT	CNR1	AKAP12	KCND2	FGF13	CRH	SH3GL2	HBB	SLC1A2	PDE2A	SCN2B	CELF2	KCNMA1	ADRB1	ATP2B1	ATP2A2	HTR2A	CHGA	KCNJ12	CACNB1	NEDD4L	SLC24A3	OPRL1	SPTBN4	ATP1A3	SLC8A2	CACNG8
GO:BP	behavioral fear response	GO:0001662	0.00297062	2.52715	37	559	9	18117	CCK	EIF4E	MEF2C	CRH	BRINP1	GABRA5	NEUROD2	ADCYAP1	MAPK8IP2
GO:BP	positive regulation of developmental process	GO:0051094	0.00299352	2.52382	1341	559	73	18117	CLSTN1	NBL1	FNDC5	ELAVL4	SSBP3	ADGRL2	SLC8A1	NRXN1	BCL11A	BMPR2	EPHA4	CPNE9	FEZF2	KALRN	CLSTN2	PPARGC1A	CDS1	BASP1	MEF2C	MAPK9	RBM24	RIPOR2	CPNE5	RIMS1	BMPER	CAMK2B	LIMK1	NRCAM	LRRN3	CDKL5	PAK3	L1CAM	DMTN	EGR3	NEFL	FZD3	UBE2V2	TOX	RIMS2	LINGO2	BRINP1
GO:BP	positive regulation of calcium ion-dependent exocytosis	GO:0045956	0.00304652	2.5162	20	559	7	18117	CDK5R2	STX1A	SYT7	SYT1	DOC2B	SYT4	KCNB1
GO:BP	cellular response to histamine	GO:0071420	0.00309664	2.50911	8	559	5	18117	GABRB1	GABRB2	GABRA1	GABRG2	GABRB3
GO:BP	behavioral defense response	GO:0002209	0.00378687	2.42172	38	559	9	18117	CCK	EIF4E	MEF2C	CRH	BRINP1	GABRA5	NEUROD2	ADCYAP1	MAPK8IP2
GO:BP	developmental growth	GO:0048589	0.00481396	2.3175	649	559	43	18117	RGS4	BCL11A	SLC4A10	BMPR2	MAP2	CPNE9	GAP43	PPP3CA	SORBS2	BASP1	MEF2C	FSTL4	KIAA0319	CPNE5	RIMS1	LIMK1	NRCAM	CDKL5	FGF13	L1CAM	RIMS2	SH3GL2	SLC1A2	SPTBN2	PPP3CB	SLIT1	ADRB1	SYT1	ULK1	ATP8A2	DCLK1	SIX4	PKM	NDRG4	SYT4	NEDD4L	PLCB1	UNC13A	SPTBN4	MEGF8	RTN4R
GO:BP	regulation of synaptic vesicle exocytosis	GO:2000300	0.00490802	2.30909	61	559	11	18117	RIMS3	STXBP5L	RIMS1	CNR1	STXBP5	ADCY1	RIMS2	NCS1	SYT1	ATP2A2	HTR2A
GO:BP	calcium ion transmembrane transport	GO:0070588	0.00534555	2.27201	320	559	27	18117	SLC8A1	PRKCE	ITPR1	ATP2B2	ANK2	GPM6A	PDE4D	TSPAN13	ORAI2	NCS1	GRIN1	THY1	GRIN2B	ATP2B1	ATP2A2	HTR2A	FGF14	JPH4	JPH3	CACNB1	STAC2	FKBP1A	SLC24A3	OPRL1	SLC8A2	CACNG8	CACNG2
GO:BP	multicellular organismal response to stress	GO:0033555	0.00552017	2.25805	74	559	12	18117	CCK	EIF4E	PPP3CA	MEF2C	KIAA0319	CRH	BRINP1	ADRB1	GABRA5	NEUROD2	ADCYAP1	MAPK8IP2
GO:BP	regulation of developmental growth	GO:0048638	0.00559599	2.25212	340	559	28	18117	RGS4	BCL11A	BMPR2	MAP2	CPNE9	BASP1	MEF2C	FSTL4	KIAA0319	CPNE5	RIMS1	LIMK1	NRCAM	CDKL5	FGF13	L1CAM	RIMS2	ADRB1	SYT1	ATP8A2	SIX4	SYT4	NEDD4L	PLCB1	UNC13A	SPTBN4	MEGF8	RTN4R
GO:BP	exocytosis	GO:0006887	0.00570239	2.24394	904	559	54	18117	RIMS3	RAB3B	VSNL1	RAB11FIP5	CDK5R2	TUBA4A	SYN2	ERC2	CADPS	STXBP5L	LAMTOR3	SCAMP1	CPLX2	RIMS1	CNR1	STXBP5	ADCY1	STX1A	PCLO	STEAP2	CADPS2	DMTN	ANK1	RIMS2	NCS1	HBB	MICAL2	SYT7	PPP3CB	SYT1	LIN7A	ATP2A2	HTR2A	SYT16	RAB15	CHGA	SCG3	UNC13C	PKM	SYNGR3	PRRT2
GO:BP	regulation of dendritic spine development	GO:0060998	0.00580248	2.23639	62	559	11	18117	NGEF	KALRN	PLK2	MEF2C	FSTL4	CAMK2B	CDKL5	PAK3	CPEB3	NEURL1	ITPKA
GO:BP	dense core granule exocytosis	GO:1990504	0.00679022	2.16812	9	559	5	18117	CADPS	CADPS2	UNC13C	SYT4	UNC13A
GO:BP	cell differentiation	GO:0030154	0.00697669	2.15635	4350	559	181	18117	CHD5	NBL1	RAP1GAP	FNDC5	NCDN	AGBL4	ELAVL4	SSBP3	HOOK1	LMO4	PLPPR4	RGS4	ILDR2	MARK1	MYT1L	SLC8A1	NRXN1	BCL11A	SLC4A10	CHN1	NCKAP1	ZNF804A	BMPR2	ABI2	MAP2	CDK5R2	EPHA4	NGEF	CHL1	CNTN6	CPNE9	ATP2B2	PLCL2	THRB	SLC4A7	CCK	FEZF2	GAP43	KALRN	CRMP1	PPARGC1A
GO:BP	membrane depolarization	GO:0051899	0.0071398	2.14631	89	559	13	18117	MLLT11	SLC8A1	SCN3A	SCN2A	SCN1A	CCK	FGF12	ANK2	SCN2B	SCN8A	NEDD4L	YWHAH	CACNG2
GO:BP	positive regulation of fibroblast migration	GO:0010763	0.00720818	2.14217	15	559	6	18117	SLC8A1	PRKCE	AKAP12	PAK3	DMTN	BAG4
GO:BP	regulation of postsynapse organization	GO:0099175	0.00811362	2.09079	90	559	13	18117	ZNF804A	ABI2	EPHA4	NGEF	KALRN	DGKB	CAMK2B	CDKL5	PAK3	GRIN2B	ITPKA	NTRK3	LZTS3
GO:BP	cellular component assembly	GO:0022607	0.00816589	2.088	3010	559	134	18117	CLSTN1	KIF17	RAP1GAP	OPRD1	SSBP3	PRKAA2	HOOK1	ADGRL2	LMO4	KCNC4	KIF3C	MAPRE3	PRKCE	MCFD2	NRXN1	BCL11A	ADD2	NCKAP1	GLS	ABI2	MAP2	TUBA4A	ARMC9	LHFPL4	CCK	BSN	ERC2	GAP43	CLSTN2	ABLIM2	PPARGC1A	UBE2K	ADGRL3	CDS1	ANK2	MAP9	GLRA3	GPM6A	CDH9	SUB1	HCN1
GO:BP	regulation of sodium ion transmembrane transporter activity	GO:2000649	0.00926162	2.03331	53	559	10	18117	PRKCE	FGF12	HECW1	FGF13	SCN2B	FGF14	NETO2	NEDD4L	NETO1	YWHAH
GO:BP	positive regulation of developmental growth	GO:0048639	0.00950436	2.02208	184	559	19	18117	BCL11A	BMPR2	CPNE9	BASP1	MEF2C	CPNE5	RIMS1	LIMK1	CDKL5	L1CAM	RIMS2	SYT1	ATP8A2	SYT4	NEDD4L	PLCB1	UNC13A	SPTBN4	MEGF8
GO:BP	metal ion transport	GO:0030001	0.00964399	2.01574	514	559	36	18117	OPRD1	RGS4	SLC8A1	PRKCE	SLC39A10	ITPR1	ATP2B2	PPP3CA	ANK2	GPM6A	PDE4D	CAMK2A	TSPAN13	CAMK2B	ORAI2	CRH	NCS1	GRIN1	THY1	CAMK2G	GRIN2B	ATP2B1	ATP2A2	HTR2A	FGF14	JPH4	JPH3	CACNB1	STAC2	FKBP1A	SLC24A3	OPRL1	ATP1A3	SLC8A2	CACNG8	CACNG2
GO:BP	associative learning	GO:0008306	0.00976669	2.01025	78	559	12	18117	ELAVL4	CCK	DRD5	CSMD1	CRH	GRIN1	NRGN	GABRA5	NDRG4	NEUROD2	NETO1	OPRL1
GO:BP	anatomical structure morphogenesis	GO:0009653	0.00978524	2.00943	2797	559	126	18117	NBL1	RAP1GAP	LUZP1	ELAVL4	SSBP3	LMO4	PLPPR4	NRXN1	BCL11A	AFF3	RND3	SLC4A10	CHN1	NCKAP1	BMPR2	ABI2	MAP2	CDK5R2	EPHA4	SCG2	NGEF	CHL1	CNTN6	CPNE9	THRB	UBP1	CCK	FEZF2	GAP43	KALRN	CRMP1	PPARGC1A	PPP3CA	ANK2	FBXW7	GPM6A	TENM3	BASP1	CDH9	HCN1	PLK2
GO:BP	regulation of cell junction assembly	GO:1901888	0.0101978	1.99149	202	559	20	18117	CLSTN1	ADGRL2	NRXN1	LHFPL4	CLSTN2	MEF2C	LRRN3	DMTN	UBE2V2	LINGO2	THY1	SLIT1	LRTM2	CLSTN3	LRFN5	SIX4	FLRT2	NTRK3	DUSP3	CAMSAP3
GO:BP	vesicle docking	GO:0048278	0.0127617	1.89409	67	559	11	18117	RAB3B	CPLX2	STX1A	SYT1	RAB15	UNC13C	STX1B	NDRG4	SNPH	KCNB1	UNC13A
GO:BP	chloride transport	GO:0006821	0.014224	1.84698	109	559	14	18117	GABRD	SLC4A10	GABRA4	GABRB1	GLRA3	GABRB2	GABRA1	GABRG2	GABRA3	GABRQ	ANO3	GABRB3	GABRA5	SLC17A7
GO:BP	regulation of cell development	GO:0060284	0.0144702	1.83953	502	559	35	18117	BCL11A	BMPR2	MAP2	EPHA4	THRB	FEZF2	KALRN	PPP3CA	FBXW7	FSTL4	KIAA0319	CAMK2B	LIMK1	CDKL5	PAK3	FGF13	L1CAM	DMTN	NEFL	FZD3	BRINP1	MAP6	THY1	NEURL1	FOXG1	ITPKA	NTRK3	SERPINF1	ADCYAP1	PLCB1	NUMBL	MEGF8	RTN4R	YWHAH	SYNJ1
GO:BP	transmission of nerve impulse	GO:0019226	0.0148061	1.82956	68	559	11	18117	SCN3A	SCN2A	SCN1A	FGF12	DRD5	CARTPT	KCND2	SCN8A	SPTBN4	CACNG8	CACNG2
GO:BP	chloride transmembrane transport	GO:1902476	0.0149685	1.82482	95	559	13	18117	GABRD	GABRA4	GABRB1	GLRA3	GABRB2	GABRA1	GABRG2	GABRA3	GABRQ	ANO3	GABRB3	GABRA5	SLC17A7
GO:BP	response to stimulus	GO:0050896	0.0154202	1.81191	9407	559	341	18117	GABRD	CHD5	NBL1	RAP1GAP	OPRD1	FNDC5	DLGAP3	HPCAL4	AGBL4	ELAVL4	PRKAA2	ADGRL2	PLPPR4	ENSA	MLLT11	RGS4	ILDR2	RASAL2	SMYD2	MARK1	SUSD4	RNF187	CHRM3	RGS7	VSNL1	SLC8A1	PRKCE	NRXN1	BCL11A	PPP3R1	AAK1	RAB11FIP5	INPP4A	AFF3	PTPN4	RND3	KCNJ3	SLC4A10	SCN2A	SCN1A	GAD1
GO:BP	positive regulation of cellular process	GO:0048522	0.0158266	1.80061	5757	559	226	18117	CHD5	CLSTN1	NBL1	OPRD1	FNDC5	RIMS3	AGBL4	ELAVL4	ZYG11B	SSBP3	PRKAA2	ADGRL2	LMO4	MLLT11	RGS4	DCAF6	RNF187	VSNL1	MAPRE3	SLC8A1	PRKCE	NRXN1	BCL11A	PPP3R1	AAK1	NCKAP1	ZNF804A	SLC39A10	BMPR2	ABI2	MAP2	CDK5R2	EPHA4	SCG2	ARMC9	NGEF	CNTN6	CPNE9	THRB	UBP1	CCK
GO:BP	phosphorus metabolic process	GO:0006793	0.0185092	1.73261	3114	559	136	18117	OPRD1	PRKAA2	LMO4	PLPPR4	ENSA	RGS4	CAMK1G	MARK1	MAPRE3	SLC8A1	PRKCE	NRXN1	PPP3R1	AAK1	INPP4A	PTPN4	SLC39A10	BMPR2	ABI2	CDK5R2	EPHA4	PLCL2	ENTPD3	CCK	LRRC2	CAMKV	ATP6V1A	KALRN	PPM1L	NCEH1	LDB2	PPARGC1A	UBE2K	CDS1	MAPK10	LAMTOR3	PPP3CA	FBXW7	PLK2	PDE4D	CARTPT
GO:BP	phosphate-containing compound metabolic process	GO:0006796	0.0189025	1.72348	3087	559	135	18117	OPRD1	PRKAA2	LMO4	PLPPR4	ENSA	RGS4	CAMK1G	MARK1	MAPRE3	SLC8A1	PRKCE	NRXN1	PPP3R1	AAK1	INPP4A	PTPN4	SLC39A10	BMPR2	ABI2	CDK5R2	EPHA4	PLCL2	ENTPD3	CCK	LRRC2	CAMKV	ATP6V1A	KALRN	PPM1L	NCEH1	LDB2	PPARGC1A	UBE2K	CDS1	MAPK10	LAMTOR3	PPP3CA	FBXW7	PLK2	PDE4D	CARTPT
GO:BP	regulation of axonogenesis	GO:0050770	0.018939	1.72264	159	559	17	18117	BCL11A	CHN1	BMPR2	MAP2	EPHA4	FSTL4	KIAA0319	LIMK1	CDKL5	PAK3	FGF13	L1CAM	NEFL	MAP6	THY1	MEGF8	RTN4R
GO:BP	membrane depolarization during action potential	GO:0086010	0.0191517	1.71779	35	559	8	18117	SLC8A1	SCN3A	SCN2A	SCN1A	ANK2	SCN2B	SCN8A	YWHAH
GO:BP	positive regulation of secretion by cell	GO:1903532	0.0199132	1.70086	285	559	24	18117	VSNL1	PRKCE	CDK5R2	CCK	CADPS	CARTPT	CNR1	STXBP5	STX1A	CADPS2	CRH	SYBU	NCS1	SYT7	PPP3CB	SYT1	RAB15	STX1B	DOC2B	MYH10	ADCYAP1	SYT4	RAB27B	KCNB1
GO:BP	vesicle docking involved in exocytosis	GO:0006904	0.020542	1.68736	46	559	9	18117	RAB3B	CPLX2	STX1A	RAB15	UNC13C	STX1B	SNPH	KCNB1	UNC13A
GO:BP	positive regulation of biological process	GO:0048518	0.0208607	1.68067	6363	559	245	18117	CHD5	CLSTN1	NBL1	OPRD1	FNDC5	RIMS3	AGBL4	ELAVL4	RAB3B	ZYG11B	SSBP3	PRKAA2	ADGRL2	LMO4	MLLT11	RGS4	DCAF6	SUSD4	RNF187	CHRM3	VSNL1	MAPRE3	SLC8A1	PRKCE	NRXN1	BCL11A	PPP3R1	AAK1	NCKAP1	ZNF804A	SLC39A10	BMPR2	ABI2	MAP2	CDK5R2	EPHA4	SCG2	ARMC9	NGEF	CNTN6	CPNE9
GO:BP	establishment of localization in cell	GO:0051649	0.0212702	1.67223	2813	559	125	18117	KIF17	RIMS3	AGBL4	RAB3B	PRKAA2	HOOK1	RABGAP1L	PPFIA4	VSNL1	KIF3C	SLC8A1	PRKCE	MCFD2	NRXN1	PPP3R1	RAB11FIP5	KCNJ3	GAD1	MAP2	PNKD	TUBA4A	ARL4C	ITPR1	SYN2	BSN	ERC2	CADPS	STXBP5L	RAB6B	EIF4E	LAMTOR3	PPP3CA	ANK2	FBXW7	PDE4D	SCAMP1	MEF2C	MCTP1	CAMK2A	GRIA1	CPLX2
GO:BP	central nervous system neuron development	GO:0021954	0.0214798	1.66797	84	559	12	18117	AGBL4	SLC4A10	MAP2	EPHA4	FEZF2	GABRB1	LHX6	DCLK1	MYCBP2	FOXG1	SPTBN4	ADARB1
GO:BP	cellular response to calcium ion	GO:0071277	0.0214798	1.66797	84	559	12	18117	PRKAA2	NRXN1	CPNE9	MEF2C	CPNE5	ADCY1	DMTN	SYT7	SYT1	NEUROD2	SYT4	SYT5
GO:BP	cellular developmental process	GO:0048869	0.0220232	1.65712	4428	559	181	18117	CHD5	NBL1	RAP1GAP	FNDC5	NCDN	AGBL4	ELAVL4	SSBP3	HOOK1	LMO4	PLPPR4	RGS4	ILDR2	MARK1	MYT1L	SLC8A1	NRXN1	BCL11A	SLC4A10	CHN1	NCKAP1	ZNF804A	BMPR2	ABI2	MAP2	CDK5R2	EPHA4	NGEF	CHL1	CNTN6	CPNE9	ATP2B2	PLCL2	THRB	SLC4A7	CCK	FEZF2	GAP43	KALRN	CRMP1	PPARGC1A
GO:BP	synaptic vesicle docking	GO:0016081	0.0236483	1.6262	11	559	5	18117	STX1A	UNC13C	STX1B	SNPH	UNC13A
GO:BP	hormone transport	GO:0009914	0.0238071	1.62329	327	559	26	18117	ENSA	ILDR2	VSNL1	PRKCE	RAB11FIP5	ITPR1	STXBP5L	KALRN	PPP3CA	CARTPT	CNR1	ICA1	STX1A	PCLO	CRH	RIMS2	SYBU	SYT7	PPP3CB	CAMK2G	KCNC2	CHGA	CRYM	DOC2B	ADCYAP1	KCNB1
GO:BP	regulated exocytosis	GO:0045055	0.0246413	1.60834	785	559	47	18117	RIMS3	RAB11FIP5	CDK5R2	TUBA4A	SYN2	ERC2	CADPS	STXBP5L	LAMTOR3	SCAMP1	CPLX2	RIMS1	CNR1	STXBP5	ADCY1	STX1A	PCLO	STEAP2	CADPS2	DMTN	RIMS2	NCS1	HBB	SYT7	PPP3CB	SYT1	ATP2A2	HTR2A	RAB15	CHGA	SCG3	UNC13C	PKM	SYNGR3	PRRT2	DOC2A	STX1B	DOC2B	SYT4	RAB27B	SNPH
GO:BP	neuron recognition	GO:0008038	0.0247193	1.60696	47	559	9	18117	EPHA4	CNTN6	FEZF2	GAP43	CNR1	NRCAM	FOXG1	VSTM2L	MEGF8
GO:BP	positive regulation of synapse assembly	GO:0051965	0.0252755	1.5973	59	559	10	18117	CLSTN1	ADGRL2	NRXN1	CLSTN2	LRRN3	UBE2V2	LINGO2	LRTM2	CLSTN3	FLRT2
GO:BP	locomotion	GO:0040011	0.025544	1.59271	2028	559	96	18117	NBL1	RAP1GAP	LMO4	MARK1	SLC8A1	PRKCE	NRXN1	ADD2	RND3	CHN1	NCKAP1	BMPR2	ABI2	CDK5R2	EPHA4	SCG2	CHL1	CNTN6	CCK	FEZF2	GAP43	KALRN	CRMP1	LDB2	PPARGC1A	ADGRL3	PPP3CA	FBXW7	GPM6A	PLK2	MEF2C	MCTP1	CXCL14	CAMK2A	UNC5A	PHACTR1	KIAA0319	RIPOR2	AKAP12	BMPER	CAMK2B
GO:BP	acidic amino acid transport	GO:0015800	0.0261123	1.58316	72	559	11	18117	PPFIA4	GLS	CCK	RIMS1	GRM1	STX1A	SLC25A22	SLC1A2	SYT1	SLC17A8	SLC17A7
GO:BP	protein homooligomerization	GO:0051260	0.0263931	1.57851	180	559	18	18117	KCNC4	BCL11A	GLS	GLRA3	SUB1	HCN1	RIPOR2	KCND2	KCNB2	KCNV1	KCNC1	SLC1A2	PRMT8	KCNC2	KCNJ12	KCTD1	KCNS1	KCNB1
GO:BP	phosphorylation	GO:0016310	0.0267306	1.57299	2138	559	100	18117	OPRD1	PRKAA2	LMO4	RGS4	CAMK1G	MARK1	MAPRE3	SLC8A1	PRKCE	NRXN1	AAK1	BMPR2	ABI2	CDK5R2	EPHA4	PLCL2	CCK	CAMKV	KALRN	LDB2	PPARGC1A	UBE2K	MAPK10	LAMTOR3	FBXW7	PLK2	PDE4D	CARTPT	MEF2C	CAMK4	EGR1	CAMK2A	MAPK9	GRM4	GRM1	PPP1R14C	PRKAR1B	DGKB	CYCS	BMPER	CAMK2B
GO:BP	protein complex oligomerization	GO:0051259	0.0274951	1.56074	234	559	21	18117	KCNC4	BCL11A	GLS	GLRA3	SUB1	HCN1	RIPOR2	KCND2	KCNB2	KCNV1	GRIN1	KCNC1	SLC1A2	PRMT8	GRIN2B	KCNC2	SYT1	KCNJ12	KCTD1	KCNS1	KCNB1
GO:BP	intracellular signal transduction	GO:0035556	0.0275087	1.56053	2772	559	123	18117	CHD5	RAP1GAP	PRKAA2	MLLT11	RGS4	RASAL2	SMYD2	MARK1	CHRM3	RGS7	SLC8A1	PRKCE	NRXN1	PPP3R1	RND3	SCN2A	GPR155	CHN1	ZNF385B	NCKAP1	ABI2	EPHA4	SCG2	NGEF	ITPR1	PLCL2	ARHGEF3	KALRN	PPM1L	FGF12	UBE2K	MAPK10	LAMTOR3	PPP3CA	ANK2	TNIP3	FBXW7	PLK2	PDE4D	MEF2C	MCTP1
GO:BP	adult behavior	GO:0030534	0.0278629	1.55497	131	559	15	18117	OPRD1	NRXN1	SCN1A	EPHA4	KALRN	FGF12	CARTPT	GABRG2	OXR1	SLC1A2	NRXN2	SPTBN2	SNCG	HTR2A	SPTBN4
GO:BP	chemical homeostasis	GO:0048878	0.030359	1.51771	1229	559	65	18117	PRKAA2	MLLT11	VSNL1	SLC8A1	PRKCE	RAB11FIP5	SLC4A10	GLS	SLC39A10	UNC80	ITPR1	ATP2B2	SLC4A7	CCK	ATP6V1A	STXBP5L	FGF12	DRD5	PPARGC1A	PPP3CA	ANK2	FBXW7	PDE4D	CARTPT	GRIA1	CNR1	GRM1	PRKAR1B	ADCY1	STEAP2	PRKAR2B	CSMD1	ATP6V1B2	CRH	CALB1	ATP6V1C1	SYBU	NCS1	GRIN1	CCKBR	SCN2B
GO:BP	regulation of sodium ion transport	GO:0002028	0.0310025	1.5086	87	559	12	18117	SLC8A1	PRKCE	FGF12	HECW1	FGF13	SCN2B	FGF14	NETO2	NEDD4L	NETO1	SPTBN4	YWHAH
GO:BP	positive regulation of secretion	GO:0051047	0.0342556	1.46527	314	559	25	18117	VSNL1	PRKCE	CDK5R2	CCK	CADPS	CARTPT	CNR1	STXBP5	STX1A	CADPS2	CRH	SYBU	NCS1	SYT7	PPP3CB	SYT1	RAB15	STX1B	DOC2B	MYH10	ADCYAP1	SYT4	RAB27B	KCNB1	OPRL1
GO:BP	protein kinase C-activating G protein-coupled receptor signaling pathway	GO:0007205	0.0375379	1.42553	28	559	7	18117	CCK	GAP43	DGKB	DGKZ	CHRM1	DGKH	DGKE
GO:BP	regulation of peptide hormone secretion	GO:0090276	0.0389877	1.40907	221	559	20	18117	ENSA	VSNL1	PRKCE	ITPR1	STXBP5L	KALRN	PPP3CA	CARTPT	CNR1	ICA1	STX1A	CRH	SYBU	SYT7	PPP3CB	KCNC2	CHGA	DOC2B	ADCYAP1	KCNB1
GO:BP	response to histamine	GO:0034776	0.0395111	1.40328	12	559	5	18117	GABRB1	GABRB2	GABRA1	GABRG2	GABRB3
GO:BP	hormone secretion	GO:0046879	0.0402443	1.3953	317	559	25	18117	ENSA	ILDR2	VSNL1	PRKCE	RAB11FIP5	ITPR1	STXBP5L	KALRN	PPP3CA	CARTPT	CNR1	ICA1	STX1A	PCLO	CRH	RIMS2	SYBU	SYT7	PPP3CB	CAMK2G	KCNC2	CHGA	DOC2B	ADCYAP1	KCNB1
GO:BP	cellular localization	GO:0051641	0.0446266	1.35041	3541	559	149	18117	CLSTN1	KIF17	RIMS3	AGBL4	RAB3B	PRKAA2	HOOK1	RABGAP1L	PPFIA4	MARK1	VSNL1	KIF3C	MAPRE3	SLC8A1	PRKCE	MCFD2	NRXN1	PPP3R1	RAB11FIP5	REEP1	KCNJ3	GAD1	MAP2	PNKD	TUBA4A	ARL4C	ITPR1	LHFPL4	SYN2	BSN	ERC2	CADPS	STXBP5L	RAB6B	MAPK10	EIF4E	LAMTOR3	PPP3CA	ANK2	FBXW7	PDE4D
GO:BP	positive regulation of transport	GO:0051050	0.044736	1.34934	923	559	52	18117	RAB3B	VSNL1	PRKCE	PPP3R1	MAP2	CDK5R2	CCK	CADPS	FGF12	PPP3CA	ANK2	FBXW7	CARTPT	CAMK2A	CNR1	STXBP5	STX1A	CADPS2	CRH	SYBU	DNM1	NCS1	GRIN1	SLC1A2	SYT7	CHRM1	THY1	CAMK1D	PPP3CB	CALY	KCNC2	SYT1	ATP2B1	ATP8A2	FGF14	RAB15	SYNGR3	STX1B	DOC2B	MYH10	STAC2
GO:BP	regulation of sodium ion transmembrane transport	GO:1902305	0.0460326	1.33693	63	559	10	18117	PRKCE	FGF12	HECW1	FGF13	SCN2B	FGF14	NETO2	NEDD4L	NETO1	YWHAH
GO:BP	central nervous system neuron differentiation	GO:0021953	0.0477834	1.32072	188	559	18	18117	CHD5	AGBL4	ELAVL4	LMO4	NRXN1	SLC4A10	MAP2	EPHA4	FEZF2	GABRB1	TOX	LHX6	DCLK1	MYCBP2	FOXG1	MDGA2	SPTBN4	ADARB1
[truncated: 423 more columns]

## Sheet: cluster 3
source	term_name	term_id	adjusted_p_value	negative_log10_of_adjusted_p_value	term_size	query_size	intersection_size	effective_domain_size	intersections
GO:BP	adult behavior	GO:0030534	1.26611e-07	6.89753	131	438	20	18117	DAB1	CHRNB2	NR4A2	UCHL1	SNCA	GLRB	HOMER1	BTBD9	ADAM22	CDK5	NLGN4X	CEND1	SHANK2	INPP5F	SLITRK5	NRXN3	SEZ6L2	PAFAH1B1	EFNB3	SHANK1
GO:BP	adult locomotory behavior	GO:0008344	0.000485098	3.31417	74	438	12	18117	DAB1	NR4A2	UCHL1	SNCA	GLRB	BTBD9	ADAM22	CEND1	INPP5F	SEZ6L2	PAFAH1B1	EFNB3
GO:BP	anterograde trans-synaptic signaling	GO:0098916	8.40126e-19	18.0757	705	438	67	18117	TPRG1L	SV2A	CHRNB2	KCNK3	PREPL	CNTN4	CSPG5	PFN2	CPLX1	NSG1	GABRA2	SNCA	GLRB	GRIA2	MAP1B	HOMER1	VDAC1	BTBD9	AMPH	YWHAG	VGF	LRRC4	DGKI	CDK5	PTPRN2	NLGN4X	SYN1	SYP	IQSEC2	HTR2C	PTK2B	KCNQ3	ADGRB1	GRIN3A	STXBP1	NSMF	SLC17A6	LRRC4C	SHANK2	GAD2	KCNIP2
GO:BP	axon development	GO:0061564	1.48851e-09	8.82725	523	438	44	18117	DAB1	CHRNB2	NR4A2	TBR1	CNTN4	ROBO2	SLIT2	UCHL1	EPHA5	MAP1B	NREP	TIAM2	ETV1	CDK5	SLC9A6	SLITRK4	ADGRB1	TRIM32	LHX2	STXBP1	OLFM1	LRRC4C	PAK1	INPP5F	SLITRK5	ATL1	NRXN3	BCL11B	MAP1A	MAP2K1	NPTN	LINGO1	RTN4RL1	PAFAH1B1	EFNB3	CDK5R1	NPTX1	BAIAP2	AFG3L2	B4GALT6	DOK6
GO:BP	axonogenesis	GO:0007409	2.11361e-08	7.67498	478	438	40	18117	DAB1	CHRNB2	NR4A2	TBR1	CNTN4	ROBO2	SLIT2	UCHL1	EPHA5	MAP1B	TIAM2	ETV1	CDK5	SLC9A6	SLITRK4	ADGRB1	LHX2	STXBP1	OLFM1	LRRC4C	PAK1	SLITRK5	ATL1	NRXN3	BCL11B	MAP1A	MAP2K1	NPTN	LINGO1	PAFAH1B1	EFNB3	CDK5R1	NPTX1	BAIAP2	AFG3L2	B4GALT6	DOK6	FLRT3	PARD6B	SCN1B
GO:BP	behavior	GO:0007610	9.05132e-05	4.04329	586	438	38	18117	DAB1	NEGR1	UBE2Q1	CHRNB2	NR4A2	TBR1	UCHL1	SNCA	GLRB	HOMER1	PJA2	VDAC1	BTBD9	MRAP2	ETV1	ADAM22	DGKI	CDK5	NLGN4X	HTR2C	HPRT1	STRBP	CEND1	SHANK2	INPP5F	CUX2	SLITRK5	NRXN3	PAK6	MAP1A	NPTN	GRIN2A	SEZ6L2	PAFAH1B1	EFNB3	PAK5	SLC12A5	SHANK1
GO:BP	cardiac conduction	GO:0061337	0.0018335	2.73672	150	438	16	18117	KCND3	ATP1A1	ATP1B1	KCNK1	RYR2	KCNK3	EHD3	KCNIP4	ATP2B3	FXYD6	SCN4B	SCN3B	KCNIP2	CACNB3	CACNG3	SCN1B
GO:BP	cation transmembrane transport	GO:0098655	1.00141e-06	5.99939	914	438	55	18117	KCND3	ATP1A1	NOS1AP	ATP1B1	KCNK1	RYR2	KCNK3	SLC30A3	EHD3	SLC41A3	KCNIP4	SNCA	GRIA2	HOMER1	VDAC1	SLC6A7	ANXA6	ATP6V1G2	NDUFA4	CDK5	DPP6	CLCN4	SLC9A7	WNK3	HTR2C	SLC9A6	ATP2B3	MICU3	PTK2B	ATP6V1H	KCNQ3	GRIN3A	SHANK2	GRIA4	FXYD6	SCN4B	SCN3B	KCNIP2	CACNB3	FAM155A	ATP6V1D
GO:BP	cation transport	GO:0006812	1.55879e-06	5.80721	1197	438	65	18117	KCND3	ATP1A1	CHRNB2	NOS1AP	ATP1B1	KCNK1	RYR2	KCNK3	SLC30A3	EHD3	SLC41A3	KCNIP4	SNCA	GRIA2	HOMER1	VDAC1	NDFIP1	SLC6A7	ANXA6	ATP6V1G2	NDUFA4	CDK5	DPP6	CLCN4	SLC9A7	WNK3	HTR2C	SLC9A6	ATP2B3	MICU3	PTK2B	SARAF	ATP6V1H	KCNQ3	GRIN3A	SLC17A6	SYT13	SHANK2	GRIA4	FXYD6	SCN4B
GO:BP	cell communication	GO:0007154	6.03268e-07	6.21949	6829	438	229	18117	TPRG1L	PLEKHG5	CAMTA1	CAMK2N1	ADGRB2	DAB1	PTGER3	SSX2IP	EXTL2	GPR61	ATP1A1	SV2A	UBE2Q1	CHRNB2	NOS1AP	ATP1B1	KIFAP3	ESRRG	RYR2	GREM2	DTNB	KCNK3	PREPL	CNRIP1	RALB	LYPD1	NR4A2	GRB14	DLX1	PDE1A	DUSP19	STAT4	PTPRN	COPS8	CNTN4	SRGAP3	IQSEC1	NKIRAS1	CSPG5	NCKIPSD	DOCK3
GO:BP	cell development	GO:0048468	8.88631e-05	4.05128	2100	438	90	18117	DAB1	NEGR1	OLFM3	CHRNB2	TNNT2	NR4A2	TBR1	DLX1	CNTN4	IQSEC1	CSPG5	NCKIPSD	ROBO2	SERPINI1	SLIT2	UCHL1	EPHA5	MAP1B	ENC1	HOMER1	NREP	ANXA6	PACSIN1	SRPK1	MTCH1	WASF1	TIAM2	ETV1	ADAM22	CDK5	SYN1	TENM1	HPRT1	SLC9A6	SLITRK4	PTK2B	YWHAZ	ADGRB1	RORB	GRIN3A	TRIM32
GO:BP	cell junction organization	GO:0034330	5.50015e-07	6.25963	722	438	48	18117	CHRNB2	NOS1AP	IQSEC1	ROBO2	CADM2	PFN2	GABRA2	SNCA	GLRB	CDH18	MAP1B	HOMER1	WASF1	LRRC4	CDK5	NLGN4X	SYN1	DRP2	SLITRK4	PTK2B	YWHAZ	ADGRB1	LRRC4C	SHANK2	C1QL3	ZNF365	LRRTM3	CACNB3	CUX2	GJB6	PCDH8	SLITRK5	NPTN	SEZ6L2	CX3CL1	CDH8	CDH13	PAFAH1B1	ARHGAP44	CDK5R1	BAIAP2
GO:BP	cell morphogenesis	GO:0000902	1.87321e-06	5.72741	1037	438	59	18117	DAB1	CHRNB2	NR4A2	TBR1	CNTN4	CSPG5	ROBO2	SLIT2	UCHL1	EPHA5	CDH18	MAP1B	KIF3A	PACSIN1	WASF1	TIAM2	ETV1	CDK5	HPRT1	SLC9A6	SLITRK4	PTK2B	ADGRB1	LHX2	STXBP1	OLFM1	NSMF	LRRC4C	SHANK2	PAK1	ZNF365	GRIP1	CUX2	SLITRK5	RAP2A	ATL1	NRXN3	BCL11B	PAK6	MAP1A	MAP2K1
GO:BP	cell morphogenesis involved in differentiation	GO:0000904	6.09771e-07	6.21483	749	438	49	18117	DAB1	CHRNB2	NR4A2	TBR1	CNTN4	CSPG5	ROBO2	SLIT2	UCHL1	EPHA5	MAP1B	TIAM2	ETV1	CDK5	HPRT1	SLC9A6	SLITRK4	ADGRB1	LHX2	STXBP1	OLFM1	NSMF	LRRC4C	SHANK2	PAK1	ZNF365	CUX2	SLITRK5	RAP2A	ATL1	NRXN3	BCL11B	MAP1A	MAP2K1	NPTN	LINGO1	PAFAH1B1	EFNB3	ARHGAP44	CDK5R1	NPTX1
GO:BP	cell morphogenesis involved in neuron differentiation	GO:0048667	8.95863e-10	9.04776	602	438	48	18117	DAB1	CHRNB2	NR4A2	TBR1	CNTN4	ROBO2	SLIT2	UCHL1	EPHA5	MAP1B	TIAM2	ETV1	CDK5	HPRT1	SLC9A6	SLITRK4	ADGRB1	LHX2	STXBP1	OLFM1	NSMF	LRRC4C	SHANK2	PAK1	ZNF365	CUX2	SLITRK5	RAP2A	ATL1	NRXN3	BCL11B	MAP1A	MAP2K1	NPTN	LINGO1	PAFAH1B1	EFNB3	ARHGAP44	CDK5R1	NPTX1	BAIAP2
GO:BP	cell part morphogenesis	GO:0032990	9.59942e-11	10.0178	699	438	54	18117	DAB1	CHRNB2	NR4A2	TBR1	CNTN4	CSPG5	ROBO2	SLIT2	UCHL1	EPHA5	MAP1B	PACSIN1	WASF1	TIAM2	ETV1	CDK5	HPRT1	SLC9A6	SLITRK4	ADGRB1	LHX2	STXBP1	OLFM1	NSMF	LRRC4C	SHANK2	PAK1	ZNF365	GRIP1	CUX2	SLITRK5	RAP2A	ATL1	NRXN3	BCL11B	PAK6	MAP1A	MAP2K1	NPTN	LINGO1	PAFAH1B1
GO:BP	cell projection morphogenesis	GO:0048858	3.48174e-11	10.4582	682	438	54	18117	DAB1	CHRNB2	NR4A2	TBR1	CNTN4	CSPG5	ROBO2	SLIT2	UCHL1	EPHA5	MAP1B	PACSIN1	WASF1	TIAM2	ETV1	CDK5	HPRT1	SLC9A6	SLITRK4	ADGRB1	LHX2	STXBP1	OLFM1	NSMF	LRRC4C	SHANK2	PAK1	ZNF365	GRIP1	CUX2	SLITRK5	RAP2A	ATL1	NRXN3	BCL11B	PAK6	MAP1A	MAP2K1	NPTN	LINGO1	PAFAH1B1
GO:BP	cell projection organization	GO:0030030	8.68217e-09	8.06137	1609	438	85	18117	DAB1	NEGR1	SSX2IP	CHRNB2	KIFAP3	EHD3	NR4A2	TBR1	CNTN4	IQSEC1	CSPG5	NCKIPSD	ROBO2	PFN2	SERPINI1	SLIT2	UCHL1	EPHA5	MAP1B	ENC1	HOMER1	NREP	KIF3A	PACSIN1	WASF1	TIAM2	ETV1	SNX10	YWHAG	GPR22	CDK5	TENM1	HPRT1	SLC9A6	SLITRK4	PTK2B	VDAC3	ADGRB1	GRIN3A	TRIM32	LHX2
GO:BP	cell-cell signaling	GO:0007267	2.29317e-11	10.6396	1722	438	95	18117	TPRG1L	CAMK2N1	SV2A	UBE2Q1	CHRNB2	RYR2	DTNB	KCNK3	PREPL	LYPD1	NR4A2	PTPRN	CNTN4	CSPG5	PFN2	CPLX1	NSG1	GABRA2	EPHA5	SNCA	GLRB	GRIA2	SLC25A4	MAP1B	HOMER1	PCSK1	VDAC1	GPLD1	BTBD9	AMPH	YWHAG	VGF	LRRC4	DGKI	CDK5	PTPRN2	NLGN4X	SYN1	SYP	IQSEC2	DRP2
GO:BP	cellular chemical homeostasis	GO:0055082	0.00776926	2.10962	841	438	43	18117	CAMK2N1	PTGER3	ATP1A1	SV2A	ATP1B1	RYR2	KCNK3	SLC30A3	PTPRN	EPHA5	SNCA	NDFIP1	ANXA6	GPLD1	ATP6V1G2	CDK5	PTPRN2	SLC9A7	HTR2C	SLC9A6	ATP2B3	MICU3	PTK2B	ATP6V1H	GOT1	CACNB3	DYNLL1	AACS	GJB6	FAM155A	SLC22A17	ATP6V1D	CKB	NPTN	GRIN2A	PRKCB	CX3CL1	ATP6V0A1	TSPOAP1	AFG3L2	SLC12A5
GO:BP	cellular component morphogenesis	GO:0032989	1.17073e-09	8.93154	791	438	56	18117	DAB1	CHRNB2	TNNT2	NR4A2	TBR1	CNTN4	CSPG5	ROBO2	SLIT2	UCHL1	EPHA5	MAP1B	PACSIN1	WASF1	TIAM2	ETV1	CDK5	HPRT1	SLC9A6	SLITRK4	ADGRB1	LHX2	STXBP1	OLFM1	NSMF	LRRC4C	SHANK2	PAK1	ZNF365	GRIP1	CUX2	SLITRK5	RAP2A	ATL1	NRXN3	BCL11B	PAK6	MAP1A	MAP2K1	NPTN	LINGO1
GO:BP	cellular component organization	GO:0016043	0.00104692	2.98008	6566	438	209	18117	NDUFS5	ATPAF1	DAB1	NEGR1	SSX2IP	KCND3	SV2A	CELF3	TDRKH	CHRNB2	NOS1AP	ATP1B1	KIFAP3	TNNT2	CCSAP	TOMM20	EHD3	TMSB10	RALB	NR4A2	TBR1	MTX2	COL5A2	PTPRN	COPS8	CNTN4	IQSEC1	SATB1	CSPG5	NCKIPSD	MAGI1	ROBO2	CADM2	TOMM70	PFN2	SERPINI1	NDUFB5	RFC4	CPLX1	NSG1	SLIT2
GO:BP	cellular component organization or biogenesis	GO:0071840	0.00429905	2.36663	6760	438	211	18117	NDUFS5	ATPAF1	DAB1	NEGR1	SSX2IP	KCND3	SV2A	CELF3	TDRKH	CHRNB2	NOS1AP	ATP1B1	KIFAP3	TNNT2	CCSAP	URB2	TOMM20	EHD3	TMSB10	RALB	NR4A2	TBR1	MTX2	COL5A2	PTPRN	COPS8	CNTN4	IQSEC1	SATB1	CSPG5	NCKIPSD	MAGI1	ROBO2	CADM2	TOMM70	PFN2	SERPINI1	NDUFB5	RFC4	CPLX1	NSG1
GO:BP	cellular homeostasis	GO:0019725	0.00680961	2.16688	981	438	48	18117	CAMK2N1	PTGER3	ATP1A1	SV2A	ATP1B1	RYR2	KCNK3	SLC30A3	PTPRN	RFC4	EPHA5	SNCA	NDFIP1	ANXA6	GPLD1	ATP6V1G2	CDK5	PTPRN2	SLC9A7	WNK3	HTR2C	SLC9A6	ATP2B3	MICU3	PTK2B	ATP6V1H	TRIM32	GOT1	CACNB3	DYNLL1	AACS	GJB6	FAM155A	SLC22A17	ATP6V1D	CKB	MAP1A	NPTN	GRIN2A	PRKCB	CX3CL1
GO:BP	cellular localization	GO:0051641	0.000790992	3.10183	3541	438	129	18117	CAMK2N1	DAB1	SSX2IP	KCND3	ATP1A1	SV2A	NOS1AP	ATP1B1	KIFAP3	TNNT2	TOMM20	RYR2	SLC30A3	EHD3	QPCT	PREPL	TMSB10	RALB	OLA1	FAM126B	PTPRN	ARL8B	CSPG5	MON1A	TOMM70	ZDHHC23	PFN2	CPLX1	NSG1	KCNIP4	PCDH7	UCHL1	EPHA5	SNCA	GLRB	RAB3C	MAP1B	KIF3A	REEP2	ANXA6	NSG2
GO:BP	cerebellum development	GO:0021549	0.00335099	2.47483	104	438	13	18117	TRNP1	DAB1	CDK5	NLGN4X	CEND1	PAK1	ZNF365	FAIM2	SSTR1	CKB	MAP2K1	SEZ6L2	CDK5R1
GO:BP	chemical synaptic transmission	GO:0007268	8.40126e-19	18.0757	705	438	67	18117	TPRG1L	SV2A	CHRNB2	KCNK3	PREPL	CNTN4	CSPG5	PFN2	CPLX1	NSG1	GABRA2	SNCA	GLRB	GRIA2	MAP1B	HOMER1	VDAC1	BTBD9	AMPH	YWHAG	VGF	LRRC4	DGKI	CDK5	PTPRN2	NLGN4X	SYN1	SYP	IQSEC2	HTR2C	PTK2B	KCNQ3	ADGRB1	GRIN3A	STXBP1	NSMF	SLC17A6	LRRC4C	SHANK2	GAD2	KCNIP2
GO:BP	chemical synaptic transmission									CHRNB2	SNCA	GLRB	DGKI	CDK5	NLGN4X	PTK2B	SHANK2	CACNB3	CUX2	GRIN2A	BAIAP2	SHANK1
GO:BP	dendrite development	GO:0016358	0.000300007	3.52287	243	438	22	18117	DAB1	CHRNB2	IQSEC1	MAP1B	PACSIN1	CDK5	HPRT1	GRIN3A	NSMF	SHANK2	ZNF365	GRIP1	CUX2	SLITRK5	RAP2A	MAP1A	PAFAH1B1	ARHGAP44	CDK5R1	BAIAP2	SLC12A5	SHANK1
GO:BP	dendrite morphogenesis	GO:0048813	0.0289237	1.53875	145	438	14	18117	CHRNB2	CDK5	HPRT1	NSMF	SHANK2	ZNF365	CUX2	SLITRK5	RAP2A	PAFAH1B1	ARHGAP44	CDK5R1	BAIAP2	SHANK1
GO:BP	dendritic spine morphogenesis	GO:0060997	0.0369852	1.43197	61	438	9	18117	CDK5	SHANK2	ZNF365	CUX2	PAFAH1B1	ARHGAP44	CDK5R1	BAIAP2	SHANK1
GO:BP	establishment of localization	GO:0051234	4.24826e-06	5.37179	5372	438	188	18117	CAMK2N1	YRDC	PTGER3	SSX2IP	KCND3	ATP1A1	SV2A	UBE2Q1	CHRNB2	NOS1AP	ATP1B1	KIFAP3	TNNT2	MFSD4A	KCNK1	SLC35F3	TOMM20	RYR2	KCNK3	SLC30A3	EHD3	QPCT	PREPL	RALB	OLA1	MTX2	PTPRN	ARL8B	CSPG5	NCKIPSD	MON1A	TOMM70	ZDHHC23	SLC41A3	PFN2	CPLX1	NSG1	KCNIP4	PCDH7	UCHL1	GABRA2
GO:BP	establishment of localization in cell	GO:0051649	0.0272077	1.56531	2813	438	102	18117	CAMK2N1	SSX2IP	KCND3	ATP1A1	SV2A	NOS1AP	ATP1B1	KIFAP3	TNNT2	TOMM20	RYR2	EHD3	QPCT	PREPL	OLA1	PTPRN	ARL8B	CSPG5	MON1A	TOMM70	ZDHHC23	PFN2	CPLX1	NSG1	PCDH7	UCHL1	EPHA5	SNCA	MAP1B	KIF3A	REEP2	NSG2	GPLD1	PACSIN1	BTBD9	WASF1	SNX10	AMPH	YWHAG	DYNC1I1	FAM3C
GO:BP	establishment of protein localization to membrane	GO:0090150	0.0405642	1.39186	351	438	23	18117	ATP1B1	PREPL	TOMM70	ZDHHC23	CPLX1	NSG1	REEP2	YWHAG	TCAF1	CDK5	YWHAZ	PAK1	GOLGA7B	CACNB3	GRIP1	AKAP5	ZDHHC22	MOAP1	VAMP2	ARHGAP44	CDK5R1	NSF	YWHAB
GO:BP	excitatory postsynaptic potential	GO:0060079	0.00374173	2.42693	105	438	13	18117	CHRNB2	SNCA	GLRB	DGKI	CDK5	NLGN4X	PTK2B	SHANK2	CACNB3	CUX2	GRIN2A	BAIAP2	SHANK1
GO:BP	generation of neurons	GO:0048699	3.27009e-12	11.4854	1559	438	91	18117	DAB1	NEGR1	OLFM3	CHRNB2	NR4A2	TBR1	DLX1	CNTN4	IQSEC1	NCKIPSD	ROBO2	SERPINI1	SLIT2	UCHL1	EPHA5	MAP1B	ENC1	NREP	TUBB2A	PACSIN1	MTCH1	WASF1	TIAM2	ETV1	NEUROD6	YWHAG	CDK5	NLGN4X	SYN1	TENM1	HPRT1	SLC9A6	SLITRK4	PTK2B	BHLHE22	YWHAZ	RSPO2	ADGRB1	RORB	GRIN3A	TRIM32
GO:BP	glutamate receptor signaling pathway	GO:0007215	0.0131704	1.8804	54	438	9	18117	GRIA2	HOMER1	PTK2B	GRIN3A	GRIA4	SSTR1	GRIN2A	CX3CL1	CDK5R1
GO:BP	hindbrain development	GO:0030902	0.0495126	1.30528	152	438	14	18117	TRNP1	DAB1	TBR1	CDK5	NLGN4X	CEND1	PAK1	ZNF365	FAIM2	SSTR1	CKB	MAP2K1	SEZ6L2	CDK5R1
GO:BP	inorganic cation transmembrane transport	GO:0098662	1.25276e-05	4.90213	794	438	48	18117	KCND3	ATP1A1	NOS1AP	ATP1B1	KCNK1	RYR2	KCNK3	SLC30A3	EHD3	KCNIP4	SNCA	VDAC1	SLC6A7	ANXA6	ATP6V1G2	NDUFA4	CDK5	DPP6	CLCN4	SLC9A7	WNK3	HTR2C	SLC9A6	ATP2B3	MICU3	PTK2B	ATP6V1H	KCNQ3	GRIN3A	FXYD6	SCN4B	SCN3B	KCNIP2	CACNB3	FAM155A	ATP6V1D	GNB5	COX5A	GRIN2A	CACNG3	CX3CL1
GO:BP	inorganic ion transmembrane transport	GO:0098660	1.83287e-05	4.73687	883	438	51	18117	KCND3	ATP1A1	NOS1AP	ATP1B1	KCNK1	RYR2	KCNK3	SLC30A3	EHD3	KCNIP4	GABRA2	SNCA	GLRB	VDAC1	SLC6A7	ANXA6	ATP6V1G2	NDUFA4	SLC26A4	CDK5	DPP6	CLCN4	SLC9A7	WNK3	HTR2C	SLC9A6	ATP2B3	MICU3	PTK2B	ATP6V1H	KCNQ3	GRIN3A	FXYD6	SCN4B	SCN3B	KCNIP2	CACNB3	FAM155A	ATP6V1D	GNB5	COX5A
GO:BP	ion homeostasis	GO:0050801	0.0160253	1.79519	808	438	41	18117	CAMK2N1	PTGER3	ATP1A1	SV2A	ATP1B1	RYR2	KCNK3	SLC30A3	SNCA	NDFIP1	ANXA6	ATP6V1G2	BTBD9	SNX10	SLC26A4	CDK5	SLC9A7	WNK3	HTR2C	SLC9A6	ATP2B3	MICU3	PTK2B	ATP6V1H	SCN3B	GOT1	CACNB3	FAM155A	SLC22A17	ATP6V1D	CKB	NPTN	GRIN2A	PRKCB	CX3CL1	ATP6V0A1	TSPOAP1	AFG3L2	SLC12A5	SCN1B	ATP6V1E1
GO:BP	ion transmembrane transport	GO:0034220	3.95866e-06	5.40245	1397	438	71	18117	KCND3	ATP1A1	CHRNB2	NOS1AP	ATP1B1	MFSD4A	KCNK1	TOMM20	RYR2	KCNK3	SLC30A3	EHD3	TOMM70	SLC41A3	KCNIP4	GABRA2	SNCA	GLRB	GRIA2	SLC25A4	HOMER1	VDAC1	SLC6A7	ANXA6	ATP6V1G2	NDUFA4	SLC26A4	TCAF1	CDK5	DPP6	CLCN4	SLC9A7	WNK3	HTR2C	SLC9A6	ATP2B3	MICU3	PTK2B	VDAC3	ATP6V1H	KCNQ3
GO:BP	ion transport	GO:0006811	2.72359e-05	4.56486	3661	438	138	18117	CAMK2N1	SSX2IP	KCND3	ATP1A1	SV2A	UBE2Q1	CHRNB2	NOS1AP	ATP1B1	KIFAP3	MFSD4A	KCNK1	SLC35F3	TOMM20	RYR2	KCNK3	SLC30A3	EHD3	PREPL	MTX2	PTPRN	ARL8B	MON1A	TOMM70	ZDHHC23	SLC41A3	CPLX1	NSG1	KCNIP4	GABRA2	EPHA5	G3BP2	SNCA	GLRB	GRIA2	SLC25A4	RAB3C	HOMER1	KIF3A	VDAC1	REEP2
GO:BP	learning	GO:0007612	0.00653473	2.18477	146	438	15	18117	CHRNB2	TBR1	VDAC1	DGKI	CDK5	NLGN4X	SHANK2	NRXN3	PAK6	MAP1A	NPTN	GRIN2A	PAK5	SLC12A5	SHANK1
GO:BP	learning or memory	GO:0007611	0.0423981	1.37265	257	438	19	18117	CHRNB2	TBR1	PJA2	VDAC1	BTBD9	DGKI	CDK5	NLGN4X	SHANK2	CUX2	NRXN3	PAK6	MAP1A	NPTN	GRIN2A	PAFAH1B1	PAK5	SLC12A5	SHANK1
GO:BP	localization	GO:0051179	5.398e-07	6.26777	6901	438	231	18117	PLEKHG5	CAMK2N1	YRDC	DAB1	PTGER3	SSX2IP	KCND3	ATP1A1	SV2A	CELF3	UBE2Q1	CHRNB2	NOS1AP	ATP1B1	KIFAP3	TNNT2	MFSD4A	CCSAP	KCNK1	SLC35F3	TOMM20	RYR2	KCNK3	SLC30A3	EHD3	QPCT	PREPL	TMSB10	RALB	NR4A2	TBR1	GRB14	OLA1	MTX2	FAM126B	PTPRN	ARL8B	SRGAP3	IQSEC1	CSPG5	NCKIPSD
GO:BP	locomotory behavior	GO:0007626	0.0020308	2.69233	189	438	18	18117	DAB1	NEGR1	CHRNB2	NR4A2	UCHL1	SNCA	GLRB	BTBD9	ADAM22	HTR2C	HPRT1	CEND1	INPP5F	PAK6	SEZ6L2	PAFAH1B1	EFNB3	PAK5
GO:BP	membrane repolarization	GO:0086009	0.0442231	1.35435	48	438	8	18117	KCND3	ATP1A1	NOS1AP	ATP1B1	SCN4B	KCNIP2	CACNB3	SCN1B
GO:BP	metal ion transport	GO:0030001	0.00782805	2.10635	514	438	31	18117	KCND3	ATP1A1	CHRNB2	NOS1AP	ATP1B1	RYR2	SLC30A3	EHD3	SNCA	HOMER1	VDAC1	NDFIP1	ANXA6	CDK5	WNK3	HTR2C	ATP2B3	MICU3	PTK2B	SARAF	GRIN3A	KCNIP2	CACNB3	NDFIP2	FAM155A	GNB5	GRIN2A	PRKCB	CACNG3	CX3CL1	AFG3L2
GO:BP	metencephalon development	GO:0022037	0.00781301	2.10718	112	438	13	18117	TRNP1	DAB1	CDK5	NLGN4X	CEND1	PAK1	ZNF365	FAIM2	SSTR1	CKB	MAP2K1	SEZ6L2	CDK5R1
GO:BP	modulation of chemical synaptic transmission	GO:0050804	6.85374e-12	11.1641	430	438	43	18117	TPRG1L	CHRNB2	PREPL	CNTN4	CSPG5	PFN2	CPLX1	NSG1	SNCA	MAP1B	HOMER1	BTBD9	YWHAG	VGF	LRRC4	DGKI	CDK5	NLGN4X	SYN1	SYP	IQSEC2	PTK2B	ADGRB1	GRIN3A	STXBP1	NSMF	LRRC4C	SHANK2	CACNB3	CUX2	AKAP5	MAP1A	NPTN	GRIN2A	PRKCB	CACNG3	CX3CL1	VAMP2	NPTX1	BAIAP2	SHANK1
GO:BP	multicellular organismal signaling	GO:0035637	0.025013	1.60183	204	438	17	18117	KCND3	ATP1A1	ATP1B1	KCNK1	RYR2	KCNK3	EHD3	KCNIP4	ATP2B3	FXYD6	SCN4B	SCN3B	KCNIP2	CACNB3	CACNG3	PAFAH1B1	SCN1B
GO:BP	nervous system development	GO:0007399	1.39866e-13	12.8543	2449	438	125	18117	TRNP1	ADGRB2	DAB1	NEGR1	OLFM3	CHRNB2	MEF2D	KCNK3	NR4A2	TBR1	DLX1	CNTN4	IQSEC1	CSPG5	NCKIPSD	CNTN3	ROBO2	TAGLN3	LSAMP	SERPINI1	CHRD	SLIT2	UCHL1	GABRA2	EPHA5	SNCA	GLRB	MAP1B	ENC1	NREP	TUBB2A	NRN1	PACSIN1	MTCH1	WASF1	TIAM2	MAS1	ETV1	NEUROD6	YWHAG	ADAM22
GO:BP	neurogenesis	GO:0022008	1.41552e-12	11.8491	1675	438	96	18117	DAB1	NEGR1	OLFM3	CHRNB2	NR4A2	TBR1	DLX1	CNTN4	IQSEC1	CSPG5	NCKIPSD	ROBO2	SERPINI1	SLIT2	UCHL1	EPHA5	MAP1B	ENC1	NREP	TUBB2A	PACSIN1	MTCH1	WASF1	TIAM2	ETV1	NEUROD6	YWHAG	ADAM22	CDK5	NLGN4X	SYN1	TENM1	HPRT1	SLC9A6	SLITRK4	PTK2B	BHLHE22	YWHAZ	RSPO2	ADGRB1	RORB
GO:BP	neuron development	GO:0048666	5.03148e-13	12.2983	1149	438	77	18117	DAB1	NEGR1	OLFM3	CHRNB2	NR4A2	TBR1	CNTN4	IQSEC1	NCKIPSD	ROBO2	SERPINI1	SLIT2	UCHL1	EPHA5	MAP1B	ENC1	NREP	PACSIN1	MTCH1	WASF1	TIAM2	ETV1	CDK5	SYN1	TENM1	HPRT1	SLC9A6	SLITRK4	PTK2B	YWHAZ	ADGRB1	RORB	GRIN3A	TRIM32	LHX2	STXBP1	WDR5	OLFM1	NSMF	LRRC4C	SHANK2
GO:BP	neuron differentiation	GO:0030182	2.05203e-14	13.6878	1412	438	90	18117	DAB1	NEGR1	OLFM3	CHRNB2	NR4A2	TBR1	DLX1	CNTN4	IQSEC1	NCKIPSD	ROBO2	SERPINI1	SLIT2	UCHL1	EPHA5	MAP1B	ENC1	NREP	PACSIN1	MTCH1	WASF1	TIAM2	ETV1	NEUROD6	YWHAG	CDK5	NLGN4X	SYN1	TENM1	HPRT1	SLC9A6	SLITRK4	PTK2B	BHLHE22	YWHAZ	RSPO2	ADGRB1	RORB	GRIN3A	TRIM32	LHX2
GO:BP	neuron projection development	GO:0031175	3.36545e-11	10.473	1012	438	68	18117	DAB1	NEGR1	CHRNB2	NR4A2	TBR1	CNTN4	IQSEC1	NCKIPSD	ROBO2	SERPINI1	SLIT2	UCHL1	EPHA5	MAP1B	ENC1	NREP	PACSIN1	WASF1	TIAM2	ETV1	CDK5	HPRT1	SLC9A6	SLITRK4	PTK2B	ADGRB1	GRIN3A	TRIM32	LHX2	STXBP1	WDR5	OLFM1	NSMF	LRRC4C	SHANK2	PAK1	ZNF365	INPP5F	GRIP1	CUX2	SLITRK5
GO:BP	neuron projection morphogenesis	GO:0048812	4.51239e-11	10.3456	664	438	53	18117	DAB1	CHRNB2	NR4A2	TBR1	CNTN4	ROBO2	SLIT2	UCHL1	EPHA5	MAP1B	PACSIN1	WASF1	TIAM2	ETV1	CDK5	HPRT1	SLC9A6	SLITRK4	ADGRB1	LHX2	STXBP1	OLFM1	NSMF	LRRC4C	SHANK2	PAK1	ZNF365	GRIP1	CUX2	SLITRK5	RAP2A	ATL1	NRXN3	BCL11B	PAK6	MAP1A	MAP2K1	NPTN	LINGO1	PAFAH1B1	EFNB3
GO:BP	neuron projection organization	GO:0106027	0.0336337	1.47323	92	438	11	18117	HOMER1	CDK5	SHANK2	ZNF365	CUX2	MAP1A	PAFAH1B1	ARHGAP44	CDK5R1	BAIAP2	SHANK1
GO:BP	neurotransmitter secretion	GO:0007269	0.00114121	2.94263	163	438	17	18117	SV2A	PREPL	CSPG5	PFN2	CPLX1	SNCA	DGKI	CDK5	PTPRN2	SYN1	SYP	GRIN3A	STXBP1	GAD2	PRKCB	VAMP2	TSPOAP1
GO:BP	neurotransmitter transport	GO:0006836	0.000219287	3.65899	219	438	21	18117	SV2A	PREPL	CSPG5	PFN2	CPLX1	GABRA2	SNCA	SLC6A7	DGKI	CDK5	PTPRN2	SYN1	SYP	GRIN3A	STXBP1	SLC17A6	GAD2	SV2B	PRKCB	VAMP2	TSPOAP1
GO:BP	plasma membrane bounded cell projection morphogenesis	GO:0120039	1.05225e-10	9.97788	678	438	53	18117	DAB1	CHRNB2	NR4A2	TBR1	CNTN4	ROBO2	SLIT2	UCHL1	EPHA5	MAP1B	PACSIN1	WASF1	TIAM2	ETV1	CDK5	HPRT1	SLC9A6	SLITRK4	ADGRB1	LHX2	STXBP1	OLFM1	NSMF	LRRC4C	SHANK2	PAK1	ZNF365	GRIP1	CUX2	SLITRK5	RAP2A	ATL1	NRXN3	BCL11B	PAK6	MAP1A	MAP2K1	NPTN	LINGO1	PAFAH1B1	EFNB3
GO:BP	plasma membrane bounded cell projection organization	GO:0120036	1.54421e-08	7.81129	1569	438	83	18117	DAB1	NEGR1	SSX2IP	CHRNB2	KIFAP3	EHD3	NR4A2	TBR1	CNTN4	IQSEC1	NCKIPSD	ROBO2	PFN2	SERPINI1	SLIT2	UCHL1	EPHA5	MAP1B	ENC1	HOMER1	NREP	KIF3A	PACSIN1	WASF1	TIAM2	ETV1	SNX10	YWHAG	CDK5	TENM1	HPRT1	SLC9A6	SLITRK4	PTK2B	VDAC3	ADGRB1	GRIN3A	TRIM32	LHX2	STXBP1	WDR5
GO:BP	protein localization	GO:0008104	0.0240615	1.61868	2770	438	101	18117	CAMK2N1	SSX2IP	UBE2Q1	ATP1B1	KIFAP3	TOMM20	RYR2	EHD3	PREPL	TMSB10	RALB	MTX2	FAM126B	PTPRN	ARL8B	MON1A	TOMM70	ZDHHC23	CPLX1	NSG1	KCNIP4	EPHA5	G3BP2	GLRB	SLC25A4	RAB3C	KIF3A	REEP2	NDFIP1	GPLD1	ATP6V1G2	PACSIN1	MRAP2	SNX10	YWHAG	ADAM22	VGF	SLC26A4	LRRC4	COPG2	TCAF1
GO:BP	protein localization to cell junction	GO:1902414	0.00146861	2.83309	113	438	14	18117	CPLX1	NSG1	KIF3A	ADAM22	CDK5	IQSEC2	GRIP1	MAP1A	NPTN	GRIN2A	CACNG3	ARHGAP44	BAIAP2	SHANK1
GO:BP	protein localization to cell periphery	GO:1990778	9.82718e-06	5.00757	338	438	29	18117	ATP1B1	EHD3	PREPL	FAM126B	ZDHHC23	CPLX1	NSG1	KCNIP4	RAB3C	PACSIN1	MRAP2	ADAM22	CDK5	DPP6	IQSEC2	WNK3	STXBP1	SCN3B	CACNB3	GRIP1	RAP2A	AKAP5	ZDHHC22	RAB40C	GRIN2A	CACNG3	VAMP2	ARHGAP44	NSF
GO:BP	protein localization to membrane	GO:0072657	0.000104052	3.98275	665	438	41	18117	ATP1B1	EHD3	PREPL	FAM126B	TOMM70	ZDHHC23	CPLX1	NSG1	KCNIP4	GLRB	RAB3C	REEP2	PACSIN1	MRAP2	YWHAG	ADAM22	LRRC4	TCAF1	CDK5	DPP6	IQSEC2	WNK3	YWHAZ	STXBP1	PAK1	SCN3B	GOLGA7B	CACNB3	GRIP1	RAP2A	AKAP5	ZDHHC22	MOAP1	RAB40C	GRIN2A	CACNG3	VAMP2	ARHGAP44	CDK5R1	NSF	YWHAB
GO:BP	protein localization to plasma membrane	GO:0072659	0.000275227	3.56031	283	438	24	18117	ATP1B1	EHD3	PREPL	FAM126B	ZDHHC23	NSG1	KCNIP4	RAB3C	PACSIN1	MRAP2	CDK5	DPP6	WNK3	STXBP1	SCN3B	CACNB3	GRIP1	RAP2A	AKAP5	ZDHHC22	RAB40C	VAMP2	ARHGAP44	NSF
GO:BP	protein localization to postsynapse	GO:0062237	0.0269153	1.57	45	438	8	18117	CPLX1	NSG1	ADAM22	IQSEC2	GRIP1	GRIN2A	CACNG3	ARHGAP44
GO:BP	protein localization to postsynaptic membrane	GO:1903539	0.0106744	1.97166	40	438	8	18117	CPLX1	NSG1	ADAM22	IQSEC2	GRIP1	GRIN2A	CACNG3	ARHGAP44
GO:BP	protein localization to synapse	GO:0035418	0.000229515	3.63919	83	438	13	18117	CPLX1	NSG1	ADAM22	CDK5	IQSEC2	GRIP1	MAP1A	NPTN	GRIN2A	CACNG3	ARHGAP44	BAIAP2	SHANK1
GO:BP	regulation of biological quality	GO:0065008	0.000322657	3.49126	4131	438	147	18117	CAMK2N1	YRDC	PTGER3	KCND3	ATP1A1	SV2A	UBE2Q1	CHRNB2	NOS1AP	ATP1B1	TNNT2	ESRRG	CCSAP	KCNK1	RYR2	KCNK3	SLC30A3	EHD3	PREPL	TMSB10	PTPRN	CNTN4	CSPG5	ROBO2	PFN2	RFC4	CPLX1	NSG1	SLIT2	GABRA2	EPHA5	G3BP2	SNCA	SCOC	GLRB	SLC25A4	MAP1B	HOMER1	PCSK1	KIF3A	CAMLG
GO:BP	regulation of cation channel activity	GO:2001257	0.0399051	1.39897	190	438	16	18117	NOS1AP	EHD3	GRIA2	HOMER1	CDK5	PTK2B	SHANK2	GRIA4	KCNIP2	CACNB3	GNB5	GRIN2A	CACNG3	VAMP2	SCN1B	SHANK1
GO:BP	regulation of cation transmembrane transport	GO:1904062	0.000546888	3.2621	360	438	27	18117	NOS1AP	ATP1B1	RYR2	EHD3	KCNIP4	SNCA	GRIA2	HOMER1	VDAC1	CDK5	DPP6	WNK3	PTK2B	SHANK2	GRIA4	FXYD6	SCN4B	SCN3B	KCNIP2	CACNB3	GNB5	GRIN2A	CACNG3	CX3CL1	VAMP2	SCN1B	SHANK1
GO:BP	regulation of cell communication	GO:0010646	4.07387e-05	4.38999	3543	438	134	18117	TPRG1L	PLEKHG5	CAMTA1	CAMK2N1	DAB1	SSX2IP	GPR61	CHRNB2	NOS1AP	RYR2	GREM2	PREPL	CNRIP1	LYPD1	NR4A2	GRB14	DLX1	DUSP19	CNTN4	SRGAP3	IQSEC1	CSPG5	ROBO2	PFN2	CHRD	RFC4	CPLX1	NSG1	SLIT2	UCHL1	EPHA5	SNCA	GRIA2	SLC25A4	MAP1B	HOMER1	PJA2	NREP	NDFIP1	KCTD16	GPLD1
GO:BP	regulation of cell projection organization	GO:0031344	0.00159075	2.7984	656	438	38	18117	DAB1	NEGR1	CHRNB2	TBR1	NCKIPSD	ROBO2	PFN2	SERPINI1	SLIT2	MAP1B	ENC1	HOMER1	PACSIN1	TIAM2	CDK5	TENM1	PTK2B	VDAC3	NSMF	LRRC4C	PAK1	ZNF365	INPP5F	GRIP1	CUX2	DYNLL1	RAP2A	MAP2K1	NPTN	LINGO1	CX3CL1	RTN4RL1	PAFAH1B1	EFNB3	ARHGAP44	CDK5R1	BAIAP2	SCN1B
GO:BP	regulation of cellular component organization	GO:0051128	0.000959147	3.01811	2412	438	96	18117	DAB1	NEGR1	CHRNB2	CCSAP	EHD3	TMSB10	RALB	TBR1	IQSEC1	NCKIPSD	ROBO2	PFN2	SERPINI1	CPLX1	SLIT2	EPHA5	G3BP2	SNCA	MAP1B	ENC1	HOMER1	KIF3A	VDAC1	PTTG1	PACSIN1	BTBD9	WASF1	TIAM2	YWHAG	CDK5	ACTR3B	TBC1D25	TENM1	SLITRK4	PTK2B	VDAC3	YWHAZ	NOV	ADGRB1	TRIM32	ARPC5L
GO:BP	regulation of exocytosis	GO:0017157	0.00177472	2.75087	207	438	19	18117	PREPL	CSPG5	PFN2	CPLX1	SNCA	RAB3C	DGKI	CDK5	SYN1	SYP	GRIN3A	STXBP1	SYT13	SYT10	STXBP6	SCAMP5	PRKCB	VAMP2	NSF
GO:BP	regulation of ion transmembrane transport	GO:0034765	0.00545375	2.2633	583	438	34	18117	KCND3	NOS1AP	ATP1B1	RYR2	EHD3	KCNIP4	SNCA	GRIA2	HOMER1	VDAC1	TCAF1	CDK5	DPP6	WNK3	PTK2B	KCNQ3	SHANK2	GRIA4	FXYD6	SCN4B	SCN3B	KCNIP2	CACNB3	GNB5	ARPP19	GRIN2A	PRKCB	CACNG3	CX3CL1	VAMP2	KCNQ2	OAZ1	SCN1B	SHANK1
GO:BP	regulation of ion transmembrane transporter activity	GO:0032412	0.000468354	3.32943	270	438	23	18117	NOS1AP	ATP1B1	RYR2	EHD3	GRIA2	HOMER1	TCAF1	CDK5	WNK3	PTK2B	SHANK2	GRIA4	FXYD6	SCN4B	SCN3B	KCNIP2	CACNB3	GNB5	GRIN2A	CACNG3	VAMP2	SCN1B	SHANK1
GO:BP	regulation of ion transport	GO:0043269	0.0156774	1.80473	1379	438	60	18117	CAMK2N1	KCND3	ATP1A1	SV2A	CHRNB2	NOS1AP	ATP1B1	RYR2	EHD3	KCNIP4	EPHA5	SNCA	GRIA2	SLC25A4	HOMER1	KIF3A	VDAC1	NDFIP1	GPLD1	YWHAG	TCAF1	CDK5	DPP6	WNK3	HTR2C	TENM1	PTK2B	SARAF	YWHAZ	NOV	KCNQ3	STXBP1	SYT13	SHANK2	PAK1	GRIA4	FXYD6	SCN4B	SCN3B	KCNIP2	SYT10
GO:BP	regulation of localization	GO:0032879	0.000110583	3.95631	2872	438	113	18117	CAMK2N1	YRDC	PTGER3	SSX2IP	KCND3	ATP1A1	SV2A	CHRNB2	NOS1AP	ATP1B1	TNNT2	CCSAP	RYR2	SLC30A3	EHD3	PREPL	TMSB10	RALB	TBR1	SRGAP3	IQSEC1	CSPG5	PFN2	CHRD	CPLX1	SLIT2	KCNIP4	EPHA5	SNCA	GRIA2	SLC25A4	RAB3C	MAP1B	HOMER1	KIF3A	VDAC1	REEP2	NDFIP1	ANXA6	GPLD1	PACSIN1
GO:BP	regulation of membrane potential	GO:0042391	0.00312541	2.50509	442	438	29	18117	KCND3	ATP1A1	CHRNB2	NOS1AP	ATP1B1	KCNK1	RYR2	KCNK3	EHD3	GABRA2	SNCA	GLRB	DGKI	CDK5	NLGN4X	PTK2B	KCNQ3	GRIN3A	SHANK2	SCN4B	SCN3B	GOT1	KCNIP2	CACNB3	CUX2	GRIN2A	BAIAP2	SCN1B	SHANK1
GO:BP	regulation of neuron projection development	GO:0010975	0.000147683	3.83067	451	438	32	18117	DAB1	NEGR1	CHRNB2	TBR1	NCKIPSD	ROBO2	SERPINI1	SLIT2	MAP1B	ENC1	PACSIN1	TIAM2	CDK5	PTK2B	NSMF	LRRC4C	PAK1	ZNF365	INPP5F	CUX2	RAP2A	MAP2K1	NPTN	LINGO1	CX3CL1	RTN4RL1	PAFAH1B1	EFNB3	ARHGAP44	CDK5R1	BAIAP2	SCN1B
GO:BP	regulation of neurotransmitter levels	GO:0001505	0.0227963	1.64214	224	438	18	18117	SV2A	PREPL	CSPG5	PFN2	CPLX1	GABRA2	SNCA	DGKI	CDK5	PTPRN2	SYN1	SYP	GRIN3A	STXBP1	GAD2	PRKCB	VAMP2	TSPOAP1
GO:BP	regulation of neurotransmitter receptor activity	GO:0099601	0.0138196	1.85951	84	438	11	18117	GRIA2	HOMER1	CDK5	PTK2B	SHANK2	GRIA4	GRIN2A	CACNG3	NPTX1	SHANK1	NPTXR
GO:BP	regulation of neurotransmitter secretion	GO:0046928	0.00541661	2.26627	92	438	12	18117	PREPL	CSPG5	PFN2	CPLX1	SNCA	DGKI	CDK5	SYN1	SYP	GRIN3A	STXBP1	PRKCB
GO:BP	regulation of neurotransmitter transport	GO:0051588	0.0242245	1.61574	106	438	12	18117	PREPL	CSPG5	PFN2	CPLX1	SNCA	DGKI	CDK5	SYN1	SYP	GRIN3A	STXBP1	PRKCB
GO:BP	regulation of plasma membrane bounded cell projection organization	GO:0120035	0.00218716	2.66012	638	438	37	18117	DAB1	NEGR1	CHRNB2	TBR1	NCKIPSD	ROBO2	PFN2	SERPINI1	SLIT2	MAP1B	ENC1	HOMER1	PACSIN1	TIAM2	CDK5	TENM1	PTK2B	VDAC3	NSMF	LRRC4C	PAK1	ZNF365	INPP5F	CUX2	DYNLL1	RAP2A	MAP2K1	NPTN	LINGO1	CX3CL1	RTN4RL1	PAFAH1B1	EFNB3	ARHGAP44	CDK5R1	BAIAP2	SCN1B
GO:BP	regulation of postsynaptic membrane potential	GO:0060078	0.0050305	2.29839	143	438	15	18117	CHRNB2	GABRA2	SNCA	GLRB	DGKI	CDK5	NLGN4X	PTK2B	GRIN3A	SHANK2	CACNB3	CUX2	GRIN2A	BAIAP2	SHANK1
GO:BP	regulation of signaling	GO:0023051	1.56299e-06	5.80604	3578	438	140	18117	TPRG1L	PLEKHG5	CAMTA1	CAMK2N1	DAB1	SSX2IP	GPR61	ATP1A1	CHRNB2	NOS1AP	ATP1B1	RYR2	GREM2	EHD3	PREPL	CNRIP1	LYPD1	NR4A2	GRB14	DLX1	DUSP19	CNTN4	SRGAP3	IQSEC1	CSPG5	ROBO2	PFN2	CHRD	RFC4	CPLX1	NSG1	SLIT2	UCHL1	EPHA5	SNCA	GRIA2	SLC25A4	MAP1B	HOMER1	PJA2	NREP
GO:BP	regulation of synapse organization	GO:0050807	0.000581014	3.23581	212	438	20	18117	CHRNB2	ROBO2	SNCA	HOMER1	CDK5	SLITRK4	YWHAZ	ADGRB1	C1QL3	LRRTM3	CUX2	PCDH8	SLITRK5	CDH8	PAFAH1B1	ARHGAP44	CDK5R1	BAIAP2	FLRT3	ADGRL1
GO:BP	regulation of synapse structure or activity	GO:0050803	0.000298851	3.52455	223	438	21	18117	CHRNB2	ROBO2	SNCA	HOMER1	CDK5	SLITRK4	YWHAZ	ADGRB1	SLC17A6	C1QL3	LRRTM3	CUX2	PCDH8	SLITRK5	CDH8	PAFAH1B1	ARHGAP44	CDK5R1	BAIAP2	FLRT3	ADGRL1
GO:BP	regulation of synaptic plasticity	GO:0048167	3.27054e-07	6.48538	185	438	23	18117	CNTN4	NSG1	SNCA	MAP1B	YWHAG	VGF	DGKI	CDK5	SYP	PTK2B	ADGRB1	STXBP1	NSMF	SHANK2	AKAP5	MAP1A	NPTN	GRIN2A	CX3CL1	VAMP2	BAIAP2	SHANK1	SYNGR1
GO:BP	regulation of synaptic vesicle exocytosis	GO:2000300	0.0369852	1.43197	61	438	9	18117	PREPL	CSPG5	PFN2	DGKI	CDK5	SYN1	SYP	GRIN3A	PRKCB
GO:BP	regulation of system process	GO:0044057	0.0227825	1.6424	623	438	34	18117	PTGER3	KCND3	ATP1A1	NOS1AP	ATP1B1	TNNT2	KCNK1	RYR2	KCNK3	EHD3	KCNIP4	HOMER1	ANXA6	NLGN4X	HTR2C	ATP2B3	PTK2B	NOV	SHANK2	PAK1	FXYD6	SCN4B	SCN3B	KCNIP2	CACNB3	CUX2	CACNG3	NPTX1	BAIAP2	PIN1	SCN1B	SHANK1	TNNT1	NPTXR
GO:BP	regulation of trans-synaptic signaling	GO:0099177	7.44815e-12	11.128	431	438	43	18117	TPRG1L	CHRNB2	PREPL	CNTN4	CSPG5	PFN2	CPLX1	NSG1	SNCA	MAP1B	HOMER1	BTBD9	YWHAG	VGF	LRRC4	DGKI	CDK5	NLGN4X	SYN1	SYP	IQSEC2	PTK2B	ADGRB1	GRIN3A	STXBP1	NSMF	LRRC4C	SHANK2	CACNB3	CUX2	AKAP5	MAP1A	NPTN	GRIN2A	PRKCB	CACNG3	CX3CL1	VAMP2	NPTX1	BAIAP2	SHANK1
GO:BP	regulation of transmembrane transport	GO:0034762	0.00657877	2.18186	588	438	34	18117	KCND3	NOS1AP	ATP1B1	RYR2	EHD3	KCNIP4	SNCA	GRIA2	HOMER1	VDAC1	TCAF1	CDK5	DPP6	WNK3	PTK2B	KCNQ3	SHANK2	GRIA4	FXYD6	SCN4B	SCN3B	KCNIP2	CACNB3	GNB5	ARPP19	GRIN2A	PRKCB	CACNG3	CX3CL1	VAMP2	KCNQ2	OAZ1	SCN1B	SHANK1
GO:BP	regulation of transmembrane transporter activity	GO:0022898	0.000240936	3.6181	281	438	24	18117	NOS1AP	ATP1B1	RYR2	EHD3	SNCA	GRIA2	HOMER1	TCAF1	CDK5	WNK3	PTK2B	SHANK2	GRIA4	FXYD6	SCN4B	SCN3B	KCNIP2	CACNB3	GNB5	GRIN2A	CACNG3	VAMP2	SCN1B	SHANK1
GO:BP	regulation of transport	GO:0051049	7.53135e-06	5.12313	1809	438	84	18117	CAMK2N1	YRDC	PTGER3	KCND3	ATP1A1	SV2A	CHRNB2	NOS1AP	ATP1B1	TNNT2	RYR2	SLC30A3	EHD3	PREPL	CSPG5	PFN2	CPLX1	KCNIP4	EPHA5	SNCA	GRIA2	SLC25A4	RAB3C	MAP1B	HOMER1	KIF3A	VDAC1	REEP2	NDFIP1	GPLD1	PACSIN1	BTBD9	YWHAG	DGKI	TCAF1	CDK5	DPP6	SYN1	SYP	WNK3	HTR2C
GO:BP	regulation of transporter activity	GO:0032409	4.22509e-05	4.37416	297	438	26	18117	NOS1AP	ATP1B1	RYR2	EHD3	SNCA	GRIA2	HOMER1	NDFIP1	TCAF1	CDK5	WNK3	PTK2B	SHANK2	GRIA4	FXYD6	SCN4B	SCN3B	KCNIP2	CACNB3	NDFIP2	GNB5	GRIN2A	CACNG3	VAMP2	SCN1B	SHANK1
GO:BP	signal release	GO:0023061	0.00126342	2.89845	496	438	32	18117	CAMK2N1	SV2A	UBE2Q1	CHRNB2	PREPL	PTPRN	CSPG5	PFN2	CPLX1	EPHA5	SNCA	SLC25A4	GPLD1	VGF	DGKI	CDK5	PTPRN2	SYN1	SYP	HTR2C	NOV	GRIN3A	STXBP1	SYT13	GAD2	SYT10	DYNLL1	AACS	SCG5	PRKCB	VAMP2	TSPOAP1
GO:BP	signal release from synapse	GO:0099643	0.00114121	2.94263	163	438	17	18117	SV2A	PREPL	CSPG5	PFN2	CPLX1	SNCA	DGKI	CDK5	PTPRN2	SYN1	SYP	GRIN3A	STXBP1	GAD2	PRKCB	VAMP2	TSPOAP1
GO:BP	signaling	GO:0023052	1.75848e-08	7.75486	6810	438	234	18117	TPRG1L	PLEKHG5	CAMTA1	CAMK2N1	ADGRB2	DAB1	PTGER3	SSX2IP	EXTL2	GPR61	KCND3	ATP1A1	SV2A	UBE2Q1	CHRNB2	NOS1AP	ATP1B1	KIFAP3	ESRRG	KCNK1	RYR2	GREM2	DTNB	KCNK3	EHD3	PREPL	CNRIP1	RALB	LYPD1	NR4A2	GRB14	DLX1	PDE1A	DUSP19	STAT4	PTPRN	COPS8	CNTN4	SRGAP3	IQSEC1	NKIRAS1
GO:BP	synapse assembly	GO:0007416	0.00460496	2.33677	180	438	17	18117	CHRNB2	ROBO2	GABRA2	SNCA	MAP1B	LRRC4	CDK5	NLGN4X	SLITRK4	ADGRB1	SHANK2	LRRTM3	CUX2	SLITRK5	NPTN	FLRT3	SHANK1
GO:BP	synapse organization	GO:0050808	6.2605e-10	9.20339	428	438	40	18117	CHRNB2	NOS1AP	ROBO2	PFN2	GABRA2	SNCA	GLRB	MAP1B	HOMER1	WASF1	LRRC4	CDK5	NLGN4X	SYN1	DRP2	SLITRK4	YWHAZ	ADGRB1	LRRC4C	SHANK2	C1QL3	ZNF365	LRRTM3	CACNB3	CUX2	PCDH8	SLITRK5	NPTN	SEZ6L2	CX3CL1	CDH8	PAFAH1B1	ARHGAP44	CDK5R1	BAIAP2	AFG3L2	FLRT3	PIN1	ADGRL1	SHANK1
GO:BP	synaptic signaling	GO:0099536	1.95856e-20	19.7081	738	438	71	18117	TPRG1L	SV2A	CHRNB2	DTNB	KCNK3	PREPL	LYPD1	CNTN4	CSPG5	PFN2	CPLX1	NSG1	GABRA2	SNCA	GLRB	GRIA2	MAP1B	HOMER1	VDAC1	BTBD9	AMPH	YWHAG	VGF	LRRC4	DGKI	CDK5	PTPRN2	NLGN4X	SYN1	SYP	IQSEC2	DRP2	HTR2C	PTK2B	KCNQ3	ADGRB1	GRIN3A	STXBP1	NSMF	SLC17A6	LRRC4C
GO:BP	synaptic transmission									TPRG1L	GRIA2	HOMER1	DGKI	CDK5	PTK2B	STXBP1	SLC17A6	SHANK2	CACNG3	CDH8	SHANK1
GO:BP	synaptic vesicle cycle	GO:0099504	9.4725e-05	4.02354	190	438	20	18117	SV2A	PREPL	CSPG5	PFN2	CPLX1	SNCA	PACSIN1	BTBD9	AMPH	DGKI	CDK5	NLGN4X	SYN1	SYP	GRIN3A	STXBP1	SLC17A6	PRKCB	VAMP2	CDK5R1
GO:BP	synaptic vesicle exocytosis	GO:0016079	0.00131523	2.881	112	438	14	18117	SV2A	PREPL	CSPG5	PFN2	CPLX1	SNCA	DGKI	CDK5	SYN1	SYP	GRIN3A	STXBP1	PRKCB	VAMP2
GO:BP	trans-synaptic signaling	GO:0099537	1.56883e-18	17.8044	713	438	67	18117	TPRG1L	SV2A	CHRNB2	KCNK3	PREPL	CNTN4	CSPG5	PFN2	CPLX1	NSG1	GABRA2	SNCA	GLRB	GRIA2	MAP1B	HOMER1	VDAC1	BTBD9	AMPH	YWHAG	VGF	LRRC4	DGKI	CDK5	PTPRN2	NLGN4X	SYN1	SYP	IQSEC2	HTR2C	PTK2B	KCNQ3	ADGRB1	GRIN3A	STXBP1	NSMF	SLC17A6	LRRC4C	SHANK2	GAD2	KCNIP2
GO:BP	transmembrane transport	GO:0055085	4.14671e-06	5.3823	1635	438	79	18117	KCND3	ATP1A1	SV2A	CHRNB2	NOS1AP	ATP1B1	MFSD4A	KCNK1	TOMM20	RYR2	KCNK3	SLC30A3	EHD3	TOMM70	SLC41A3	KCNIP4	GABRA2	SNCA	GLRB	GRIA2	SLC25A4	HOMER1	VDAC1	SLC6A7	ANXA6	ATP6V1G2	SLC35F1	NDUFA4	SLC26A4	TCAF1	CDK5	DPP6	CLCN4	SLC9A7	WNK3	HTR2C	SLC9A6	ATP2B3	MICU3	PTK2B	VDAC3
GO:BP	transport	GO:0006810	1.27463e-06	5.89462	5224	438	186	18117	CAMK2N1	YRDC	PTGER3	SSX2IP	KCND3	ATP1A1	SV2A	UBE2Q1	CHRNB2	NOS1AP	ATP1B1	KIFAP3	TNNT2	MFSD4A	KCNK1	SLC35F3	TOMM20	RYR2	KCNK3	SLC30A3	EHD3	QPCT	PREPL	RALB	OLA1	MTX2	PTPRN	ARL8B	CSPG5	NCKIPSD	MON1A	TOMM70	ZDHHC23	SLC41A3	PFN2	CPLX1	NSG1	KCNIP4	PCDH7	UCHL1	GABRA2
GO:BP	vesicle-mediated transport in synapse	GO:0099003	2.14779e-05	4.66801	210	438	22	18117	SV2A	PREPL	CSPG5	PFN2	CPLX1	NSG1	SNCA	PACSIN1	BTBD9	AMPH	DGKI	CDK5	NLGN4X	SYN1	SYP	GRIN3A	STXBP1	SLC17A6	GRIP1	PRKCB	VAMP2	CDK5R1
[truncated: 193 more columns]

## Sheet: cluster 4
source	term_name	term_id	adjusted_p_value	negative_log10_of_adjusted_p_value	term_size	query_size	intersection_size	effective_domain_size	intersections
GO:BP	ensheathment of neurons	GO:0007272	1.70946e-16	15.7671	137	350	27	18117	PLP1	MOBP	BCAS1	MAG	CLDN11	UGT8	CNTN2	MYRF	LPAR1	ASPA	NDRG1	MAL	PMP22	FA2H	PLLP	QKI	TMEM98	KLK6	JAM3	OLIG2	SH3TC2	DICER1	CD9	DLG1	KCNJ10	ZNF24	CXCR4
GO:BP	axon ensheathment	GO:0008366	1.70946e-16	15.7671	137	350	27	18117	PLP1	MOBP	BCAS1	MAG	CLDN11	UGT8	CNTN2	MYRF	LPAR1	ASPA	NDRG1	MAL	PMP22	FA2H	PLLP	QKI	TMEM98	KLK6	JAM3	OLIG2	SH3TC2	DICER1	CD9	DLG1	KCNJ10	ZNF24	CXCR4
GO:BP	myelination	GO:0042552	1.54363e-15	14.8115	135	350	26	18117	PLP1	MOBP	BCAS1	MAG	UGT8	CNTN2	MYRF	LPAR1	ASPA	NDRG1	MAL	PMP22	FA2H	PLLP	QKI	TMEM98	KLK6	JAM3	OLIG2	SH3TC2	DICER1	CD9	DLG1	KCNJ10	ZNF24	CXCR4
GO:BP	oligodendrocyte differentiation	GO:0048709	1.62274e-10	9.78975	102	350	19	18117	PLP1	MOBP	MAG	CNP	CNTN2	MYRF	LPAR1	OPALIN	ASPA	FA2H	GSN	OLIG1	TMEM98	SLC45A3	OLIG2	BOK	CD9	KCNJ10	CXCR4
GO:BP	nervous system development	GO:0007399	3.92548e-10	9.40611	2449	350	99	18117	PLP1	MOBP	BCAS1	MAG	CLDN11	UGT8	LRP2	CNP	CNTN2	MYRF	LPAR1	OPALIN	ERBB3	SPP1	ASPA	NDRG1	MAL	GLDN	MAN2A1	PMP22	GJB1	HIPK2	S100B	ANP32B	MOG	C21ORF91	SHTN1	FA2H	MAP4K4	GSN	GPRC5B	PLLP	CLMN	QKI	SEMA6A	SHROOM4	OLIG1	APOD	NINJ2	MIR219A2	FRYL
GO:BP	neurogenesis	GO:0022008	7.85927e-10	9.10462	1675	350	77	18117	PLP1	MOBP	MAG	UGT8	LRP2	CNP	CNTN2	MYRF	LPAR1	OPALIN	ERBB3	SPP1	ASPA	NDRG1	GLDN	MAN2A1	HIPK2	S100B	C21ORF91	SHTN1	FA2H	MAP4K4	GSN	GPRC5B	CLMN	SEMA6A	OLIG1	APOD	MIR219A2	FRYL	TMEM98	SFRP1	KLK6	JAM3	IQGAP1	GAB1	GPM6B	SGK1	SEMA3B	CHD7	SLC45A3
GO:BP	glial cell differentiation	GO:0010001	3.8878e-09	8.4103	225	350	25	18117	PLP1	MOBP	MAG	CNP	CNTN2	MYRF	LPAR1	OPALIN	ERBB3	ASPA	NDRG1	FA2H	GSN	OLIG1	TMEM98	SLC45A3	OLIG2	SH3TC2	DICER1	BOK	CD9	KCNJ10	PSEN1	CXCR4	SOX2
GO:BP	cell development	GO:0048468	5.16069e-09	8.28729	2100	350	87	18117	PLP1	MOBP	MAG	UGT8	LRP2	CNP	DOCK5	CNTN2	MYRF	LPAR1	PIP4K2A	SPP1	ASPA	NDRG1	GLDN	MAN2A1	HSPA2	S100B	C21ORF91	SHTN1	FA2H	MAP4K4	GSN	CLMN	QKI	SEMA6A	OLIG1	APOD	MIR219A2	FRYL	TMEM98	SFRP1	KLK6	RDX	JAM3	IQGAP1	GAB1	GPM6B	SGK1	SEMA3B	CHD7
GO:BP	cell morphogenesis	GO:0000902	5.11916e-08	7.2908	1037	350	54	18117	ERMN	ENPP2	MAG	UGT8	LRP2	CNP	DOCK5	CNTN2	LPAR1	SPP1	CDH19	S100B	SHTN1	MAP4K4	RHOU	SEMA6A	FRYL	FMNL2	RDX	IQGAP1	GAB1	SGK1	SEMA3B	CLIC4	VAMP3	SEMA4D	KIF13B	DIP2B	DICER1	FEZ1	DOCK1	GAB2	PLOD3	LIPA	UNC5B	DLG1	PSEN1	DNM2	SYNE3	NEO1	ZSWIM6
GO:BP	anatomical structure development	GO:0048856	8.21509e-08	7.08539	6106	350	177	18117	PLP1	MOBP	ERMN	ENPP2	TF	BCAS1	MAG	CLDN11	UGT8	LRP2	CNP	DOCK5	CNTN2	MYRF	LPAR1	OPALIN	CRYAB	ERBB3	RASSF2	PIP4K2A	SPP1	ASPA	NDRG1	MAL	AMER2	GLDN	CDH19	FGF1	MAN2A1	HSPA2	PMP22	GJB1	HIPK2	ADAMTS4	S100B	ANP32B	MOG	C21ORF91	SHTN1	ITGA2	FA2H
GO:BP	system development	GO:0048731	1.17054e-07	6.93161	5052	350	154	18117	PLP1	MOBP	ENPP2	TF	BCAS1	MAG	CLDN11	UGT8	LRP2	CNP	CNTN2	MYRF	LPAR1	OPALIN	CRYAB	ERBB3	RASSF2	PIP4K2A	SPP1	ASPA	NDRG1	MAL	GLDN	FGF1	MAN2A1	PMP22	GJB1	HIPK2	ADAMTS4	S100B	ANP32B	MOG	C21ORF91	SHTN1	ITGA2	FA2H	MAP4K4	GSN	GPRC5B	PLLP	ADIPOR2
GO:BP	oligodendrocyte development	GO:0014003	1.32874e-07	6.87656	47	350	12	18117	PLP1	MOBP	MAG	CNTN2	MYRF	LPAR1	ASPA	FA2H	GSN	OLIG1	CD9	KCNJ10
GO:BP	cell projection organization	GO:0030030	3.92784e-07	6.40585	1609	350	69	18117	PLP1	ERMN	ENPP2	MAG	ANLN	UGT8	LRP2	CNP	CNTN2	LPAR1	SPP1	GLDN	PMP22	S100B	C21ORF91	SHTN1	ITGA2	MAP4K4	GSN	CLMN	RHOU	SEMA6A	APOD	MIR219A2	FRYL	P2RX7	SFRP1	AIF1L	KLK6	RDX	JAM3	IQGAP1	GAB1	GPM6B	SGK1	SEMA3B	PLD1	MAP4	SEMA4D	KIF13B	DIP2B
GO:BP	gliogenesis	GO:0042063	6.84659e-07	6.16453	308	350	26	18117	PLP1	MOBP	MAG	LRP2	CNP	CNTN2	MYRF	LPAR1	OPALIN	ERBB3	ASPA	NDRG1	FA2H	GSN	OLIG1	TMEM98	SLC45A3	OLIG2	SH3TC2	DICER1	BOK	CD9	KCNJ10	PSEN1	CXCR4	SOX2
GO:BP	developmental process	GO:0032502	1.15995e-06	5.93556	6628	350	184	18117	PLP1	MOBP	ERMN	ENPP2	TF	BCAS1	MAG	CLDN11	UGT8	LRP2	CNP	DOCK5	CNTN2	MYRF	LPAR1	OPALIN	CRYAB	ERBB3	RASSF2	PIP4K2A	SPP1	ASPA	NDRG1	MAL	AMER2	GLDN	CDH19	FGF1	MAN2A1	HSPA2	PMP22	LITAF	GJB1	HIPK2	ADAMTS4	S100B	ANP32B	MOG	C21ORF91	SHTN1	ITGA2
GO:BP	cytoskeleton organization	GO:0007010	2.14881e-06	5.6678	1423	350	62	18117	ERMN	TF	ANLN	UGT8	CNP	CNTN2	LPAR1	CRYAB	SHTN1	GSN	ERBIN	RHOU	MAP7	SEMA6A	SHROOM4	HIP1	FMNL2	P2RX7	SFRP1	AIF1L	RDX	JAM3	IQGAP1	GAB1	GPM6B	CLIC4	MAP4	WIPF1	CSRP1	ARHGAP17	MYO1E	CFL2	MYO6	AMOTL2	CECR2	ELMO1	DYNC1LI2	DST	DLG1	MYO18A	CETN3
GO:BP	cellular developmental process	GO:0048869	2.40977e-06	5.61802	4428	350	136	18117	PLP1	MOBP	ENPP2	TF	MAG	UGT8	LRP2	CNP	DOCK5	CNTN2	MYRF	LPAR1	OPALIN	ERBB3	RASSF2	PIP4K2A	SPP1	ASPA	NDRG1	MAL	GLDN	FGF1	MAN2A1	HSPA2	PMP22	HIPK2	S100B	ANP32B	C21ORF91	SHTN1	ITGA2	FA2H	MAP4K4	GSN	PLEKHB1	GPRC5B	CLMN	QKI	SEMA6A	OLIG1	APOD
GO:BP	glial cell development	GO:0021782	3.58847e-06	5.44509	122	350	16	18117	PLP1	MOBP	MAG	CNTN2	MYRF	LPAR1	ASPA	NDRG1	FA2H	GSN	OLIG1	SH3TC2	DICER1	CD9	KCNJ10	PSEN1
GO:BP	generation of neurons	GO:0048699	4.64753e-06	5.33278	1559	350	65	18117	PLP1	MAG	UGT8	LRP2	CNP	CNTN2	LPAR1	SPP1	ASPA	GLDN	MAN2A1	HIPK2	S100B	C21ORF91	SHTN1	MAP4K4	GPRC5B	CLMN	SEMA6A	OLIG1	APOD	MIR219A2	FRYL	TMEM98	SFRP1	KLK6	JAM3	IQGAP1	GAB1	GPM6B	SGK1	SEMA3B	CHD7	WNK1	MAP4	OLIG2	SEMA4D	KIF13B	DIP2B	DICER1	FEZ1
GO:BP	plasma membrane bounded cell projection organization	GO:0120036	5.99933e-06	5.2219	1569	350	65	18117	PLP1	ENPP2	MAG	ANLN	UGT8	LRP2	CNP	CNTN2	LPAR1	SPP1	GLDN	PMP22	S100B	C21ORF91	SHTN1	MAP4K4	GSN	CLMN	SEMA6A	APOD	MIR219A2	FRYL	P2RX7	SFRP1	AIF1L	KLK6	RDX	JAM3	IQGAP1	GAB1	GPM6B	SGK1	SEMA3B	PLD1	MAP4	SEMA4D	KIF13B	DIP2B	DICER1	FEZ1	GAB2
GO:BP	multicellular organism development	GO:0007275	7.94764e-06	5.09976	5613	350	160	18117	PLP1	MOBP	ENPP2	TF	BCAS1	MAG	CLDN11	UGT8	LRP2	CNP	CNTN2	MYRF	LPAR1	OPALIN	CRYAB	ERBB3	RASSF2	PIP4K2A	SPP1	ASPA	NDRG1	MAL	GLDN	CDH19	FGF1	MAN2A1	PMP22	GJB1	HIPK2	ADAMTS4	S100B	ANP32B	MOG	C21ORF91	SHTN1	ITGA2	FA2H	MAP4K4	GSN	PLEKHB1	GPRC5B
GO:BP	cell differentiation	GO:0030154	1.14752e-05	4.94024	4350	350	132	18117	PLP1	MOBP	TF	MAG	UGT8	LRP2	CNP	DOCK5	CNTN2	MYRF	LPAR1	OPALIN	ERBB3	RASSF2	PIP4K2A	SPP1	ASPA	NDRG1	MAL	GLDN	FGF1	MAN2A1	HSPA2	HIPK2	S100B	ANP32B	C21ORF91	SHTN1	ITGA2	FA2H	MAP4K4	GSN	PLEKHB1	GPRC5B	CLMN	QKI	SEMA6A	OLIG1	APOD	MIR219A2	HIP1
GO:BP	central nervous system myelination	GO:0022010	1.42104e-05	4.84739	23	350	8	18117	PLP1	MOBP	MAG	CNTN2	MYRF	ASPA	FA2H	KCNJ10
GO:BP	axon ensheathment in central nervous system	GO:0032291	1.42104e-05	4.84739	23	350	8	18117	PLP1	MOBP	MAG	CNTN2	MYRF	ASPA	FA2H	KCNJ10
GO:BP	neuron projection development	GO:0031175	1.59035e-05	4.79851	1012	350	48	18117	PLP1	MAG	UGT8	LRP2	CNP	CNTN2	LPAR1	SPP1	S100B	C21ORF91	SHTN1	MAP4K4	CLMN	SEMA6A	APOD	MIR219A2	FRYL	SFRP1	KLK6	JAM3	IQGAP1	GAB1	GPM6B	SGK1	SEMA3B	MAP4	SEMA4D	KIF13B	DIP2B	DICER1	FEZ1	GAB2	UNC5B	CECR2	PSEN1	DNM2	USH1C	CREB3L2	NEO1	ZSWIM6	PAK2
GO:BP	cellular component morphogenesis	GO:0032989	1.89618e-05	4.72212	791	350	41	18117	MOBP	ENPP2	MAG	UGT8	LRP2	CNP	CNTN2	SPP1	PMP22	S100B	SHTN1	MAP4K4	SEMA6A	IQGAP1	GAB1	SGK1	SEMA3B	CSRP1	SEMA4D	KIF13B	DIP2B	DICER1	FEZ1	CFL2	GAB2	CD9	UNC5B	PSEN1	DNM2	NEO1	ZSWIM6	NES	PAK2	CXCR4	SNX1	KIF5B	CAPN3	NGFR	COBL	PTK2	MYOT
GO:BP	movement of cell or subcellular component	GO:0006928	2.16586e-05	4.66437	2311	350	83	18117	PLP1	ENPP2	TF	MAG	ANLN	DOCK5	CNTN2	LPAR1	ERBB3	FGF1	MTUS1	SHTN1	ITGA2	MAP4K4	GSN	ADIPOR2	RHOU	SEMA6A	APOD	FMNL2	SFRP1	RDX	ZEB2	SLC12A2	JAM3	KCNJ2	IQGAP1	GAB1	SGK1	SEMA3B	KIF6	CLIC4	PLD1	WNK1	MAP4	MYO9B	WIPF1	SEMA4D	KIF13B	MYO1E	CD74
GO:BP	cellular component organization	GO:0016043	4.69803e-05	4.32808	6566	350	177	18117	PLP1	MOBP	ERMN	ENPP2	TF	MAG	ANLN	CLDN11	UGT8	LRP2	CNP	CNTN2	MYRF	CD22	LPAR1	CRYAB	PIP4K2A	SPP1	NDRG1	MAL	TMEM165	GLDN	CDH19	LAMP2	MAN2A1	HSPA2	PMP22	GJB1	HIPK2	ADAMTS4	S100B	ANP32B	C21ORF91	SHTN1	ITGA2	FA2H	MAP4K4	GSN	REEP3	ERBIN	ADIPOR2
GO:BP	intracellular signal transduction	GO:0035556	6.16513e-05	4.21006	2772	350	93	18117	TF	GPR37	LRP2	DOCK5	CD22	LPAR1	CRYAB	ERBB3	RASSF2	PIP4K2A	NDRG1	FGF1	LITAF	HIPK2	S100B	VRK2	SHTN1	MAP4K4	GSN	GPRC5B	PDE8A	ERBIN	RHOU	SEMA6A	HIP1	P2RX7	SFRP1	RDX	TP53TG5	IQGAP1	GAB1	LACC1	SGK1	PLD1	WNK1	MYO9B	NMUR2	SEMA4D	RAI14	MTURN	RNF125
GO:BP	neuron differentiation	GO:0030182	6.79474e-05	4.16783	1412	350	58	18117	PLP1	MAG	UGT8	LRP2	CNP	CNTN2	LPAR1	SPP1	GLDN	HIPK2	S100B	C21ORF91	SHTN1	MAP4K4	GPRC5B	CLMN	SEMA6A	OLIG1	APOD	MIR219A2	FRYL	SFRP1	KLK6	JAM3	IQGAP1	GAB1	GPM6B	SGK1	SEMA3B	WNK1	MAP4	OLIG2	SEMA4D	KIF13B	DIP2B	DICER1	FEZ1	MYO6	GAB2	UNC5B	CECR2
GO:BP	actin cytoskeleton organization	GO:0030036	8.95203e-05	4.04808	709	350	37	18117	ERMN	TF	ANLN	LPAR1	SHTN1	GSN	SHROOM4	HIP1	FMNL2	SFRP1	AIF1L	RDX	JAM3	IQGAP1	GAB1	GPM6B	WIPF1	CSRP1	ARHGAP17	MYO1E	CFL2	MYO6	AMOTL2	ELMO1	DLG1	MYO18A	USH1C	PAK2	CAPN3	PHACTR4	ZBED3	HIP1R	COBL	SPECC1	TJP1	CDC42EP1	SSH2
GO:BP	anatomical structure morphogenesis	GO:0009653	9.53864e-05	4.02051	2797	350	93	18117	MOBP	ERMN	ENPP2	MAG	UGT8	LRP2	CNP	DOCK5	CNTN2	LPAR1	CRYAB	SPP1	CDH19	FGF1	MAN2A1	PMP22	HIPK2	S100B	SHTN1	ITGA2	MAP4K4	ADIPOR2	RHOU	QKI	SEMA6A	APOD	FRYL	FMNL2	SFRP1	RDX	SLC12A2	JAM3	CPM	IQGAP1	GAB1	SGK1	SEMA3B	CHD7	VEZF1	CLIC4	WNK1
GO:BP	actin filament-based process	GO:0030029	0.000102498	3.98928	808	350	40	18117	ERMN	TF	ANLN	LPAR1	SHTN1	GSN	SHROOM4	HIP1	FMNL2	SFRP1	AIF1L	RDX	JAM3	KCNJ2	IQGAP1	GAB1	GPM6B	MYO9B	WIPF1	CSRP1	ARHGAP17	MYO1E	CFL2	MYO6	AMOTL2	ELMO1	DLG1	MYO18A	USH1C	PDE4B	PAK2	CAPN3	PHACTR4	ZBED3	HIP1R	COBL	SPECC1	TJP1	CDC42EP1	SSH2
GO:BP	neuron development	GO:0048666	0.0001189	3.92482	1149	350	50	18117	PLP1	MAG	UGT8	LRP2	CNP	CNTN2	LPAR1	SPP1	GLDN	S100B	C21ORF91	SHTN1	MAP4K4	CLMN	SEMA6A	APOD	MIR219A2	FRYL	SFRP1	KLK6	JAM3	IQGAP1	GAB1	GPM6B	SGK1	SEMA3B	WNK1	MAP4	SEMA4D	KIF13B	DIP2B	DICER1	FEZ1	GAB2	UNC5B	CECR2	PSEN1	DNM2	USH1C	CREB3L2	NEO1
GO:BP	cell adhesion	GO:0007155	0.000192528	3.71551	1492	350	59	18117	MAG	CLDN11	DOCK5	CNTN2	CD22	ERBB3	SPP1	GLDN	CDH19	MOG	ITGA2	MAP4K4	GSN	ERBIN	CERCAM	SEMA6A	APOD	NINJ2	SFRP1	RDX	JAM3	IQGAP1	GPM6B	WNK1	VAMP3	CSRP1	PKP4	SEMA4D	CD74	FEZ1	DOCK1	CD9	MEGF10	ITPKB	DST	DLG1	OLR1	ATM	PSEN1	DNM2	LGALS3BP
GO:BP	central nervous system development	GO:0007417	0.000215305	3.66694	1032	350	46	18117	PLP1	MOBP	MAG	UGT8	LRP2	CNP	CNTN2	MYRF	LPAR1	OPALIN	ASPA	MAL	S100B	ANP32B	MOG	C21ORF91	FA2H	GSN	SHROOM4	OLIG1	APOD	TMEM98	SFRP1	KLK6	CHD7	SLC45A3	OLIG2	NMUR2	BOK	FEZ1	CD9	KCNJ10	ATM	PSEN1	STXBP3	ZSWIM6	NES	CXCR4	KIF5B	SOX2	NGFR
GO:BP	biological adhesion	GO:0022610	0.000226338	3.64524	1499	350	59	18117	MAG	CLDN11	DOCK5	CNTN2	CD22	ERBB3	SPP1	GLDN	CDH19	MOG	ITGA2	MAP4K4	GSN	ERBIN	CERCAM	SEMA6A	APOD	NINJ2	SFRP1	RDX	JAM3	IQGAP1	GPM6B	WNK1	VAMP3	CSRP1	PKP4	SEMA4D	CD74	FEZ1	DOCK1	CD9	MEGF10	ITPKB	DST	DLG1	OLR1	ATM	PSEN1	DNM2	LGALS3BP
GO:BP	localization	GO:0051179	0.000248697	3.60433	6901	350	181	18117	PLP1	ENPP2	TF	MAG	ANLN	SLCO1A2	UGT8	TMEM144	PIEZO2	LRP2	CNP	DOCK5	CNTN2	CD22	LPAR1	ABCA8	CRYAB	TMEM63A	ERBB3	PIP4K2A	SLC5A11	SPP1	MAL	TMEM165	SLC44A1	FGF1	LAMP2	HSPA2	PXK	GJB1	ANP32B	MTUS1	SHTN1	ITGA2	MAP4K4	GSN	KCNH8	PLLP	ERBIN	ADIPOR2	CLMN
GO:BP	cellular component organization or biogenesis	GO:0071840	0.000271434	3.56634	6760	350	178	18117	PLP1	MOBP	ERMN	ENPP2	TF	MAG	ANLN	CLDN11	UGT8	LRP2	CNP	CNTN2	MYRF	CD22	LPAR1	CRYAB	PIP4K2A	SPP1	NDRG1	MAL	TMEM165	GLDN	CDH19	LAMP2	MAN2A1	HSPA2	PMP22	GJB1	HIPK2	ADAMTS4	S100B	ANP32B	C21ORF91	SHTN1	ITGA2	FA2H	MAP4K4	GSN	REEP3	ERBIN	ADIPOR2
GO:BP	cell projection morphogenesis	GO:0048858	0.000318587	3.49677	682	350	35	18117	ENPP2	MAG	UGT8	LRP2	CNP	CNTN2	SPP1	S100B	SHTN1	MAP4K4	SEMA6A	IQGAP1	GAB1	SGK1	SEMA3B	SEMA4D	KIF13B	DIP2B	DICER1	FEZ1	GAB2	UNC5B	PSEN1	DNM2	NEO1	ZSWIM6	NES	PAK2	CXCR4	SNX1	KIF5B	NGFR	COBL	PTK2	MYOT
GO:BP	cell part morphogenesis	GO:0032990	0.000572777	3.24201	699	350	35	18117	ENPP2	MAG	UGT8	LRP2	CNP	CNTN2	SPP1	S100B	SHTN1	MAP4K4	SEMA6A	IQGAP1	GAB1	SGK1	SEMA3B	SEMA4D	KIF13B	DIP2B	DICER1	FEZ1	GAB2	UNC5B	PSEN1	DNM2	NEO1	ZSWIM6	NES	PAK2	CXCR4	SNX1	KIF5B	NGFR	COBL	PTK2	MYOT
GO:BP	axon development	GO:0061564	0.000814385	3.08917	523	350	29	18117	PLP1	MAG	CNP	CNTN2	SPP1	S100B	SHTN1	SEMA6A	APOD	JAM3	GAB1	SEMA3B	SEMA4D	KIF13B	DIP2B	FEZ1	GAB2	UNC5B	PSEN1	DNM2	NEO1	ZSWIM6	PAK2	CXCR4	KIF5B	NGFR	COBL	PTK2	MYOT
GO:BP	plasma membrane bounded cell projection morphogenesis	GO:0120039	0.000827466	3.08225	678	350	34	18117	ENPP2	MAG	UGT8	LRP2	CNP	CNTN2	SPP1	S100B	SHTN1	MAP4K4	SEMA6A	IQGAP1	GAB1	SGK1	SEMA3B	SEMA4D	KIF13B	DIP2B	DICER1	FEZ1	GAB2	UNC5B	PSEN1	DNM2	NEO1	ZSWIM6	PAK2	CXCR4	SNX1	KIF5B	NGFR	COBL	PTK2	MYOT
GO:BP	locomotion	GO:0040011	0.000905194	3.04326	2028	350	71	18117	PLP1	ENPP2	TF	MAG	ANLN	GPR37	DOCK5	CNTN2	LPAR1	ERBB3	FGF1	MTUS1	SHTN1	ITGA2	MAP4K4	ADIPOR2	RHOU	SEMA6A	APOD	FMNL2	SFRP1	RDX	ZEB2	SLC12A2	JAM3	IQGAP1	GAB1	SGK1	SEMA3B	CLIC4	PLD1	WNK1	SEMA4D	CD74	FEZ1	PRR5L	CFL2	DOCK1	GAB2	AMOTL2	CD9
GO:BP	regulation of cellular component movement	GO:0051270	0.00151639	2.81919	1141	350	47	18117	PLP1	ENPP2	TF	DOCK5	LPAR1	ERBB3	FGF1	MTUS1	SHTN1	ITGA2	MAP4K4	ADIPOR2	SEMA6A	APOD	SFRP1	RDX	JAM3	KCNJ2	IQGAP1	GAB1	SGK1	SEMA3B	CLIC4	WNK1	SEMA4D	CD74	FEZ1	PRR5L	DOCK1	AMOTL2	CD9	DAPK2	DLG1	ATM	PDE4B	MCAM	ZSWIM6	CXCR4	MITF	ADAMTS1	ITGAV
GO:BP	positive regulation of cellular component movement	GO:0051272	0.00169473	2.7709	604	350	31	18117	PLP1	ENPP2	TF	DOCK5	LPAR1	FGF1	SHTN1	ITGA2	MAP4K4	SEMA6A	RDX	JAM3	IQGAP1	GAB1	SEMA3B	WNK1	SEMA4D	CD74	FEZ1	DOCK1	DAPK2	ATM	MCAM	CXCR4	ADAMTS1	ITGAV	RPS19	PTK2	NIPBL	TJP1	SSH2
GO:BP	regulation of localization	GO:0032879	0.00246979	2.60734	2872	350	90	18117	PLP1	ENPP2	TF	DOCK5	CD22	LPAR1	ABCA8	CRYAB	ERBB3	SPP1	FGF1	HSPA2	PXK	ANP32B	MTUS1	SHTN1	ITGA2	MAP4K4	GSN	KCNH8	ADIPOR2	LDLRAP1	RHOU	SEMA6A	APOD	HIP1	TP53INP2	TMEM98	P2RX7	SFRP1	RDX	SLC12A2	JAM3	KCNJ2	IQGAP1	GAB1	GPM6B	SGK1	SEMA3B	CHD7	BEST1
GO:BP	regulation of cell projection organization	GO:0031344	0.00334801	2.47521	656	350	32	18117	ERMN	ENPP2	MAG	ANLN	CNTN2	LPAR1	SPP1	SHTN1	ITGA2	MAP4K4	SEMA6A	MIR219A2	P2RX7	SFRP1	KLK6	RDX	IQGAP1	SEMA3B	PLD1	MAP4	SEMA4D	KIF13B	DIP2B	FEZ1	PSEN1	DNM2	USH1C	CREB3L2	PAK2	NGFR	COBL	CDC42EP1
GO:BP	multicellular organismal process	GO:0032501	0.00338441	2.47052	7946	350	197	18117	PLP1	MOBP	ERMN	ENPP2	TF	BCAS1	MAG	ANLN	CLDN11	UGT8	PIEZO2	LRP2	CNP	DOCK5	CNTN2	MYRF	LPAR1	OPALIN	CRYAB	ERBB3	RASSF2	PIP4K2A	SPP1	ASPA	NDRG1	MAL	SLC44A1	GLDN	CDH19	FGF1	MAN2A1	SCD	HSPA2	PMP22	LITAF	GJB1	HIPK2	ADAMTS4	S100B	ANP32B	MOG
GO:BP	actin filament organization	GO:0007015	0.00418727	2.37807	445	350	25	18117	ERMN	TF	LPAR1	SHTN1	GSN	SHROOM4	HIP1	SFRP1	AIF1L	RDX	WIPF1	ARHGAP17	MYO1E	CFL2	MYO6	ELMO1	DLG1	USH1C	PAK2	ZBED3	HIP1R	COBL	TJP1	CDC42EP1	SSH2
GO:BP	neuron projection morphogenesis	GO:0048812	0.00432945	2.36357	664	350	32	18117	MAG	UGT8	LRP2	CNP	CNTN2	SPP1	S100B	SHTN1	MAP4K4	SEMA6A	IQGAP1	GAB1	SGK1	SEMA3B	SEMA4D	KIF13B	DIP2B	DICER1	FEZ1	GAB2	UNC5B	PSEN1	DNM2	NEO1	ZSWIM6	PAK2	CXCR4	KIF5B	NGFR	COBL	PTK2	MYOT
GO:BP	axonogenesis	GO:0007409	0.00472451	2.32564	478	350	26	18117	MAG	CNP	CNTN2	SPP1	S100B	SHTN1	SEMA6A	GAB1	SEMA3B	SEMA4D	KIF13B	DIP2B	FEZ1	GAB2	UNC5B	PSEN1	DNM2	NEO1	ZSWIM6	PAK2	CXCR4	KIF5B	NGFR	COBL	PTK2	MYOT
GO:BP	regulation of developmental process	GO:0050793	0.00735258	2.13356	2605	350	82	18117	ERMN	ENPP2	MAG	LRP2	DOCK5	CNTN2	MYRF	LPAR1	OPALIN	ERBB3	RASSF2	SPP1	ASPA	FGF1	MAN2A1	HIPK2	ANP32B	C21ORF91	SHTN1	MAP4K4	PLEKHB1	GPRC5B	RHOU	SEMA6A	FMNL2	TMEM98	P2RX7	SFRP1	KLK6	RDX	ZEB2	SLC12A2	IQGAP1	GAB1	GPM6B	SEMA3B	CHD7	SLC45A3	VEZF1	OLIG2	TOB2
GO:BP	establishment of localization	GO:0051234	0.00885227	2.05295	5372	350	143	18117	PLP1	ENPP2	TF	SLCO1A2	TMEM144	PIEZO2	LRP2	CNP	CNTN2	CD22	ABCA8	CRYAB	TMEM63A	ERBB3	PIP4K2A	SLC5A11	SPP1	TMEM165	SLC44A1	LAMP2	HSPA2	PXK	GJB1	ANP32B	ITGA2	MAP4K4	GSN	KCNH8	PLLP	ERBIN	ADIPOR2	CLMN	LDLRAP1	RHOU	GLTP	QKI	APOD	HIP1	P2RX7	SFRP1	RDX
GO:BP	positive regulation of cell motility	GO:2000147	0.00938535	2.02755	591	350	29	18117	PLP1	ENPP2	TF	DOCK5	LPAR1	FGF1	SHTN1	ITGA2	MAP4K4	SEMA6A	RDX	JAM3	IQGAP1	GAB1	SEMA3B	WNK1	SEMA4D	CD74	DOCK1	DAPK2	ATM	MCAM	CXCR4	ADAMTS1	ITGAV	PTK2	NIPBL	TJP1	SSH2
GO:BP	positive regulation of cell migration	GO:0030335	0.0122335	1.91245	567	350	28	18117	PLP1	ENPP2	DOCK5	LPAR1	FGF1	SHTN1	ITGA2	MAP4K4	SEMA6A	RDX	JAM3	IQGAP1	GAB1	SEMA3B	WNK1	SEMA4D	CD74	DOCK1	DAPK2	ATM	MCAM	CXCR4	ADAMTS1	ITGAV	PTK2	NIPBL	TJP1	SSH2
GO:BP	establishment or maintenance of cell polarity	GO:0007163	0.0129566	1.88751	220	350	16	18117	FRMD4B	SHTN1	GSN	ERBIN	MAP7	JAM3	CLIC4	MAP4	FEZ1	AMOTL2	DST	DLG1	MYO18A	NDE1	CDK5RAP2	PTK2
GO:BP	supramolecular fiber organization	GO:0097435	0.0131002	1.88272	734	350	33	18117	ERMN	TF	LPAR1	CRYAB	SHTN1	GSN	SHROOM4	HIP1	SFRP1	AIF1L	RDX	WIPF1	CSRP1	ARHGAP17	MYO1E	CFL2	MYO6	PLOD3	ELMO1	DST	DLG1	PSEN1	USH1C	PAK2	CAPN3	NDE1	ZBED3	CDK5RAP2	HIP1R	COBL	TJP1	CDC42EP1	SSH2
GO:BP	regulation of plasma membrane bounded cell projection organization	GO:0120035	0.0148284	1.82891	638	350	30	18117	ENPP2	MAG	ANLN	CNTN2	LPAR1	SPP1	SHTN1	MAP4K4	SEMA6A	MIR219A2	P2RX7	SFRP1	KLK6	RDX	IQGAP1	SEMA3B	PLD1	MAP4	SEMA4D	KIF13B	DIP2B	FEZ1	PSEN1	DNM2	USH1C	CREB3L2	PAK2	NGFR	COBL	CDC42EP1
GO:BP	positive regulation of locomotion	GO:0040017	0.015185	1.81859	606	350	29	18117	PLP1	ENPP2	TF	DOCK5	LPAR1	FGF1	SHTN1	ITGA2	MAP4K4	SEMA6A	RDX	JAM3	IQGAP1	GAB1	SEMA3B	WNK1	SEMA4D	CD74	DOCK1	DAPK2	ATM	MCAM	CXCR4	ADAMTS1	ITGAV	PTK2	NIPBL	TJP1	SSH2
GO:BP	regulation of locomotion	GO:0040012	0.0193205	1.71398	1104	350	43	18117	PLP1	ENPP2	TF	DOCK5	LPAR1	ERBB3	FGF1	MTUS1	SHTN1	ITGA2	MAP4K4	ADIPOR2	SEMA6A	APOD	SFRP1	RDX	JAM3	IQGAP1	GAB1	SGK1	SEMA3B	CLIC4	WNK1	SEMA4D	CD74	PRR5L	DOCK1	AMOTL2	CD9	DAPK2	ATM	MCAM	ZSWIM6	CXCR4	MITF	ADAMTS1	ITGAV	PTK2	NIPBL	ARRDC3	TJP1
GO:BP	regulation of cell adhesion	GO:0030155	0.0193848	1.71254	748	350	33	18117	DOCK5	ERBB3	ITGA2	MAP4K4	GSN	SEMA6A	APOD	SFRP1	RDX	JAM3	IQGAP1	GPM6B	WNK1	PKP4	SEMA4D	CD74	DOCK1	CD9	MEGF10	ITPKB	DLG1	ATM	DNM2	CD55	PAK2	CXCR4	SOX2	ITGAV	PELI1	PTK2	TJP1	ADAMTS18	AP3B1
GO:BP	regulation of glial cell differentiation	GO:0045685	0.0205444	1.68731	72	350	9	18117	MAG	CNTN2	OPALIN	ASPA	TMEM98	SLC45A3	OLIG2	DICER1	CXCR4
GO:BP	chemotaxis	GO:0006935	0.0232569	1.63345	653	350	30	18117	ENPP2	CNTN2	LPAR1	FGF1	MTUS1	ITGA2	SEMA6A	SLC12A2	JAM3	GAB1	SEMA3B	PLD1	WNK1	SEMA4D	CD74	FEZ1	GAB2	UNC5B	DAPK2	PDE4B	NEO1	ZSWIM6	CXCR4	KIF5B	ITGAV	NGFR	RPS19	CMTM5	PTK2	MYOT
GO:BP	transport	GO:0006810	0.0232922	1.63279	5224	350	138	18117	PLP1	ENPP2	TF	SLCO1A2	TMEM144	PIEZO2	LRP2	CNP	CNTN2	CD22	ABCA8	CRYAB	TMEM63A	ERBB3	PIP4K2A	SLC5A11	SPP1	TMEM165	SLC44A1	LAMP2	HSPA2	PXK	GJB1	ANP32B	ITGA2	MAP4K4	GSN	KCNH8	PLLP	ERBIN	ADIPOR2	CLMN	LDLRAP1	RHOU	GLTP	QKI	APOD	HIP1	P2RX7	SFRP1	RDX
GO:BP	taxis	GO:0042330	0.025396	1.59523	656	350	30	18117	ENPP2	CNTN2	LPAR1	FGF1	MTUS1	ITGA2	SEMA6A	SLC12A2	JAM3	GAB1	SEMA3B	PLD1	WNK1	SEMA4D	CD74	FEZ1	GAB2	UNC5B	DAPK2	PDE4B	NEO1	ZSWIM6	CXCR4	KIF5B	ITGAV	NGFR	RPS19	CMTM5	PTK2	MYOT
GO:BP	myelin maintenance	GO:0043217	0.0379504	1.42078	18	350	5	18117	MYRF	NDRG1	FA2H	SH3TC2	CXCR4
GO:BP	regulation of cell motility	GO:2000145	0.0381707	1.41827	1061	350	41	18117	PLP1	ENPP2	TF	DOCK5	LPAR1	ERBB3	FGF1	MTUS1	SHTN1	ITGA2	MAP4K4	ADIPOR2	SEMA6A	APOD	SFRP1	RDX	JAM3	IQGAP1	GAB1	SGK1	SEMA3B	CLIC4	WNK1	SEMA4D	CD74	PRR5L	DOCK1	AMOTL2	CD9	DAPK2	ATM	MCAM	CXCR4	MITF	ADAMTS1	ITGAV	PTK2	NIPBL	TJP1	ADORA3	SSH2
GO:BP	regulation of intracellular signal transduction	GO:1902531	0.0396765	1.40147	1842	350	61	18117	TF	GPR37	LRP2	CD22	LPAR1	ERBB3	RASSF2	PIP4K2A	FGF1	LITAF	HIPK2	S100B	VRK2	MAP4K4	GPRC5B	PDE8A	ERBIN	RHOU	SEMA6A	HIP1	P2RX7	SFRP1	RDX	IQGAP1	GAB1	MYO9B	SEMA4D	RAI14	MTURN	RNF125	OTUD7B	PHLPP1	ARHGAP17	MAP4K5	CD74	BOK	PRR5L	TRIM59	MOB3B	PTPN13	ARAP2
GO:BP	regulation of cell migration	GO:0030334	0.049439	1.30593	999	350	39	18117	PLP1	ENPP2	DOCK5	LPAR1	FGF1	MTUS1	SHTN1	ITGA2	MAP4K4	ADIPOR2	SEMA6A	APOD	SFRP1	RDX	JAM3	IQGAP1	GAB1	SGK1	SEMA3B	CLIC4	WNK1	SEMA4D	CD74	PRR5L	DOCK1	AMOTL2	CD9	DAPK2	ATM	MCAM	CXCR4	MITF	ADAMTS1	ITGAV	PTK2	NIPBL	TJP1	ADORA3	SSH2
[truncated: 156 more columns]

## Sheet: cluster 5
source	term_name	term_id	adjusted_p_value	negative_log10_of_adjusted_p_value	term_size	query_size	intersection_size	effective_domain_size	intersections
GO:BP	positive regulation of biological process	GO:0048518	2.09099e-09	8.67965	6363	195	117	18117	COL1A1	GPR65	JCHAIN	MMP14	IGHG4	C7	PIRT	LRAT	IQGAP2	CASP4	TNC	CD14	ECM2	NFATC1	APLNR	PDGFRB	NCKAP1L	MSR1	PARD3	CD44	CFH	SPARC	PLEKHA4	C1S	ABI3BP	WWTR1	SRPX2	LAPTM5	STOM	LMOD1	DPYSL3	IL13RA1	IL17RA	ANXA1	NRP2	CD99	C1R	CARD8	SOX6	TSPAN6	GLIS3
GO:BP	response to cytokine	GO:0034097	7.43236e-09	8.12887	1226	195	43	18117	COL1A1	IGHG4	LRAT	CASP4	CD14	CD44	SPARC	LAPTM5	GBP2	DPYSL3	IL13RA1	IL17RA	ANXA1	NRP2	CARD8	SLC11A1	TIMP3	MSN	VIM	ABCA1	CEBPD	YBX3	PARP14	AQP4	GBP3	ZFP36L1	ANGPT1	IFITM3	OAS2	ANXA2	JUN	TRIM38	GBP1	SOX9	TNFRSF1B	PTPRZ1	ZEB1	NFKBIA	SP100	CDKN1A	CALCOCO2
GO:BP	response to biotic stimulus	GO:0009607	4.11672e-08	7.38545	1626	195	49	18117	APOBEC3C	JCHAIN	IGHG4	C7	LRAT	CASP4	CD14	CD44	CFH	SPARC	C1S	GNG12	LAPTM5	GBP2	MGST1	IL17RA	ANXA1	C1R	CARD8	TSPAN6	SLC11A1	PLSCR4	VIM	ABCA1	APOE	PARP14	AQP4	GBP3	GJA1	IFI44L	IFITM3	OAS2	JUN	LGALS3	TRIM38	GBP1	MASP1	TNFRSF1B	CLU	SERPING1	TYROBP
GO:BP	cellular response to organic substance	GO:0071310	6.40244e-08	7.19365	2776	195	67	18117	COL1A1	IGHG4	LRAT	CASP4	TNC	CD14	PDGFRB	MSR1	PARD3	CD44	LAPTM5	GBP2	DPYSL3	RAB13	IL13RA1	MGST1	IL17RA	ANXA1	NRP2	CARD8	SOX6	DAB2	IGFBP7	SMAD9	MSN	PLSCR4	AHCYL1	VIM	ABCA1	CYP1B1	CEBPD	AGT	YBX3	PARP14	AQP4	IGFBP5	GBP3	APLN	ZFP36L1	GJA1	CTSS
GO:BP	response to other organism	GO:0051707	6.89157e-08	7.16168	1592	195	48	18117	APOBEC3C	JCHAIN	IGHG4	C7	LRAT	CASP4	CD14	CD44	CFH	SPARC	C1S	GNG12	GBP2	MGST1	IL17RA	ANXA1	C1R	CARD8	TSPAN6	SLC11A1	PLSCR4	VIM	ABCA1	APOE	PARP14	AQP4	GBP3	GJA1	IFI44L	IFITM3	OAS2	JUN	LGALS3	TRIM38	GBP1	MASP1	TNFRSF1B	CLU	SERPING1	TYROBP	C1QA
GO:BP	response to external biotic stimulus	GO:0043207	7.20044e-08	7.14264	1594	195	48	18117	APOBEC3C	JCHAIN	IGHG4	C7	LRAT	CASP4	CD14	CD44	CFH	SPARC	C1S	GNG12	GBP2	MGST1	IL17RA	ANXA1	C1R	CARD8	TSPAN6	SLC11A1	PLSCR4	VIM	ABCA1	APOE	PARP14	AQP4	GBP3	GJA1	IFI44L	IFITM3	OAS2	JUN	LGALS3	TRIM38	GBP1	MASP1	TNFRSF1B	CLU	SERPING1	TYROBP	C1QA
GO:BP	response to organic substance	GO:0010033	7.75087e-08	7.11065	3412	195	76	18117	COL1A1	MMP14	IGHG4	LRAT	CASP4	TNC	CD14	PDGFRB	MSR1	PARD3	CD44	SPARC	GNG12	LAPTM5	GBP2	DPYSL3	RAB13	IL13RA1	MGST1	IL17RA	ANXA1	NRP2	CARD8	SOX6	SLC11A1	TIMP3	DAB2	IGFBP7	SMAD9	MSN	PLSCR4	AHCYL1	VIM	ABCA1	CYP1B1	CEBPD	AGT	YBX3	APOE	PARP14	AQP4
GO:BP	biological process involved in interspecies interaction between organisms	GO:0044419	2.05105e-07	6.68802	2255	195	58	18117	APOBEC3C	JCHAIN	IGHG4	C7	LRAT	CASP4	CD14	APLNR	CD44	CFH	SPARC	C1S	CD93	GNG12	STOM	GBP2	MGST1	IL17RA	ANXA1	NRP2	C1R	CARD8	TSPAN6	SLC11A1	MSN	PLSCR4	VIM	ABCA1	APOE	PARP14	AQP4	GBP3	APLN	GJA1	IFI44L	IFITM3	OAS2	ANXA2	JUN	LGALS3	TRIM38
GO:BP	regulation of localization	GO:0032879	2.92363e-07	6.53408	2872	195	67	18117	COL1A1	MMP14	PIRT	LRAT	CD14	APLNR	PDGFRB	NCKAP1L	RHBDF2	MSR1	PARD3	SPARC	WWTR1	SRPX2	STOM	DPYSL3	RAB13	ANXA1	NRP2	CD99	KCNE4	SLC11A1	DAB2	MSN	AHCYL1	WLS	ABCA1	CYP1B1	AGT	APOE	UTRN	IGFBP5	APLN	ZFP36L1	GJA1	CTSS	LEPROT	SORBS1	ANGPT1	OAS2	GFAP
GO:BP	response to external stimulus	GO:0009605	8.65696e-07	6.06263	2944	195	67	18117	COL1A1	APOBEC3C	JCHAIN	MMP14	IGHG4	C7	LRAT	CASP4	TNC	CD14	PDGFRB	NCKAP1L	CD44	CFH	SPARC	C1S	GNG12	GBP2	RAB13	MGST1	IL17RA	ANXA1	NRP2	C1R	CARD8	TSPAN6	NUPR1	SLC11A1	PLSCR4	VIM	ABCA1	AGT	APOE	PARP14	AQP4	GBP3	GJA1	IFI44L	ANGPT1	IFITM3	OAS2
GO:BP	cell adhesion	GO:0007155	1.13718e-06	5.94417	1492	195	44	18117	COL1A1	SERPINI2	MMP14	TNC	ECM2	NCKAP1L	PARD3	CD44	ABI3BP	CD93	MYL12A	SRPX2	LAPTM5	ANXA1	NRP2	CD99	IGFBP7	MSN	TRIOBP	CYP1B1	SSPN	UTRN	ZFP36L1	SORBS1	ANGPT1	ITGB4	S100A10	ANXA2	LGALS3	PPFIA1	SLC7A11	PRKX	GBP1	CALR	PALLD	SOX9	ANTXR1	VCAN	FAM107A	ADAMTS9	CD84
GO:BP	biological adhesion	GO:0022610	1.31755e-06	5.88023	1499	195	44	18117	COL1A1	SERPINI2	MMP14	TNC	ECM2	NCKAP1L	PARD3	CD44	ABI3BP	CD93	MYL12A	SRPX2	LAPTM5	ANXA1	NRP2	CD99	IGFBP7	MSN	TRIOBP	CYP1B1	SSPN	UTRN	ZFP36L1	SORBS1	ANGPT1	ITGB4	S100A10	ANXA2	LGALS3	PPFIA1	SLC7A11	PRKX	GBP1	CALR	PALLD	SOX9	ANTXR1	VCAN	FAM107A	ADAMTS9	CD84
GO:BP	response to stimulus	GO:0050896	1.32718e-06	5.87707	9407	195	143	18117	COL1A1	ITPRIP	APOBEC3C	GPR65	JCHAIN	MMP14	IGHG4	C7	PIRT	LRAT	IQGAP2	CASP4	TNC	CD14	NFATC1	APLNR	PDGFRB	NCKAP1L	RHBDF2	MSR1	PARD3	EFEMP1	CD44	CFH	SPARC	PLEKHA4	C1S	CD93	MYL12A	WWTR1	GNG12	LAPTM5	STOM	GBP2	DPYSL3	RAB13	IL13RA1	MGST1	IL17RA	ANXA1	NRP2
GO:BP	positive regulation of cellular process	GO:0048522	1.63436e-06	5.78665	5757	195	103	18117	COL1A1	GPR65	MMP14	IGHG4	PIRT	IQGAP2	CASP4	TNC	CD14	ECM2	NFATC1	APLNR	PDGFRB	NCKAP1L	MSR1	PARD3	CD44	SPARC	PLEKHA4	ABI3BP	WWTR1	SRPX2	LAPTM5	STOM	LMOD1	DPYSL3	IL13RA1	ANXA1	NRP2	CD99	CARD8	SOX6	TSPAN6	GLIS3	NUPR1	SLC11A1	TIMP3	DAB2	SMAD9	MSN	TRIOBP
GO:BP	cellular response to cytokine stimulus	GO:0071345	2.26635e-06	5.64467	1132	195	37	18117	COL1A1	IGHG4	LRAT	CASP4	CD44	LAPTM5	GBP2	DPYSL3	IL13RA1	IL17RA	ANXA1	NRP2	CARD8	MSN	VIM	ABCA1	CEBPD	YBX3	PARP14	AQP4	GBP3	ZFP36L1	ANGPT1	IFITM3	OAS2	ANXA2	TRIM38	GBP1	SOX9	TNFRSF1B	PTPRZ1	ZEB1	NFKBIA	SP100	CDKN1A	PTPRC	HCLS1
GO:BP	cellular response to chemical stimulus	GO:0070887	3.26122e-06	5.48662	3393	195	72	18117	COL1A1	IGHG4	LRAT	CASP4	TNC	CD14	PDGFRB	NCKAP1L	MSR1	PARD3	CD44	LAPTM5	GBP2	DPYSL3	RAB13	IL13RA1	MGST1	IL17RA	ANXA1	NRP2	CARD8	SOX6	DAB2	IGFBP7	SMAD9	MSN	PLSCR4	AHCYL1	VIM	ABCA1	CYP1B1	CEBPD	AGT	YBX3	APOE	PARP14	AQP4	IGFBP5	GBP3	APLN	ZFP36L1
GO:BP	extracellular matrix organization	GO:0030198	5.07138e-06	5.29487	401	195	21	18117	COL1A1	MMP14	TNC	ECM2	AEBP1	CD44	SPARC	COL27A1	ABI3BP	CYP1B1	AGT	CTSS	ITGB4	GFAP	ANXA2	SOX9	TNFRSF1B	ANTXR1	VCAN	ADAMTS9	ITGA6
GO:BP	extracellular structure organization	GO:0043062	5.30123e-06	5.27562	402	195	21	18117	COL1A1	MMP14	TNC	ECM2	AEBP1	CD44	SPARC	COL27A1	ABI3BP	CYP1B1	AGT	CTSS	ITGB4	GFAP	ANXA2	SOX9	TNFRSF1B	ANTXR1	VCAN	ADAMTS9	ITGA6
GO:BP	external encapsulating structure organization	GO:0045229	5.79027e-06	5.2373	404	195	21	18117	COL1A1	MMP14	TNC	ECM2	AEBP1	CD44	SPARC	COL27A1	ABI3BP	CYP1B1	AGT	CTSS	ITGB4	GFAP	ANXA2	SOX9	TNFRSF1B	ANTXR1	VCAN	ADAMTS9	ITGA6
GO:BP	immune system process	GO:0002376	1.24374e-05	4.90527	3278	195	69	18117	COL1A1	APOBEC3C	GPR65	JCHAIN	MMP14	IGHG4	C7	IQGAP2	CASP4	CD14	NFATC1	NCKAP1L	CD44	CFH	C1S	CD93	LAPTM5	STOM	GBP2	MGST1	IL17RA	ANXA1	CD99	C1R	TSPAN6	SLC11A1	MSN	VIM	APOE	PARP14	AQP4	GBP3	APLN	ZFP36L1	CTSS	IFI44L	ANGPT1	IFITM3	OAS2	ANXA2	JUN
GO:BP	cell surface receptor signaling pathway	GO:0007166	1.31144e-05	4.88225	3210	195	68	18117	COL1A1	ITPRIP	MMP14	IGHG4	CASP4	CD14	NFATC1	PDGFRB	NCKAP1L	RHBDF2	PARD3	EFEMP1	CD44	PLEKHA4	WWTR1	LAPTM5	GBP2	IL13RA1	IL17RA	ANXA1	NRP2	CARD8	TIMP3	DAB2	SMAD9	MSN	YBX1	WLS	RFX4	VIM	ABCA1	CYP1B1	CEBPD	AGT	APOE	PARP14	IGFBP5	RNF213	APLN	PRRX1	LEPROT
GO:BP	innate immune response	GO:0045087	1.57787e-05	4.80193	998	195	33	18117	APOBEC3C	JCHAIN	IGHG4	C7	CASP4	CD14	CD44	CFH	C1S	GBP2	IL17RA	ANXA1	C1R	SLC11A1	VIM	APOE	PARP14	AQP4	GBP3	IFITM3	OAS2	LGALS3	TRIM38	GBP1	MASP1	CLU	SERPING1	TYROBP	C1QA	SP100	SLA	CALCOCO2	CD84
GO:BP	response to lipid	GO:0033993	2.95888e-05	4.52887	918	195	31	18117	COL1A1	LRAT	TNC	CD14	PDGFRB	SPARC	GNG12	MGST1	ANXA1	CARD8	SLC11A1	DAB2	IGFBP7	MSN	PLSCR4	VIM	ABCA1	AGT	ZFP36L1	GJA1	JUN	CALR	KANK2	SOX9	TNFRSF1B	CLU	NFKBIA	FAM107A	SP100	CDKN1A	REST
GO:BP	regulation of multicellular organismal process	GO:0051239	3.66063e-05	4.43644	2861	195	62	18117	COL1A1	MMP14	CD14	APLNR	NCKAP1L	PARD3	EFEMP1	SPARC	WWTR1	SRPX2	LAPTM5	IL17RA	ANXA1	NRP2	KCNE4	CARD8	SOX6	NUPR1	SLC11A1	DAB2	ARHGAP42	AHCYL1	ABCA1	CYP1B1	AGT	YBX3	RND2	SRGN	APOE	UTRN	IGFBP5	APLN	ZFP36L1	GJA1	ANGPT1	OAS2	GFAP	ANXA2	JUN	LGALS3	PRKX
GO:BP	cell-substrate adhesion	GO:0031589	3.67161e-05	4.43514	367	195	19	18117	COL1A1	MMP14	ECM2	CD44	ABI3BP	TRIOBP	UTRN	SORBS1	ANGPT1	ITGB4	S100A10	PPFIA1	PRKX	GBP1	CALR	ANTXR1	FAM107A	ADAMTS9	ITGA6
GO:BP	regulation of response to stimulus	GO:0048583	4.0781e-05	4.38954	4278	195	81	18117	COL1A1	ITPRIP	GPR65	MMP14	IGHG4	C7	CASP4	CD14	NFATC1	APLNR	PDGFRB	NCKAP1L	RHBDF2	CD44	CFH	PLEKHA4	C1S	WWTR1	LAPTM5	ANXA1	CGNL1	CD99	C1R	CARD8	TSPAN6	NUPR1	SLC11A1	TIMP3	DAB2	IGFBP7	ARHGAP42	YBX1	PTTG1IP	WLS	RFX4	ABCA1	CYP1B1	AGT	YBX3	APOE	UTRN
GO:BP	regulation of developmental process	GO:0050793	4.95998e-05	4.30452	2605	195	58	18117	COL1A1	MMP14	NFATC1	APLNR	NCKAP1L	MSR1	PARD3	EFEMP1	CD44	SPARC	PLEKHA4	WWTR1	SRPX2	ANXA1	SOX6	NUPR1	DAB2	MSN	TRIOBP	YBX1	ABCA1	CYP1B1	CEBPD	AGT	YBX3	RND2	SRGN	APOE	IGFBP5	ZFP36L1	PRRX1	GJA1	OAS2	S100A10	GFAP	ANXA2	JUN	LGALS3	PRKX	GBP1	CALR
GO:BP	defense response to other organism	GO:0098542	5.46645e-05	4.26229	1218	195	36	18117	APOBEC3C	JCHAIN	IGHG4	C7	CASP4	CD14	CD44	CFH	C1S	GBP2	IL17RA	ANXA1	C1R	TSPAN6	SLC11A1	VIM	APOE	PARP14	AQP4	GBP3	IFI44L	IFITM3	OAS2	LGALS3	TRIM38	GBP1	MASP1	CLU	SERPING1	TYROBP	C1QA	SP100	SLA	CALCOCO2	CD84	PTPRC
GO:BP	regulation of cellular component organization	GO:0051128	5.85352e-05	4.23258	2412	195	55	18117	GPR65	MMP14	IQGAP2	CD14	AEBP1	PDGFRB	NCKAP1L	CD44	SPARC	EML3	SRPX2	LMOD1	DPYSL3	ANXA1	NRP2	CGNL1	NUPR1	DAB2	IGFBP7	MSN	TRIOBP	VIM	ABCA1	AGT	RND2	SRGN	APOE	IGFBP5	FNBP1L	APLN	PRRX1	GJA1	ANGPT1	S100A10	GFAP	ANXA2	LGALS3	PPFIA1	SLC7A11	SYNE2	CALR
GO:BP	regulation of programmed cell death	GO:0043067	6.63728e-05	4.17801	1582	195	42	18117	ITPRIP	CARD6	CASP4	PDGFRB	NCKAP1L	CD44	LAPTM5	ANXA1	CARD8	NUPR1	TIMP3	DAB2	PTTG1IP	CYP1B1	AGT	YBX3	APOE	ZFP36L1	GJA1	ANGPT1	JUN	LGALS3	SLC7A11	CALR	KANK2	HMGN5	SOX9	TNFRSF1B	CLU	PTPRZ1	TYROBP	ANP32E	NFKBIA	SCIN	SP100	DDAH2	CDKN1A	MAP3K20	PTPRC	REST	ITGA6
GO:BP	negative regulation of cellular process	GO:0048523	7.9733e-05	4.09836	5139	195	91	18117	COL1A1	ITPRIP	APOBEC3C	SERPINI2	MMP14	TNC	CD14	NFATC1	AEBP1	APLNR	PDGFRB	NCKAP1L	RHBDF2	PARD3	EFEMP1	CD44	SPARC	WWTR1	LAPTM5	LMOD1	DPYSL3	ANXA1	CGNL1	KCNE4	CARD8	SOX6	TSPAN6	GLIS3	NUPR1	SLC11A1	TIMP3	DAB2	IGFBP7	ARHGAP42	TRIOBP	YBX1	PTTG1IP	RFX4	VIM	ABCA1	CYP1B1
GO:BP	actin filament-based process	GO:0030029	9.4127e-05	4.02629	808	195	28	18117	GPR65	IQGAP2	PDGFRB	NCKAP1L	LMOD1	DPYSL3	RAB13	ANXA1	CGNL1	KCNE4	TRIOBP	VIM	RND2	FNBP1L	GJA1	SORBS1	S100A10	PPFIA1	SYNE2	CALR	PALLD	ANTXR1	ADD3	TYROBP	RHOBTB3	FAM107A	SCIN	HCLS1
GO:BP	immune response	GO:0006955	9.53725e-05	4.02058	2311	195	53	18117	COL1A1	APOBEC3C	GPR65	JCHAIN	IGHG4	C7	IQGAP2	CASP4	CD14	NFATC1	NCKAP1L	CD44	CFH	C1S	CD93	LAPTM5	STOM	GBP2	MGST1	IL17RA	ANXA1	CD99	C1R	SLC11A1	VIM	APOE	PARP14	AQP4	GBP3	APLN	CTSS	IFI44L	ANGPT1	IFITM3	OAS2	ANXA2	JUN	LGALS3	TRIM38	GBP1	MASP1
GO:BP	cytoskeleton organization	GO:0007010	9.92899e-05	4.00309	1423	195	39	18117	GPR65	IQGAP2	PDGFRB	NCKAP1L	PARD3	EML3	LMOD1	DPYSL3	RAB13	ANXA1	CGNL1	MSN	TRIOBP	CNTLN	VIM	RND2	APOE	GAN	GJA1	SORBS1	SYNM	S100A10	GFAP	PPFIA1	SYNE2	CALR	PALLD	SOX9	ANTXR1	ADD3	TYROBP	RHOBTB3	FAM107A	SCIN	PLCE1	PLEC	MAP3K20	HCLS1	PARD3B
GO:BP	negative regulation of biological process	GO:0048519	0.000114604	3.9408	5757	195	98	18117	COL1A1	ITPRIP	APOBEC3C	SERPINI2	MMP14	IQGAP2	TNC	CD14	NFATC1	AEBP1	APLNR	PDGFRB	NCKAP1L	RHBDF2	MSR1	PARD3	EFEMP1	CD44	SPARC	WWTR1	LAPTM5	LMOD1	DPYSL3	ANXA1	CGNL1	KCNE4	CARD8	SOX6	TSPAN6	GLIS3	NUPR1	SLC11A1	TIMP3	DAB2	IGFBP7	ARHGAP42	TRIOBP	YBX1	PTTG1IP	RFX4	VIM
GO:BP	positive regulation of transport	GO:0051050	0.000121877	3.91408	923	195	30	18117	PIRT	LRAT	CD14	APLNR	PDGFRB	NCKAP1L	STOM	ANXA1	SLC11A1	DAB2	MSN	AHCYL1	WLS	ABCA1	AGT	APOE	APLN	GJA1	CTSS	LEPROT	SORBS1	ANGPT1	ANXA2	LGALS3	CALR	CLU	NFKBIA	SCIN	PTPRC	HCLS1
GO:BP	regulation of cellular component biogenesis	GO:0044087	0.000164855	3.7829	990	195	31	18117	GPR65	MMP14	IQGAP2	NCKAP1L	EML3	SRPX2	LMOD1	DPYSL3	CGNL1	NUPR1	MSN	TRIOBP	ABCA1	AGT	APOE	FNBP1L	GJA1	S100A10	GFAP	LGALS3	PPFIA1	SYNE2	SOX9	CLU	ANTXR1	ADD3	FAM107A	SCIN	PLCE1	REST	HCLS1
GO:BP	regulation of cell population proliferation	GO:0042127	0.000209396	3.67903	1774	195	44	18117	TNC	APLNR	PDGFRB	NCKAP1L	SPARC	WWTR1	IL13RA1	ANXA1	NRP2	NUPR1	IGFBP7	CYP1B1	AGT	APOE	IGFBP5	APLN	ZFP36L1	PRRX1	GJA1	PLCD3	ANGPT1	GFAP	ANXA2	JUN	LGALS3	SLC7A11	S100A6	CALR	KANK2	HMGN5	SOX9	TNFRSF1B	CLU	PTPRZ1	TYROBP	FLT1	NFKBIA	SCIN	SLA	CDKN1A	PTPRC
GO:BP	cell migration	GO:0016477	0.000212534	3.67257	1649	195	42	18117	COL1A1	JCHAIN	MMP14	PDGFRB	NCKAP1L	CD44	SPARC	SRPX2	DPYSL3	RAB13	ANXA1	NRP2	CD99	DAB2	MSN	TNS1	CYP1B1	AGT	RND2	APOE	IGFBP5	GJA1	ANGPT1	ITGB4	LGALS3	SLC7A11	PRKX	SYNE2	CALR	KANK2	PALLD	SOX9	RHOBTB3	FLT1	VCAN	FAM107A	SP100	ADAMTS9	CD84	PTPRC	ITGA6
GO:BP	regulation of cell death	GO:0010941	0.000243632	3.61327	1720	195	43	18117	ITPRIP	CARD6	CASP4	PDGFRB	NCKAP1L	CD44	LAPTM5	ANXA1	CARD8	NUPR1	TIMP3	DAB2	PTTG1IP	CYP1B1	AGT	YBX3	APOE	ZFP36L1	GJA1	ANGPT1	JUN	LGALS3	SLC7A11	CALR	KANK2	HMGN5	SOX9	TNFRSF1B	CLU	PTPRZ1	TYROBP	C1QA	ANP32E	NFKBIA	SCIN	SP100	DDAH2	CDKN1A	MAP3K20	PTPRC	REST
GO:BP	anatomical structure morphogenesis	GO:0009653	0.000251353	3.59972	2797	195	59	18117	COL1A1	MMP14	TNC	NFATC1	APLNR	PDGFRB	NCKAP1L	PARD3	EFEMP1	CD44	SPARC	PLEKHA4	COL27A1	WWTR1	SRPX2	LMOD1	ANXA1	NRP2	SOX6	DAB2	SMAD9	MSN	TRIOBP	YBX1	CYP1B1	AGT	RND2	APOE	IGFBP5	RNF213	APLN	ZFP36L1	PRRX1	GJA1	PLCD3	ANGPT1	ITGB4	S100A10	ANXA2	JUN	PRKX
GO:BP	cell population proliferation	GO:0008283	0.000289411	3.53848	2054	195	48	18117	MMP14	TNC	APLNR	PDGFRB	NCKAP1L	SPARC	WWTR1	IL13RA1	ANXA1	NRP2	NUPR1	SLC11A1	IGFBP7	MSN	CYP1B1	AGT	APOE	IGFBP5	APLN	ZFP36L1	PRRX1	GJA1	PLCD3	ANGPT1	GFAP	ANXA2	JUN	LGALS3	SLC7A11	PRKX	S100A6	CALR	KANK2	HMGN5	SOX9	TNFRSF1B	CLU	PTPRZ1	TYROBP	FLT1	NFKBIA
GO:BP	signaling	GO:0023052	0.000292653	3.53365	6810	195	109	18117	COL1A1	ITPRIP	GPR65	MMP14	IGHG4	PIRT	IQGAP2	CASP4	TNC	CD14	NFATC1	APLNR	PDGFRB	NCKAP1L	RHBDF2	PARD3	EFEMP1	CD44	PLEKHA4	WWTR1	GNG12	LAPTM5	GBP2	RAB13	IL13RA1	IL17RA	ANXA1	NRP2	CGNL1	KCNE4	CARD8	TSPAN6	NUPR1	TIMP3	DAB2	IGFBP7	SMAD9	MSN	ARHGAP42	YBX1	AHCYL1
GO:BP	localization	GO:0051179	0.000298926	3.52444	6901	195	110	18117	COL1A1	SYTL3	JCHAIN	MMP14	IGHG4	PIRT	LRAT	IQGAP2	CD14	APLNR	PDGFRB	NCKAP1L	RHBDF2	MSR1	PARD3	CD44	SPARC	EML3	CD93	WWTR1	SRPX2	LAPTM5	STOM	GBP2	DPYSL3	RAB13	MGST1	ANXA1	NRP2	CGNL1	CD99	KCNE4	CD163	SLC11A1	TIMP3	DAB2	MSN	PLSCR4	KCNN3	YBX1	AHCYL1
GO:BP	regulation of apoptotic process	GO:0042981	0.000319997	3.49485	1549	195	40	18117	ITPRIP	CARD6	CASP4	PDGFRB	NCKAP1L	CD44	ANXA1	CARD8	NUPR1	TIMP3	DAB2	PTTG1IP	CYP1B1	AGT	YBX3	APOE	ZFP36L1	GJA1	ANGPT1	JUN	LGALS3	SLC7A11	CALR	HMGN5	SOX9	TNFRSF1B	CLU	PTPRZ1	TYROBP	ANP32E	NFKBIA	SCIN	SP100	DDAH2	CDKN1A	MAP3K20	PTPRC	REST	ITGA6	HCLS1
GO:BP	circulatory system development	GO:0072359	0.000345889	3.46106	1194	195	34	18117	COL1A1	MMP14	NFATC1	APLNR	PDGFRB	SPARC	SRPX2	ANXA1	NRP2	SOX6	CYP1B1	AGT	APOE	RNF213	APLN	ZFP36L1	PRRX1	GJA1	PLCD3	ANGPT1	ANXA2	JUN	PRKX	CALR	SOX9	TNFRSF1B	ANTXR1	FLT1	PLCE1	SP100	ADAMTS9	CDKN1A	REST	TGFBR3
GO:BP	response to interferon-gamma	GO:0034341	0.000438018	3.35851	196	195	13	18117	CD44	GBP2	SLC11A1	VIM	PARP14	AQP4	GBP3	IFITM3	OAS2	TRIM38	GBP1	SP100	CALCOCO2
GO:BP	cell communication	GO:0007154	0.000733404	3.13466	6829	195	108	18117	COL1A1	ITPRIP	GPR65	MMP14	IGHG4	PIRT	IQGAP2	CASP4	TNC	CD14	NFATC1	APLNR	PDGFRB	NCKAP1L	RHBDF2	PARD3	EFEMP1	CD44	PLEKHA4	WWTR1	GNG12	LAPTM5	GBP2	RAB13	IL13RA1	IL17RA	ANXA1	NRP2	CGNL1	CARD8	TSPAN6	NUPR1	TIMP3	DAB2	IGFBP7	SMAD9	MSN	ARHGAP42	YBX1	AHCYL1	PTTG1IP
GO:BP	supramolecular fiber organization	GO:0097435	0.000736266	3.13297	734	195	25	18117	COL1A1	GPR65	IQGAP2	AEBP1	PDGFRB	NCKAP1L	LMOD1	DPYSL3	CGNL1	TRIOBP	VIM	CYP1B1	RND2	APOE	SORBS1	S100A10	GFAP	ANXA2	PPFIA1	CLU	ADD3	RHOBTB3	FAM107A	SCIN	HCLS1
GO:BP	signal transduction	GO:0007165	0.000766153	3.11568	6309	195	102	18117	COL1A1	ITPRIP	GPR65	MMP14	IGHG4	PIRT	IQGAP2	CASP4	CD14	NFATC1	APLNR	PDGFRB	NCKAP1L	RHBDF2	PARD3	EFEMP1	CD44	PLEKHA4	WWTR1	GNG12	LAPTM5	GBP2	RAB13	IL13RA1	IL17RA	ANXA1	NRP2	CGNL1	CARD8	TSPAN6	NUPR1	TIMP3	DAB2	IGFBP7	SMAD9	MSN	ARHGAP42	YBX1	AHCYL1	PTTG1IP	TNS1
GO:BP	apoptotic process	GO:0006915	0.000782867	3.10631	1990	195	46	18117	ITPRIP	GPR65	CARD6	CASP4	CD14	PDGFRB	NCKAP1L	CD44	ANXA1	CARD8	NUPR1	TIMP3	DAB2	AHCYL1	PTTG1IP	CYP1B1	AGT	YBX3	SRGN	APOE	ZFP36L1	DRAM1	GJA1	ANGPT1	JUN	LGALS3	SLC7A11	CALR	KANK2	HMGN5	SOX9	TNFRSF1B	CLU	PTPRZ1	TYROBP	ANP32E	NFKBIA	SCIN	SP100	DDAH2	CDKN1A
GO:BP	negative regulation of response to stimulus	GO:0048585	0.000825268	3.08341	1733	195	42	18117	ITPRIP	MMP14	CD14	NFATC1	APLNR	CD44	WWTR1	LAPTM5	ANXA1	CGNL1	CARD8	TSPAN6	TIMP3	DAB2	ARHGAP42	YBX1	PTTG1IP	RFX4	AGT	YBX3	APOE	PARP14	IGFBP5	RNF213	APLN	GJA1	LEPROT	ANXA2	LGALS3	GBP1	CALR	KANK2	MASP1	SOX9	TNFRSF1B	CLU	SERPING1	NFKBIA	CD84	PTPRC	ITGA6
GO:BP	immune effector process	GO:0002252	0.000991717	3.00361	1309	195	35	18117	APOBEC3C	IGHG4	C7	IQGAP2	CD14	NCKAP1L	CD44	CFH	C1S	CD93	LAPTM5	STOM	MGST1	ANXA1	C1R	TSPAN6	SLC11A1	GBP3	CTSS	IFI44L	ANGPT1	IFITM3	OAS2	ANXA2	LGALS3	GBP1	MASP1	TNFRSF1B	CLU	FCGR3A	SERPING1	TYROBP	C1QA	CD84	PTPRC
GO:BP	regulation of signaling	GO:0023051	0.00102573	2.98897	3578	195	68	18117	COL1A1	ITPRIP	GPR65	MMP14	CASP4	CD14	NFATC1	APLNR	PDGFRB	RHBDF2	CD44	PLEKHA4	WWTR1	LAPTM5	ANXA1	CGNL1	CARD8	TSPAN6	NUPR1	TIMP3	DAB2	IGFBP7	ARHGAP42	AHCYL1	PTTG1IP	WLS	RFX4	ABCA1	CYP1B1	AGT	YBX3	SRGN	APOE	PARP14	IGFBP5	RNF213	APLN	PRRX1	GJA1	LEPROT	SORBS1
GO:BP	defense response	GO:0006952	0.00112621	2.94838	1818	195	43	18117	APOBEC3C	JCHAIN	IGHG4	C7	CASP4	CD14	CD44	CFH	C1S	LAPTM5	GBP2	IL17RA	ANXA1	C1R	CD163	TSPAN6	NUPR1	SLC11A1	VIM	AGT	APOE	PARP14	AQP4	GBP3	GJA1	IFI44L	IFITM3	OAS2	LGALS3	TRIM38	GBP1	MASP1	TNFRSF1B	CLU	SERPING1	TYROBP	C1QA	NFKBIA	SP100	SLA	CALCOCO2
GO:BP	cytokine-mediated signaling pathway	GO:0019221	0.00130306	2.88504	810	195	26	18117	IGHG4	CASP4	CD44	LAPTM5	GBP2	IL13RA1	IL17RA	ANXA1	CARD8	MSN	VIM	CEBPD	PARP14	ANGPT1	IFITM3	OAS2	ANXA2	TRIM38	GBP1	TNFRSF1B	PTPRZ1	ZEB1	NFKBIA	SP100	CDKN1A	PTPRC
GO:BP	response to chemical	GO:0042221	0.00134918	2.86993	4781	195	83	18117	COL1A1	MMP14	IGHG4	LRAT	CASP4	TNC	CD14	PDGFRB	NCKAP1L	MSR1	PARD3	CD44	SPARC	GNG12	LAPTM5	GBP2	DPYSL3	RAB13	IL13RA1	MGST1	IL17RA	ANXA1	NRP2	CARD8	SOX6	NUPR1	SLC11A1	TIMP3	DAB2	IGFBP7	SMAD9	MSN	PLSCR4	AHCYL1	VIM	ABCA1	CYP1B1	CEBPD	AGT	YBX3	APOE
GO:BP	positive regulation of multicellular organismal process	GO:0051240	0.00149924	2.82413	1455	195	37	18117	COL1A1	MMP14	CD14	APLNR	NCKAP1L	PARD3	WWTR1	SRPX2	LAPTM5	IL17RA	ANXA1	CARD8	SOX6	SLC11A1	DAB2	ABCA1	CYP1B1	AGT	YBX3	RND2	APOE	APLN	ZFP36L1	GJA1	GFAP	ANXA2	JUN	SOX9	TNFRSF1B	CLU	PTPRZ1	TYROBP	FLT1	PTPRC	REST	TGFBR3	HCLS1
GO:BP	positive regulation of cell migration	GO:0030335	0.00181608	2.74086	567	195	21	18117	COL1A1	MMP14	PDGFRB	NCKAP1L	SPARC	SRPX2	ANXA1	NRP2	CD99	DAB2	AGT	IGFBP5	ANGPT1	LGALS3	SYNE2	CALR	SOX9	FLT1	FAM107A	PTPRC	ITGA6
GO:BP	vasculature development	GO:0001944	0.00206	2.68613	830	195	26	18117	COL1A1	MMP14	NFATC1	APLNR	PDGFRB	SPARC	SRPX2	ANXA1	NRP2	CYP1B1	AGT	APOE	RNF213	APLN	ZFP36L1	PRRX1	PLCD3	ANGPT1	ANXA2	JUN	PRKX	ANTXR1	FLT1	SP100	ADAMTS9	TGFBR3
GO:BP	regulation of cell migration	GO:0030334	0.0021648	2.66458	999	195	29	18117	COL1A1	MMP14	PDGFRB	NCKAP1L	SPARC	SRPX2	DPYSL3	ANXA1	NRP2	CD99	DAB2	MSN	CYP1B1	AGT	APOE	IGFBP5	GJA1	ANGPT1	LGALS3	PRKX	SYNE2	CALR	SOX9	FLT1	FAM107A	SP100	ADAMTS9	PTPRC	ITGA6
GO:BP	cellular response to stimulus	GO:0051716	0.00228544	2.64103	7781	195	117	18117	COL1A1	ITPRIP	GPR65	MMP14	IGHG4	PIRT	LRAT	IQGAP2	CASP4	TNC	CD14	NFATC1	APLNR	PDGFRB	NCKAP1L	RHBDF2	MSR1	PARD3	EFEMP1	CD44	PLEKHA4	WWTR1	GNG12	LAPTM5	GBP2	DPYSL3	RAB13	IL13RA1	MGST1	IL17RA	ANXA1	NRP2	CGNL1	CARD8	SOX6	TSPAN6	NUPR1	TIMP3	DAB2	IGFBP7	SMAD9
GO:BP	programmed cell death	GO:0012501	0.00256421	2.59105	2143	195	47	18117	ITPRIP	GPR65	CARD6	CASP4	CD14	PDGFRB	NCKAP1L	CD44	LAPTM5	ANXA1	CARD8	NUPR1	TIMP3	DAB2	AHCYL1	PTTG1IP	CYP1B1	AGT	YBX3	SRGN	APOE	ZFP36L1	DRAM1	GJA1	ANGPT1	JUN	LGALS3	SLC7A11	CALR	KANK2	HMGN5	SOX9	TNFRSF1B	CLU	PTPRZ1	TYROBP	ANP32E	NFKBIA	SCIN	SP100	DDAH2
GO:BP	blood vessel development	GO:0001568	0.00296071	2.5286	792	195	25	18117	COL1A1	MMP14	APLNR	PDGFRB	SPARC	SRPX2	ANXA1	NRP2	CYP1B1	AGT	APOE	RNF213	APLN	ZFP36L1	PRRX1	PLCD3	ANGPT1	ANXA2	JUN	PRKX	ANTXR1	FLT1	SP100	ADAMTS9	TGFBR3
GO:BP	cell death	GO:0008219	0.00298354	2.52527	2292	195	49	18117	ITPRIP	GPR65	CARD6	CASP4	CD14	PDGFRB	NCKAP1L	CD44	LAPTM5	ANXA1	CARD8	NUPR1	TIMP3	DAB2	EMP1	AHCYL1	PTTG1IP	CYP1B1	AGT	YBX3	SRGN	APOE	ZFP36L1	DRAM1	GJA1	ANGPT1	JUN	LGALS3	SLC7A11	CALR	KANK2	HMGN5	SOX9	TNFRSF1B	CLU	PTPRZ1	TYROBP	C1QA	ANP32E	NFKBIA	SCIN
GO:BP	localization of cell	GO:0051674	0.00337793	2.47135	1828	195	42	18117	COL1A1	JCHAIN	MMP14	PDGFRB	NCKAP1L	CD44	SPARC	SRPX2	DPYSL3	RAB13	ANXA1	NRP2	CD99	DAB2	MSN	TNS1	CYP1B1	AGT	RND2	APOE	IGFBP5	GJA1	ANGPT1	ITGB4	LGALS3	SLC7A11	PRKX	SYNE2	CALR	KANK2	PALLD	SOX9	RHOBTB3	FLT1	VCAN	FAM107A	SP100	ADAMTS9	CD84	PTPRC	ITGA6
GO:BP	cell motility	GO:0048870	0.00337793	2.47135	1828	195	42	18117	COL1A1	JCHAIN	MMP14	PDGFRB	NCKAP1L	CD44	SPARC	SRPX2	DPYSL3	RAB13	ANXA1	NRP2	CD99	DAB2	MSN	TNS1	CYP1B1	AGT	RND2	APOE	IGFBP5	GJA1	ANGPT1	ITGB4	LGALS3	SLC7A11	PRKX	SYNE2	CALR	KANK2	PALLD	SOX9	RHOBTB3	FLT1	VCAN	FAM107A	SP100	ADAMTS9	CD84	PTPRC	ITGA6
GO:BP	regulation of cell communication	GO:0010646	0.00347134	2.4595	3543	195	66	18117	COL1A1	ITPRIP	GPR65	MMP14	CASP4	CD14	NFATC1	APLNR	PDGFRB	RHBDF2	CD44	PLEKHA4	WWTR1	LAPTM5	ANXA1	CGNL1	CARD8	TSPAN6	NUPR1	TIMP3	DAB2	IGFBP7	ARHGAP42	PTTG1IP	WLS	RFX4	ABCA1	CYP1B1	AGT	YBX3	SRGN	APOE	PARP14	IGFBP5	RNF213	APLN	PRRX1	GJA1	LEPROT	SORBS1	ANGPT1
GO:BP	positive regulation of cell motility	GO:2000147	0.00351799	2.4537	591	195	21	18117	COL1A1	MMP14	PDGFRB	NCKAP1L	SPARC	SRPX2	ANXA1	NRP2	CD99	DAB2	AGT	IGFBP5	ANGPT1	LGALS3	SYNE2	CALR	SOX9	FLT1	FAM107A	PTPRC	ITGA6
GO:BP	regulation of multicellular organismal development	GO:2000026	0.00363676	2.43929	1447	195	36	18117	MMP14	APLNR	NCKAP1L	PARD3	EFEMP1	SPARC	WWTR1	SRPX2	ANXA1	SOX6	NUPR1	CYP1B1	AGT	RND2	SRGN	ZFP36L1	GJA1	OAS2	GFAP	JUN	LGALS3	PRKX	SOX9	TNFRSF1B	PTPRZ1	ZEB1	TYROBP	FLT1	NFKBIA	SCIN	SP100	ADAMTS9	PTPRC	REST	TGFBR3	HCLS1
GO:BP	response to stress	GO:0006950	0.00372	2.42946	4170	195	74	18117	COL1A1	APOBEC3C	JCHAIN	MMP14	IGHG4	C7	PIRT	CASP4	TNC	CD14	PDGFRB	CD44	CFH	SPARC	C1S	MYL12A	LAPTM5	GBP2	DPYSL3	MGST1	IL17RA	ANXA1	C1R	CD163	TSPAN6	NUPR1	SLC11A1	IGFBP7	YBX1	MSRB3	PTTG1IP	VIM	ABCA1	CYP1B1	AGT	YBX3	APOE	PARP14	AQP4	GBP3	ZFP36L1
GO:BP	vesicle-mediated transport	GO:0016192	0.00415051	2.3819	2180	195	47	18117	SYTL3	JCHAIN	IGHG4	IQGAP2	CD14	NCKAP1L	MSR1	CD44	SPARC	CD93	LAPTM5	STOM	RAB13	MGST1	ANXA1	CD163	SLC11A1	TIMP3	DAB2	MSN	ABCA1	SRGN	APOE	FNBP1L	APLN	CTSS	LEPROT	ANGPT1	S100A10	ANXA2	LGALS3	CALR	MASP1	TNFRSF1B	LHFPL2	CLU	FCGR3A	SERPING1	TYROBP	SCAMP2	RHOBTB3
GO:BP	positive regulation of cellular component movement	GO:0051272	0.00495717	2.30477	604	195	21	18117	COL1A1	MMP14	PDGFRB	NCKAP1L	SPARC	SRPX2	ANXA1	NRP2	CD99	DAB2	AGT	IGFBP5	ANGPT1	LGALS3	SYNE2	CALR	SOX9	FLT1	FAM107A	PTPRC	ITGA6
GO:BP	negative regulation of cell communication	GO:0010648	0.00507169	2.29485	1468	195	36	18117	ITPRIP	MMP14	CD14	NFATC1	APLNR	CD44	WWTR1	LAPTM5	CGNL1	CARD8	TSPAN6	TIMP3	DAB2	ARHGAP42	PTTG1IP	RFX4	AGT	YBX3	APOE	PARP14	IGFBP5	RNF213	APLN	GJA1	LEPROT	LGALS3	GBP1	CALR	KANK2	SOX9	CLU	NFKBIA	PTPRC	REST	ITGA6	TGFBR3
GO:BP	actin cytoskeleton organization	GO:0030036	0.00513522	2.28944	709	195	23	18117	GPR65	IQGAP2	PDGFRB	NCKAP1L	LMOD1	DPYSL3	RAB13	ANXA1	CGNL1	TRIOBP	RND2	SORBS1	S100A10	PPFIA1	CALR	PALLD	ANTXR1	ADD3	TYROBP	RHOBTB3	FAM107A	SCIN	HCLS1
GO:BP	positive regulation of locomotion	GO:0040017	0.00522099	2.28225	606	195	21	18117	COL1A1	MMP14	PDGFRB	NCKAP1L	SPARC	SRPX2	ANXA1	NRP2	CD99	DAB2	AGT	IGFBP5	ANGPT1	LGALS3	SYNE2	CALR	SOX9	FLT1	FAM107A	PTPRC	ITGA6
GO:BP	negative regulation of signaling	GO:0023057	0.00531509	2.27449	1471	195	36	18117	ITPRIP	MMP14	CD14	NFATC1	APLNR	CD44	WWTR1	LAPTM5	CGNL1	CARD8	TSPAN6	TIMP3	DAB2	ARHGAP42	PTTG1IP	RFX4	AGT	YBX3	APOE	PARP14	IGFBP5	RNF213	APLN	GJA1	LEPROT	LGALS3	GBP1	CALR	KANK2	SOX9	CLU	NFKBIA	PTPRC	REST	ITGA6	TGFBR3
GO:BP	blood vessel morphogenesis	GO:0048514	0.00538292	2.26898	711	195	23	18117	MMP14	APLNR	PDGFRB	SPARC	SRPX2	ANXA1	NRP2	CYP1B1	AGT	APOE	RNF213	APLN	ZFP36L1	PRRX1	PLCD3	ANGPT1	ANXA2	JUN	PRKX	FLT1	SP100	ADAMTS9	TGFBR3
GO:BP	positive regulation of response to stimulus	GO:0048584	0.00569333	2.24463	2344	195	49	18117	COL1A1	GPR65	IGHG4	C7	CASP4	CD14	PDGFRB	NCKAP1L	CD44	CFH	PLEKHA4	C1S	LAPTM5	ANXA1	C1R	TSPAN6	NUPR1	SLC11A1	TIMP3	DAB2	WLS	CYP1B1	AGT	APOE	PARP14	IGFBP5	PRRX1	GJA1	SORBS1	ANGPT1	LGALS3	TRIM38	GBP1	CALR	MASP1	SOX9	CLU	FCGR3A	SERPING1	TYROBP	C1QA
GO:BP	regulation of biological process	GO:0050789	0.00580779	2.23599	12091	195	159	18117	COL1A1	ITPRIP	APOBEC3C	SERPINI2	GPR65	JCHAIN	MMP14	CARD6	IGHG4	C7	PIRT	LRAT	IQGAP2	CASP4	TNC	CD14	ECM2	NFATC1	AEBP1	APLNR	PDGFRB	NCKAP1L	RHBDF2	MSR1	PARD3	EFEMP1	CD44	CFH	SPARC	EML3	PLEKHA4	C1S	ABI3BP	WWTR1	GNG12	SRPX2	LAPTM5	STOM	GBP2	LMOD1	DPYSL3
GO:BP	positive regulation of cell differentiation	GO:0045597	0.00592986	2.22696	879	195	26	18117	COL1A1	MMP14	NCKAP1L	MSR1	WWTR1	ANXA1	SOX6	DAB2	TRIOBP	AGT	RND2	ZFP36L1	GJA1	S100A10	GFAP	JUN	CALR	SOX9	TNFRSF1B	PTPRZ1	ZEB1	TYROBP	SCIN	PTPRC	REST	HCLS1
GO:BP	response to retinoic acid	GO:0032526	0.00611282	2.21376	110	195	9	18117	COL1A1	LRAT	TNC	PDGFRB	IGFBP7	ABCA1	GJA1	SOX9	SP100
GO:BP	export from cell	GO:0140352	0.00621637	2.20646	1418	195	35	18117	SYTL3	IQGAP2	CD14	NCKAP1L	RHBDF2	CD44	SPARC	CD93	STOM	RAB13	MGST1	ANXA1	KCNE4	SLC11A1	TIMP3	WLS	ABCA1	AGT	SRGN	APOE	APLN	GJA1	CTSS	ANXA2	LGALS3	PPFIA1	TNFRSF1B	LHFPL2	CLU	SERPING1	TYROBP	SCIN	CD84	PTPRC	REST
GO:BP	regulation of transport	GO:0051049	0.00653539	2.18473	1809	195	41	18117	PIRT	LRAT	CD14	APLNR	PDGFRB	NCKAP1L	RHBDF2	STOM	RAB13	ANXA1	KCNE4	SLC11A1	DAB2	MSN	AHCYL1	WLS	ABCA1	AGT	APOE	UTRN	APLN	GJA1	CTSS	LEPROT	SORBS1	ANGPT1	OAS2	GFAP	ANXA2	LGALS3	SLC7A11	CALR	TNFRSF1B	CLU	NFKBIA	SCIN	SP100	CD84	PTPRC	REST	HCLS1
GO:BP	cell junction organization	GO:0034330	0.0069517	2.15791	722	195	23	18117	MMP14	TNC	PARD3	SPARC	SRPX2	RAB13	NRP2	TNS1	AGT	SRGN	APOE	UTRN	GJA1	SORBS1	ITGB4	S100A10	PPFIA1	SLC7A11	C1QA	FAM107A	PLEC	REST	ITGA6
GO:BP	regulation of immune system process	GO:0002682	0.00698087	2.15609	1617	195	38	18117	COL1A1	MMP14	IGHG4	C7	NFATC1	NCKAP1L	CFH	C1S	LAPTM5	ANXA1	CD99	C1R	TSPAN6	SLC11A1	MSN	APOE	PARP14	ZFP36L1	ANGPT1	JUN	LGALS3	SLC7A11	GBP1	CALR	MASP1	SOX9	TNFRSF1B	CLU	FCGR3A	SERPING1	TYROBP	C1QA	NFKBIA	SCIN	CDKN1A	CD84	PTPRC	HCLS1
GO:BP	secretion by cell	GO:0032940	0.00712481	2.14723	1364	195	34	18117	SYTL3	IQGAP2	CD14	NCKAP1L	RHBDF2	CD44	SPARC	CD93	STOM	RAB13	MGST1	ANXA1	SLC11A1	TIMP3	WLS	ABCA1	AGT	SRGN	APOE	APLN	GJA1	CTSS	ANXA2	LGALS3	PPFIA1	TNFRSF1B	LHFPL2	CLU	SERPING1	TYROBP	SCIN	CD84	PTPRC	REST
GO:BP	negative regulation of signal transduction	GO:0009968	0.00712481	2.14723	1364	195	34	18117	ITPRIP	MMP14	CD14	NFATC1	APLNR	CD44	WWTR1	LAPTM5	CGNL1	CARD8	TSPAN6	TIMP3	DAB2	ARHGAP42	PTTG1IP	RFX4	AGT	YBX3	APOE	PARP14	IGFBP5	RNF213	APLN	LEPROT	LGALS3	GBP1	CALR	KANK2	SOX9	CLU	NFKBIA	PTPRC	ITGA6	TGFBR3
GO:BP	regulation of cell motility	GO:2000145	0.00715474	2.14541	1061	195	29	18117	COL1A1	MMP14	PDGFRB	NCKAP1L	SPARC	SRPX2	DPYSL3	ANXA1	NRP2	CD99	DAB2	MSN	CYP1B1	AGT	APOE	IGFBP5	GJA1	ANGPT1	LGALS3	PRKX	SYNE2	CALR	SOX9	FLT1	FAM107A	SP100	ADAMTS9	PTPRC	ITGA6
GO:BP	cellular localization	GO:0051641	0.0073142	2.13583	3541	195	65	18117	COL1A1	SYTL3	MMP14	IQGAP2	CD14	APLNR	NCKAP1L	PARD3	CD44	SPARC	EML3	CD93	WWTR1	LAPTM5	STOM	GBP2	RAB13	MGST1	KCNE4	SLC11A1	TIMP3	DAB2	MSN	YBX1	AHCYL1	CNTLN	PTTG1IP	WLS	ABCA1	AGT	SRGN	APOE	FNBP1L	ZFP36L1	GJA1	CTSS	LEPROT	SORBS1	ANGPT1	S100A10	GFAP
GO:BP	cellular response to lipid	GO:0071396	0.00939348	2.02717	578	195	20	18117	COL1A1	TNC	CD14	MGST1	ANXA1	CARD8	DAB2	MSN	PLSCR4	VIM	ABCA1	ZFP36L1	CALR	KANK2	SOX9	TNFRSF1B	CLU	NFKBIA	FAM107A	REST
GO:BP	exocytosis	GO:0006887	0.00984057	2.00698	904	195	26	18117	SYTL3	IQGAP2	CD14	NCKAP1L	CD44	SPARC	CD93	STOM	RAB13	MGST1	ANXA1	SLC11A1	TIMP3	SRGN	CTSS	ANXA2	LGALS3	TNFRSF1B	LHFPL2	CLU	SERPING1	TYROBP	SCIN	CD84	PTPRC	REST
GO:BP	regulation of cellular component movement	GO:0051270	0.0103173	1.98644	1141	195	30	18117	COL1A1	MMP14	PDGFRB	NCKAP1L	SPARC	SRPX2	DPYSL3	ANXA1	NRP2	CD99	DAB2	MSN	CYP1B1	AGT	APOE	IGFBP5	GJA1	ANGPT1	LGALS3	PRKX	SYNE2	CALR	SOX9	FLT1	FAM107A	SP100	ADAMTS9	PTPRC	ITGA6	TGFBR3
GO:BP	tube development	GO:0035295	0.0112493	1.94887	1146	195	30	18117	MMP14	TNC	APLNR	PDGFRB	SPARC	WWTR1	SRPX2	ANXA1	NRP2	CYP1B1	AGT	APOE	IGFBP5	RNF213	APLN	ZFP36L1	PRRX1	GJA1	PLCD3	ANGPT1	ANXA2	JUN	SLC7A11	PRKX	SOX9	FLT1	SP100	ADAMTS9	CDKN1A	TGFBR3
GO:BP	cellular component organization	GO:0016043	0.0123706	1.90761	6566	195	101	18117	COL1A1	GPR65	JCHAIN	MMP14	UQCC3	IGHG4	IQGAP2	TNC	CD14	ECM2	AEBP1	PDGFRB	NCKAP1L	MSR1	PARD3	CD44	SPARC	EML3	COL27A1	ABI3BP	WWTR1	SRPX2	LAPTM5	LMOD1	DPYSL3	RAB13	ANXA1	NRP2	CGNL1	NUPR1	DAB2	IGFBP7	MSN	EMP1	TRIOBP	PLSCR4	AHCYL1	CNTLN	TNS1	RFX4	VIM
GO:BP	regulation of cell adhesion	GO:0030155	0.012451	1.9048	748	195	23	18117	COL1A1	SERPINI2	MMP14	TNC	ECM2	NCKAP1L	CD44	ABI3BP	LAPTM5	ANXA1	TRIOBP	CYP1B1	UTRN	ANGPT1	S100A10	LGALS3	PRKX	GBP1	CALR	SOX9	FAM107A	PTPRC	ITGA6
GO:BP	positive regulation of developmental process	GO:0051094	0.013331	1.87514	1341	195	33	18117	COL1A1	MMP14	APLNR	NCKAP1L	MSR1	WWTR1	SRPX2	ANXA1	SOX6	DAB2	TRIOBP	CYP1B1	AGT	YBX3	RND2	APOE	ZFP36L1	GJA1	S100A10	GFAP	JUN	CALR	SOX9	TNFRSF1B	PTPRZ1	ZEB1	TYROBP	FLT1	SCIN	PTPRC	REST	TGFBR3	HCLS1
GO:BP	gliogenesis	GO:0042063	0.01355	1.86806	308	195	14	18117	MMP14	PARD3	ANXA1	SOX6	VIM	ITGB4	GFAP	SYNE2	SOX9	TNFRSF1B	CLU	PTPRZ1	C1QA	VCAN
GO:BP	response to hormone	GO:0009725	0.0137233	1.86254	921	195	26	18117	COL1A1	MMP14	TNC	PDGFRB	SPARC	RAB13	ANXA1	TIMP3	DAB2	IGFBP7	AHCYL1	AGT	IGFBP5	ZFP36L1	GJA1	CTSS	LEPROT	SORBS1	ANXA2	CALR	KANK2	FAM107A	CDKN1A	REST	TGFBR3	HCLS1
GO:BP	ameboidal-type cell migration	GO:0001667	0.0143374	1.84353	494	195	18	18117	SPARC	SRPX2	RAB13	ANXA1	NRP2	TNS1	CYP1B1	AGT	APOE	GJA1	ANGPT1	ITGB4	PRKX	CALR	KANK2	SOX9	SP100	ADAMTS9
GO:BP	regulation of locomotion	GO:0040012	0.0154196	1.81193	1104	195	29	18117	COL1A1	MMP14	PDGFRB	NCKAP1L	SPARC	SRPX2	DPYSL3	ANXA1	NRP2	CD99	DAB2	MSN	CYP1B1	AGT	APOE	IGFBP5	GJA1	ANGPT1	LGALS3	PRKX	SYNE2	CALR	SOX9	FLT1	FAM107A	SP100	ADAMTS9	PTPRC	ITGA6
GO:BP	regulation of signal transduction	GO:0009966	0.0160308	1.79505	3165	195	59	18117	COL1A1	ITPRIP	GPR65	MMP14	CASP4	CD14	NFATC1	APLNR	PDGFRB	RHBDF2	CD44	PLEKHA4	WWTR1	LAPTM5	CGNL1	CARD8	TSPAN6	NUPR1	TIMP3	DAB2	IGFBP7	ARHGAP42	PTTG1IP	WLS	RFX4	ABCA1	CYP1B1	AGT	YBX3	APOE	PARP14	IGFBP5	RNF213	APLN	PRRX1	GJA1	LEPROT	SORBS1	ANGPT1	LGALS3	TRIM38
GO:BP	secretion	GO:0046903	0.0217095	1.66335	1501	195	35	18117	SYTL3	IQGAP2	CD14	NCKAP1L	RHBDF2	CD44	SPARC	CD93	STOM	RAB13	MGST1	ANXA1	SLC11A1	TIMP3	WLS	ABCA1	AGT	SRGN	APOE	APLN	GJA1	CTSS	OAS2	ANXA2	LGALS3	PPFIA1	TNFRSF1B	LHFPL2	CLU	SERPING1	TYROBP	SCIN	CD84	PTPRC	REST
GO:BP	regulation of actin cytoskeleton organization	GO:0032956	0.021877	1.66001	366	195	15	18117	GPR65	IQGAP2	PDGFRB	NCKAP1L	LMOD1	CGNL1	TRIOBP	RND2	S100A10	PPFIA1	ADD3	RHOBTB3	FAM107A	SCIN	HCLS1
GO:BP	regulation of immune effector process	GO:0002697	0.0223302	1.65111	461	195	17	18117	IGHG4	C7	CFH	C1S	LAPTM5	ANXA1	TSPAN6	ANGPT1	LGALS3	MASP1	TNFRSF1B	CLU	SERPING1	TYROBP	C1QA	CD84	PTPRC
GO:BP	angiogenesis	GO:0001525	0.0245605	1.60976	617	195	20	18117	MMP14	APLNR	PDGFRB	SPARC	SRPX2	ANXA1	NRP2	CYP1B1	AGT	RNF213	APLN	PLCD3	ANGPT1	ANXA2	JUN	PRKX	FLT1	SP100	ADAMTS9	TGFBR3
GO:BP	epithelial cell migration	GO:0010631	0.0248815	1.60412	370	195	15	18117	SPARC	SRPX2	RAB13	ANXA1	NRP2	CYP1B1	AGT	APOE	ANGPT1	PRKX	CALR	KANK2	SOX9	SP100	ADAMTS9
GO:BP	animal organ development	GO:0048513	0.0253759	1.59558	3672	195	65	18117	COL1A1	MMP14	TNC	NFATC1	APLNR	PDGFRB	NCKAP1L	EFEMP1	CD44	SPARC	PLEKHA4	COL27A1	WWTR1	GNG12	RAB13	MGST1	ANXA1	NRP2	SOX6	NUPR1	DAB2	MSN	TRIOBP	RFX4	VIM	CYP1B1	AGT	YBX3	SRGN	UTRN	IGFBP5	APLN	ZFP36L1	PRRX1	GJA1	PLCD3	ANGPT1	OAS2	ITGB4	ANXA2	JUN
GO:BP	regulated exocytosis	GO:0045055	0.0271675	1.56595	785	195	23	18117	IQGAP2	CD14	NCKAP1L	CD44	SPARC	CD93	STOM	MGST1	SLC11A1	TIMP3	SRGN	CTSS	ANXA2	LGALS3	TNFRSF1B	LHFPL2	CLU	SERPING1	TYROBP	SCIN	CD84	PTPRC	REST
GO:BP	epithelium migration	GO:0090132	0.0273698	1.56273	373	195	15	18117	SPARC	SRPX2	RAB13	ANXA1	NRP2	CYP1B1	AGT	APOE	ANGPT1	PRKX	CALR	KANK2	SOX9	SP100	ADAMTS9
GO:BP	cell-substrate junction assembly	GO:0007044	0.0279382	1.5538	101	195	8	18117	MMP14	TNS1	SORBS1	ITGB4	S100A10	FAM107A	PLEC	ITGA6
GO:BP	positive regulation of endocytosis	GO:0045807	0.0279382	1.5538	101	195	8	18117	CD14	NCKAP1L	DAB2	APOE	APLN	ANGPT1	ANXA2	CLU
GO:BP	regulation of humoral immune response	GO:0002920	0.0289705	1.53804	133	195	9	18117	IGHG4	C7	CFH	C1S	MASP1	CLU	SERPING1	C1QA	PTPRC
GO:BP	regulation of cellular process	GO:0050794	0.031099	1.50725	11473	195	151	18117	COL1A1	ITPRIP	APOBEC3C	SERPINI2	GPR65	MMP14	CARD6	IGHG4	PIRT	IQGAP2	CASP4	TNC	CD14	ECM2	NFATC1	AEBP1	APLNR	PDGFRB	NCKAP1L	RHBDF2	MSR1	PARD3	EFEMP1	CD44	CFH	SPARC	EML3	PLEKHA4	ABI3BP	WWTR1	GNG12	SRPX2	LAPTM5	STOM	GBP2	LMOD1	DPYSL3	RAB13	IL13RA1	IL17RA	ANXA1
GO:BP	response to organic cyclic compound	GO:0014070	0.0322628	1.4913	967	195	26	18117	COL1A1	MMP14	TNC	PDGFRB	MSR1	SPARC	ANXA1	DAB2	IGFBP7	MSN	ABCA1	CYP1B1	AGT	IGFBP5	ZFP36L1	GJA1	JUN	SLC7A11	CALR	KANK2	CLU	NFKBIA	FAM107A	CDKN1A	REST	ITGA6
GO:BP	protein localization to nucleus	GO:0034504	0.0325946	1.48685	289	195	13	18117	COL1A1	WWTR1	GBP2	PTTG1IP	AGT	ANGPT1	CALR	LARP7	SOX9	NFKBIA	SP100	CDKN1A	HCLS1
GO:BP	receptor-mediated endocytosis	GO:0006898	0.0327001	1.48545	333	195	14	18117	JCHAIN	CD14	MSR1	SPARC	CD163	DAB2	APOE	FNBP1L	APLN	ANGPT1	ANXA2	CALR	MASP1	CLU
GO:BP	tissue migration	GO:0090130	0.0330184	1.48124	379	195	15	18117	SPARC	SRPX2	RAB13	ANXA1	NRP2	CYP1B1	AGT	APOE	ANGPT1	PRKX	CALR	KANK2	SOX9	SP100	ADAMTS9
GO:BP	endothelial cell migration	GO:0043542	0.0338064	1.471	290	195	13	18117	SPARC	SRPX2	RAB13	ANXA1	NRP2	CYP1B1	AGT	APOE	ANGPT1	PRKX	CALR	SP100	ADAMTS9
GO:BP	positive regulation of cellular component organization	GO:0051130	0.0349915	1.45604	1153	195	29	18117	GPR65	IQGAP2	CD14	PDGFRB	NCKAP1L	SRPX2	LMOD1	DPYSL3	ANXA1	DAB2	MSN	ABCA1	AGT	RND2	APOE	FNBP1L	APLN	ANGPT1	S100A10	ANXA2	LGALS3	SOX9	CLU	TYROBP	SCIN	PLCE1	CALCOCO2	ITGA6	HCLS1
GO:BP	response to oxygen-containing compound	GO:1901700	0.0373314	1.42793	1739	195	38	18117	COL1A1	LRAT	CASP4	TNC	CD14	PDGFRB	SPARC	GNG12	RAB13	MGST1	ANXA1	CARD8	SLC11A1	IGFBP7	MSN	PLSCR4	AHCYL1	VIM	ABCA1	CYP1B1	AGT	APOE	IGFBP5	ZFP36L1	GJA1	LEPROT	SORBS1	JUN	CALR	KANK2	SOX9	TNFRSF1B	CLU	H6PD	NFKBIA	SP100	CDKN1A	TGFBR3
GO:BP	positive regulation of macromolecule metabolic process	GO:0010604	0.0377258	1.42336	3483	195	62	18117	COL1A1	MMP14	TNC	CD14	NFATC1	APLNR	PDGFRB	NCKAP1L	CD44	WWTR1	LAPTM5	IL17RA	ANXA1	CARD8	GLIS3	NUPR1	SLC11A1	DAB2	SMAD9	MSN	YBX1	PTTG1IP	RFX4	VIM	CYP1B1	CEBPD	AGT	YBX3	APOE	PARP14	APLN	ZFP36L1	PRRX1	GJA1	SORBS1	ANGPT1	ANXA2	JUN	TRIM38	SAMD4A	CALR
GO:BP	positive regulation of cellular protein metabolic process	GO:0032270	0.0388191	1.41095	1477	195	34	18117	MMP14	APLNR	PDGFRB	NCKAP1L	CD44	LAPTM5	CARD8	NUPR1	SLC11A1	DAB2	MSN	PTTG1IP	VIM	AGT	YBX3	APOE	PARP14	ANGPT1	ANXA2	SAMD4A	SOX9	TNFRSF1B	CLU	ANTXR1	FLT1	NFKBIA	FAM107A	PLCE1	RPLP1	CDKN1A	MAP3K20	PTPRC	REST	HCLS1
GO:BP	negative regulation of multicellular organismal process	GO:0051241	0.0391587	1.40717	1160	195	29	18117	NCKAP1L	EFEMP1	SPARC	LAPTM5	ANXA1	CARD8	SOX6	SLC11A1	ARHGAP42	AGT	YBX3	SRGN	APOE	IGFBP5	APLN	GJA1	ANGPT1	ANXA2	GBP1	CALR	SOX9	TNFRSF1B	SERPING1	TYROBP	SP100	ADAMTS9	CD84	PTPRC	REST
GO:BP	cellular response to interferon-gamma	GO:0071346	0.0424134	1.3725	175	195	10	18117	CD44	GBP2	VIM	PARP14	AQP4	GBP3	OAS2	TRIM38	GBP1	SP100
GO:BP	cell-substrate junction organization	GO:0150115	0.0426519	1.37006	107	195	8	18117	MMP14	TNS1	SORBS1	ITGB4	S100A10	FAM107A	PLEC	ITGA6
GO:BP	cellular macromolecule localization	GO:0070727	0.042897	1.36757	2024	195	42	18117	COL1A1	SYTL3	MMP14	PARD3	WWTR1	LAPTM5	STOM	GBP2	RAB13	DAB2	MSN	YBX1	AHCYL1	CNTLN	PTTG1IP	WLS	AGT	SRGN	APOE	ZFP36L1	GJA1	LEPROT	SORBS1	ANGPT1	S100A10	GFAP	ANXA2	LGALS3	PPFIA1	SLC7A11	GBP1	CALR	LARP7	SOX9	CLU	TYROBP	NFKBIA	SCIN	SP100	RPLP1	CDKN1A
GO:BP	biological regulation	GO:0065007	0.0430257	1.36627	12809	195	163	18117	COL1A1	ITPRIP	APOBEC3C	SERPINI2	GPR65	JCHAIN	MMP14	CARD6	IGHG4	C7	PIRT	LRAT	IQGAP2	CASP4	TNC	CD14	ECM2	NFATC1	AEBP1	APLNR	PDGFRB	NCKAP1L	RHBDF2	MSR1	PARD3	EFEMP1	CD44	CFH	SPARC	EML3	PLEKHA4	C1S	ABI3BP	MYL12A	WWTR1	GNG12	SRPX2	LAPTM5	STOM	GBP2	LMOD1
GO:BP	response to endogenous stimulus	GO:0009719	0.0431331	1.36519	1683	195	37	18117	COL1A1	MMP14	CASP4	TNC	PDGFRB	PARD3	CD44	SPARC	RAB13	ANXA1	SOX6	TIMP3	DAB2	IGFBP7	SMAD9	AHCYL1	VIM	ABCA1	AGT	APOE	IGFBP5	APLN	ZFP36L1	GJA1	CTSS	LEPROT	SORBS1	ANXA2	JUN	CALR	KANK2	SOX9	FAM107A	CDKN1A	REST	TGFBR3	HCLS1
GO:BP	locomotion	GO:0040011	0.0449718	1.34706	2028	195	42	18117	COL1A1	JCHAIN	MMP14	PDGFRB	NCKAP1L	CD44	SPARC	SRPX2	DPYSL3	RAB13	ANXA1	NRP2	CD99	DAB2	MSN	TNS1	CYP1B1	AGT	RND2	APOE	IGFBP5	GJA1	ANGPT1	ITGB4	LGALS3	SLC7A11	PRKX	SYNE2	CALR	KANK2	PALLD	SOX9	RHOBTB3	FLT1	VCAN	FAM107A	SP100	ADAMTS9	CD84	PTPRC	ITGA6
GO:BP	movement of cell or subcellular component	GO:0006928	0.0454481	1.34248	2311	195	46	18117	COL1A1	JCHAIN	MMP14	PDGFRB	NCKAP1L	CD44	SPARC	SRPX2	DPYSL3	RAB13	ANXA1	NRP2	CD99	KCNE4	DAB2	MSN	TNS1	VIM	CYP1B1	AGT	RND2	APOE	AQP4	IGFBP5	FNBP1L	GJA1	ANGPT1	ITGB4	LGALS3	SLC7A11	PRKX	SYNE2	CALR	KANK2	PALLD	SOX9	RHOBTB3	FLT1	VCAN	FAM107A	SP100
GO:BP	regulation of mesenchymal stem cell differentiation	GO:2000739	0.0499576	1.3014	6	195	3	18117	SOX6	SOX9	REST
GO:BP	tissue development	GO:0009888	0.0499911	1.30111	2107	195	43	18117	COL1A1	MMP14	TNC	PDGFRB	EFEMP1	CD44	PLEKHA4	COL27A1	WWTR1	RAB13	ANXA1	NRP2	SOX6	NUPR1	DAB2	MSN	EMP1	TRIOBP	YBX1	VIM	CYP1B1	AGT	YBX3	SRGN	IGFBP5	ZFP36L1	PRRX1	GJA1	ITGB4	LGALS3	SLC7A11	PRKX	CALR	KANK2	PALLD	SOX9	ZEB1	SCIN	ADAMTS9	CDKN1A	PTPRC
[truncated: 122 more columns]

## Sheet: cluster 6
source	term_name	term_id	adjusted_p_value	negative_log10_of_adjusted_p_value	term_size	query_size	intersection_size	effective_domain_size	intersections
GO:BP	positive regulation of biological process	GO:0048518	0.0260885	1.58355	6363	59	37	18117	ECE1	C1QB	RUNX3	SH3GLB1	DDR2	DBI	TTN	CCR1	CCDC80	OSBPL11	BCL6	CD38	SYNPO2	ITGA1	SMAD5	DAAM2	CYBB	SYTL4	RNF19A	DDX58	TRAF1	A2M	EPS8	ANO6	ACACB	LPAR6	RPS27L	ARRDC4	STAT3	CAVIN1	TOB1	PECAM1	C1QTNF1	MYOM1	MAFB	C5AR1	LIMK2

## Sheet: cluster 7
source	term_name	term_id	adjusted_p_value	negative_log10_of_adjusted_p_value	term_size	query_size	intersection_size	effective_domain_size	intersections
GO:BP	nervous system development	GO:0007399	5.72511e-05	4.24222	2449	117	39	18117	MARCKSL1	TTLL7	ARHGEF2	HAPLN2	NFASC	PROX1	GJC2	DPYSL5	STRN	RTN4	BIN1	HDAC11	ALCAM	SCARB2	UNC5C	HHIP	TPPP	SYNJ2	RAPGEF5	CDK6	CLN8	STMN4	PTPRD	AGTPBP1	ABCA2	DENND5A	ACER3	FGFR2	PCDH9	SH3GL3	SOX8	LLGL1	MYO1D	MBP	ZNF536	APLP1	SIRT2	GAL3ST1	SOX10
GO:BP	central nervous system development	GO:0007417	0.00026812	3.57167	1032	117	23	18117	MARCKSL1	HAPLN2	PROX1	GJC2	RTN4	BIN1	HDAC11	UNC5C	TPPP	SYNJ2	CDK6	CLN8	AGTPBP1	ABCA2	FGFR2	PCDH9	SH3GL3	SOX8	MYO1D	MBP	APLP1	SIRT2	SOX10
GO:BP	neurogenesis	GO:0022008	0.00352883	2.45237	1675	117	28	18117	ARHGEF2	NFASC	PROX1	GJC2	DPYSL5	STRN	RTN4	BIN1	HDAC11	ALCAM	SCARB2	UNC5C	HHIP	TPPP	CDK6	CLN8	STMN4	PTPRD	AGTPBP1	ABCA2	DENND5A	FGFR2	SH3GL3	SOX8	LLGL1	ZNF536	SIRT2	SOX10
GO:BP	myelination	GO:0042552	0.00458843	2.33834	135	117	8	18117	NFASC	TPPP	ABCA2	ACER3	MBP	SIRT2	GAL3ST1	SOX10
GO:BP	ensheathment of neurons	GO:0007272	0.00512245	2.29052	137	117	8	18117	NFASC	TPPP	ABCA2	ACER3	MBP	SIRT2	GAL3ST1	SOX10
GO:BP	axon ensheathment	GO:0008366	0.00512245	2.29052	137	117	8	18117	NFASC	TPPP	ABCA2	ACER3	MBP	SIRT2	GAL3ST1	SOX10
GO:BP	diol biosynthetic process	GO:0034312	0.0156599	1.80521	21	117	4	18117	SPR	QDPR	ABCA2	ACER3
GO:BP	microtubule polymerization or depolymerization	GO:0031109	0.0196789	1.706	118	117	7	18117	ARHGEF2	TPPP	HSPA1A	HSPA1B	MID1IP1	STMN4	TPPP3
GO:BP	generation of neurons	GO:0048699	0.0289624	1.53817	1559	117	25	18117	ARHGEF2	NFASC	PROX1	GJC2	DPYSL5	STRN	RTN4	BIN1	ALCAM	SCARB2	UNC5C	HHIP	CDK6	CLN8	STMN4	PTPRD	AGTPBP1	DENND5A	FGFR2	SH3GL3	SOX8	LLGL1	ZNF536	SIRT2	SOX10
GO:BP	supramolecular fiber organization	GO:0097435	0.0341517	1.46659	734	117	16	18117	MARCKSL1	ARHGEF2	PROX1	BIN1	LIMCH1	TPPP	HSPA1A	HSPA1B	MID1IP1	STMN4	GAS2	LDB3	RGCC	GREM1	TPPP3	MYO1D
GO:BP	polyol metabolic process	GO:0019751	0.0408409	1.3889	132	117	7	18117	SPR	INPP1	QDPR	COQ2	SYNJ2	ABCA2	ACER3
