# Supplementary material for: Distinct gene expression in demyelinated white and grey matter areas of patients with multiple sclerosis
Source: Brain Commun. 2022 Jan 17;4(2):fcac005. doi: 10.1093/braincomms/fcac005 (PMC8914505; doi:10.1093/braincomms/fcac005)
Supplement: fcac005_Supplementary_Data [file fcac005_supplementary_data.zip › Supplementary data2 210521.xlsx]

## Sheet: LRTgroupcomp_results
	The intercept in this model are the GML values, thus the logFC values presented below are compared to the GML condition								Other logFC values can be calculated as found here below
genes	logFC.lesiontypeNAGM	logFC.lesiontypeNAWM	logFC.lesiontypeWML	logCPM	LR	PValue	FDR		logFC NAWM vs NAGM	logFC NAWM vs WML	logFC NAGM vs WML
PLP1	3.45312	6.61705	4.30244	11.8181	302.908	2.33532e-65	5.25588e-61		3.16393	2.31461	-0.849318
MOBP	3.30866	6.60643	4.21804	10.1	286.282	9.25745e-62	1.04174e-57		3.29776	2.38839	-0.909371
ERMN	4.31961	7.31798	4.81839	8.01431	264.483	4.81901e-57	3.61522e-53		2.99837	2.4996	-0.498776
ENPP2	4.37273	7.36553	4.23972	7.03419	232.614	3.76355e-50	2.11756e-46		2.99281	3.12581	0.133005
TF	2.79299	5.8937	3.39354	8.91702	230.218	1.24057e-49	5.58406e-46		3.10071	2.50016	-0.600554
ST18	3.98736	7.30181	4.84683	6.73508	211.7	1.24949e-45	4.68685e-42		3.31445	2.45498	-0.859475
BCAS1	3.12196	5.71938	3.69815	9.60805	210.845	1.91206e-45	6.14753e-42		2.59742	2.02123	-0.57619
MAG	3.9411	6.95962	4.79135	6.95686	203.132	8.88026e-44	2.49824e-40		3.01852	2.16827	-0.850252
ANLN	3.46005	6.32655	3.80735	7.24317	200.263	3.70111e-43	9.25523e-40		2.8665	2.51919	-0.347303
CLDN11	2.6613	5.98318	3.9308	7.28878	195.321	4.32643e-42	9.73706e-39		3.32188	2.05238	-1.2695
SLCO1A2	2.43817	5.50414	2.88044	7.88944	194.739	5.77933e-42	1.18245e-38		3.06596	2.6237	-0.442263
GALNT15	-0.0496454	3.57396	4.5822	7.77402	191.152	3.4418e-41	6.4551e-38		3.62361	-1.00824	-4.63184
UGT8	1.97826	5.23429	2.56305	7.40146	180.045	8.62427e-39	1.49306e-35		3.25603	2.67124	-0.584789
FAM107B	2.4197	5.26861	3.21559	7.78365	170.276	1.10956e-36	1.78369e-33		2.8489	2.05302	-0.795884
NEFM	-0.353642	-4.55263	-3.16007	9.20287	169.458	1.66583e-36	2.49941e-33		-4.19899	-1.39257	2.80642
GPR37	2.26719	5.20924	2.2298	7.13742	166.956	5.77797e-36	8.12743e-33		2.94204	2.97943	0.0373917
TMEM144	2.04711	5.06056	2.96522	7.75005	166.745	6.41543e-36	8.49327e-33		3.01345	2.09534	-0.918111
PIEZO2	3.00201	6.28817	3.68964	6.1953	157.04	7.97922e-34	9.97668e-31		3.28616	2.59853	-0.687625
CNDP1	4.17663	6.141	3.62265	6.70979	154.748	2.49189e-33	2.95171e-30		1.96437	2.51835	0.553986
STMN2	0.103428	-4.04834	-2.79294	9.17555	153.075	5.72129e-33	6.43817e-30		-4.15176	-1.2554	2.89637
NEFL	-0.248379	-4.35514	-2.72222	9.22524	152.932	6.14083e-33	6.58122e-30		-4.10676	-1.63292	2.47385
LINC01094	-0.902245	2.068	3.90575	7.0264	148.616	5.24086e-32	5.3614e-29		2.97024	-1.83776	-4.808
LRP2	2.44111	6.23863	3.19924	5.77645	143.367	7.10121e-31	6.94869e-28		3.79752	3.03939	-0.758134
CNP	1.59447	4.23673	2.02123	8.79485	142.881	9.0407e-31	8.47792e-28		2.64226	2.2155	-0.426762
DOCK5	3.44407	6.09592	3.68249	6.19096	140.204	3.41542e-30	3.0747e-27		2.65185	2.41343	-0.23842
APLNR	-2.07131	2.07934	3.06016	7.00282	138.371	8.48484e-30	7.34461e-27		4.15064	-0.980817	-5.13146
RGS4	-0.0580602	-4.03775	-3.13237	7.80966	138.049	9.9589e-30	8.3013e-27		-3.97969	-0.905377	3.07431
NEFH	-0.458882	-4.23771	-4.41038	6.73077	137.223	1.50057e-29	1.20613e-26		-3.77883	0.172669	3.9515
IGKC	-2.03682	2.3074	3.71599	6.15176	136.646	1.99808e-29	1.55065e-26		4.34423	-1.40858	-5.75281
AC093330.2	2.70775	5.72309	2.81887	6.03897	134.447	5.95075e-29	4.46425e-26		3.01534	2.90421	-0.111124
GFAP	-0.47842	1.87403	3.11277	11.9109	134.373	6.17453e-29	4.48271e-26		2.35245	-1.23874	-3.59119
SPARC	-1.50829	1.75655	2.82197	8.51766	133.654	8.81945e-29	6.20283e-26		3.26484	-1.06543	-4.33026
CNTN2	1.89472	4.56482	2.07695	7.17391	133.547	9.30367e-29	6.34511e-26		2.67011	2.48788	-0.182232
MYRF	2.95225	5.75331	3.75275	6.21244	132.398	1.64538e-28	1.08914e-25		2.80106	2.00055	-0.800502
CD22	8.89111	11.427	8.91519	5.11138	132.027	1.97793e-28	1.27186e-25		2.53586	2.51177	-0.0240841
IGFBP5	-0.623327	2.67758	3.38334	7.5191	129.69	6.30645e-28	3.94258e-25		3.30091	-0.705759	-4.00667
LPAR1	3.24267	5.51215	3.14212	6.53244	128.908	9.29584e-28	5.65438e-25		2.26948	2.37003	0.10055
GABRG2	-0.204006	-4.23865	-2.79245	7.46987	128.097	1.3905e-27	8.2354e-25		-4.03464	-1.44619	2.58845
CARNS1	3.8487	6.59969	4.9445	5.82988	127.446	1.92007e-27	1.10803e-24		2.751	1.65519	-1.09581
OPALIN	5.11252	6.8893	4.58173	5.86457	126.485	3.0941e-27	1.74089e-24		1.77677	2.30757	0.530796
SOX2.OT	1.54954	3.99638	1.82619	8.32317	123.965	1.08002e-26	5.92853e-24		2.44684	2.17019	-0.276649
FRMD4B	1.76088	5.02643	2.9055	6.24512	123.342	1.47083e-26	7.88157e-24		3.26554	2.12093	-1.14462
ARRDC4	-0.391136	3.25739	4.22788	6.10289	122.116	2.70222e-26	1.41433e-23		3.64853	-0.970493	-4.61902
ABCA8	2.32845	5.18436	2.9715	6.27099	120.943	4.83336e-26	2.47226e-23		2.85592	2.21286	-0.643054
CHN1	-0.128953	-3.51349	-2.38604	10.1248	120.163	7.11748e-26	3.55969e-23		-3.38453	-1.12745	2.25709
ENC1	-0.277232	-3.82686	-2.84431	7.8746	118.953	1.29707e-25	6.34606e-23		-3.54963	-0.982547	2.56708
CRYAB	1.05625	3.6758	2.08121	9.06691	116.656	4.05054e-25	1.93961e-22		2.61955	1.59459	-1.02496
TMEM63A	2.48172	5.48749	3.68985	6.00328	116.53	4.31192e-25	2.02175e-22		3.00577	1.79763	-1.20813
NA..2668	0.0385396	-3.25024	-2.39713	10.1867	115.308	7.90309e-25	3.62994e-22		-3.28878	-0.853117	2.43567
ERBB3	2.44719	5.61718	4.02551	5.84996	113.171	2.27925e-24	1.02594e-21		3.16999	1.59166	-1.57832
CAMK2A	0.0302793	-3.46643	-2.1989	9.28593	112.568	3.07281e-24	1.35601e-21		-3.49671	-1.26753	2.22918
ELAVL4	-0.215133	-3.79642	-2.5577	7.79266	111.903	4.27411e-24	1.83406e-21		-3.58129	-1.23872	2.34257
HHIP	2.24616	4.39877	1.77386	6.90748	111.882	4.31907e-24	1.83406e-21		2.15261	2.62491	0.472302
GABRB2	-0.167395	-3.71081	-2.32874	8.27016	111.274	5.83534e-24	2.43204e-21		-3.54342	-1.38207	2.16134
OLFM1	-0.211281	-3.24256	-2.89018	8.72624	110.083	1.05319e-23	4.30966e-21		-3.03128	-0.352383	2.6789
KCTD16	-0.103215	-3.69048	-3.60332	6.73881	109.763	1.2338e-23	4.95857e-21		-3.58727	-0.0871673	3.5001
RASSF2	0.809423	3.68948	1.14959	7.11577	109.61	1.33131e-23	5.25659e-21		2.88006	2.53989	-0.340167
GABBR2	-0.1792	-3.73349	-2.52858	7.76572	109.358	1.50845e-23	5.8533e-21		-3.55429	-1.20491	2.34938
PIP4K2A	1.35242	3.68691	1.26665	7.78242	107.024	4.79492e-23	1.82906e-20		2.33449	2.42026	0.0857684
SLC5A11	6.51385	10.0586	7.17455	4.72265	106.548	6.06825e-23	2.2762e-20		3.54474	2.88403	-0.660704
PLEKHH1	1.88741	4.59919	2.95984	6.54822	106.293	6.88534e-23	2.54035e-20		2.71177	1.63934	-1.07243
RIMS3	0.138217	-4.88	-2.18916	6.25566	106.079	7.65826e-23	2.77995e-20		-5.01822	-2.69084	2.32737
SPP1	0.413284	3.17363	2.57575	9.02783	105.93	8.24459e-23	2.94528e-20		2.76035	0.597889	-2.16246
CLDND1	1.19498	3.81704	1.12657	6.95796	105.241	1.15975e-22	4.02869e-20		2.62206	2.69046	0.0684039
ASPA	0.990787	4.35126	2.09731	6.11164	105.234	1.16353e-22	4.02869e-20		3.36048	2.25396	-1.10652
KCNV1	0.424395	-9.63488	-9.63488	4.18852	104.817	1.43089e-22	4.87932e-20		-10.0593	0	10.0593
PRR18	2.39876	5.22987	2.63972	5.80861	103.297	3.03649e-22	1.01999e-19		2.83111	2.59016	-0.240953
CCK	0.210705	-3.97687	-2.61217	6.61189	103.015	3.49266e-22	1.15597e-19		-4.18758	-1.3647	2.82288
VSNL1	-0.115675	-3.28307	-2.53074	8.35414	102.512	4.47938e-22	1.46106e-19		-3.1674	-0.752333	2.41506
NDRG1	1.23985	3.44564	1.39444	8.97714	102.047	5.64175e-22	1.81383e-19		2.20579	2.0512	-0.154595
MAL	1.13561	4.09094	1.9394	6.56513	102.018	5.72213e-22	1.81383e-19		2.95533	2.15154	-0.803788
C11orf87	0.0992087	-3.81219	-3.22048	6.4422	101.827	6.29081e-22	1.9664e-19		-3.9114	-0.591714	3.31969
AL031056.1	-1.45289	1.58312	3.59246	5.82198	101.491	7.42907e-22	2.27631e-19		3.036	-2.00934	-5.04534
ATP2B2	-0.00268009	-3.50026	-2.23981	7.91402	101.476	7.48454e-22	2.27631e-19		-3.49758	-1.26045	2.23713
TMEM165	1.28241	3.80305	1.08659	6.88282	101.262	8.31822e-22	2.49613e-19		2.52065	2.71646	0.195815
SYT1	0.0136898	-3.16972	-1.79658	10.9041	100.995	9.49662e-22	2.81225e-19		-3.18341	-1.37314	1.81027
VSTM2A	-0.699953	-5.91313	-8.50305	4.69634	100.389	1.28207e-21	3.74732e-19		-5.21318	2.58992	7.8031
GABRA1	-0.0761849	-3.78941	-1.94788	7.53316	99.7096	1.79447e-21	5.14142e-19		-3.71322	-1.84153	1.8717
MBP	0.712767	3.14086	0.797131	8.7351	99.6981	1.80473e-21	5.14142e-19		2.42809	2.34373	-0.0843639
SLC44A1	0.722081	3.32366	1.74063	8.4555	99.5217	1.96939e-21	5.54038e-19		2.60158	1.58304	-1.01855
CREG2	0.260895	-2.70741	-2.65109	8.61667	98.9204	2.65221e-21	7.36922e-19		-2.96831	-0.0563237	2.91198
NPTXR	0.0787993	-3.03635	-2.94383	7.4622	98.6587	3.01915e-21	8.28646e-19		-3.11515	-0.0925203	3.02263
CELF4	-0.229272	-3.3807	-2.14629	8.88266	98.2504	3.69544e-21	1.00204e-18		-3.15143	-1.23441	1.91702
AMER2	1.07496	3.37825	1.516	8.68936	97.7614	4.7073e-21	1.26122e-18		2.30329	1.86224	-0.441042
GRIN2A	-0.0906521	-3.25093	-2.8976	7.25385	97.1184	6.47147e-21	1.71349e-18		-3.16028	-0.353334	2.80695
GLDN	1.60605	4.23172	2.23395	6.50667	96.7158	7.89829e-21	2.06696e-18		2.62568	1.99777	-0.627904
CDH19	1.71299	4.78077	3.22169	5.91473	96.4464	9.02491e-21	2.33465e-18		3.06778	1.55909	-1.5087
SCN1A	0.160676	-2.93778	-3.32016	6.97461	95.8079	1.2379e-20	3.16593e-18		-3.09845	0.382381	3.48083
CPLX2	-0.077016	-3.59162	-2.3982	7.16112	95.3354	1.56397e-20	3.95492e-18		-3.51461	-1.19343	2.32118
TXNIP	-0.330229	2.433	2.53183	8.58531	94.2847	2.63045e-20	6.55348e-18		2.76322	-0.0988387	-2.86206
FGF1	0.776918	3.34185	3.1559	7.21408	94.2699	2.64981e-20	6.55348e-18		2.56494	0.185953	-2.37898
PLA2G16	0.716647	3.3674	1.59445	7.61406	94.0918	2.8939e-20	7.07935e-18		2.65076	1.77295	-0.877807
LAMP2	1.02976	3.49511	2.08041	7.70614	92.736	5.65984e-20	1.35551e-17		2.46534	1.41469	-1.05065
EPHA4	-0.12693	-3.66646	-2.70901	6.78927	92.7354	5.66152e-20	1.35551e-17		-3.53953	-0.957454	2.58208
FOLH1	4.54464	7.54008	5.48855	4.9564	91.8884	8.60812e-20	2.03931e-17		2.99544	2.05153	-0.943908
GSN.AS1	0.80924	4.88878	2.96585	5.39656	91.7693	9.1304e-20	2.14051e-17		4.07954	1.92292	-2.15661
SULT4A1	-0.205717	-3.33907	-2.80227	7.11457	91.3594	1.11829e-19	2.59467e-17		-3.13335	-0.536799	2.59655
MAN2A1	0.638271	3.2863	1.86297	7.76368	91.2153	1.20089e-19	2.75788e-17		2.64803	1.42333	-1.2247
SCD	0.528096	3.05037	1.28827	8.69737	91.1304	1.25243e-19	2.84718e-17		2.52227	1.7621	-0.760175
NRGN	0.162232	-3.22068	-2.04581	7.68116	90.0946	2.09046e-19	4.70479e-17		-3.38291	-1.17487	2.20804
NSF	-0.0460649	-3.32689	-2.12599	7.74125	90.04	2.14763e-19	4.78559e-17		-3.28083	-1.2009	2.07993
TAGLN3	-0.434283	-3.09792	-2.64769	8.21029	89.9782	2.21431e-19	4.88582e-17		-2.66364	-0.450234	2.2134
RGS7BP	0.136933	-3.97915	-1.92379	6.61891	89.8288	2.38415e-19	5.20948e-17		-4.11608	-2.05537	2.06072
CAVIN1	0.0689756	2.6565	3.21762	6.97117	89.5731	2.70549e-19	5.85479e-17		2.58752	-0.561129	-3.14865
HSPA2	1.22901	4.04511	2.40288	6.3486	89.2414	3.18777e-19	6.83276e-17		2.81609	1.64223	-1.17387
THY1	0.266747	-3.63444	-2.26152	6.5873	88.4957	4.60926e-19	9.78643e-17		-3.90119	-1.37292	2.52827
HTR2A	-0.0356348	-3.71386	-3.28936	6.08164	88.4488	4.71729e-19	9.92217e-17		-3.67823	-0.424499	3.25373
PACSIN1	-0.347674	-3.58326	-3.41583	6.30537	88.3308	5.00091e-19	1.04213e-16		-3.23559	-0.167435	3.06815
CPLX1	0.545217	-3.48935	-3.10864	5.94416	87.9817	5.94299e-19	1.22709e-16		-4.03456	-0.380709	3.65385
MAP7D2	-0.0218416	-3.74178	-2.18007	6.8019	87.703	6.82108e-19	1.39559e-16		-3.71994	-1.56172	2.15823
SYT4	0.160686	-3.6061	-1.68901	7.06692	87.4375	7.77772e-19	1.56526e-16		-3.76678	-1.91708	1.8497
PXK	1.4948	3.56528	1.51333	7.26284	87.4224	7.83617e-19	1.56526e-16		2.07048	2.05195	-0.0185241
VCAN	-0.224463	2.11269	2.8202	7.97051	87.4165	7.859e-19	1.56526e-16		2.33715	-0.707513	-3.04466
MEG3	-0.477995	-3.1949	-1.68668	10.5536	86.9127	1.0082e-18	1.9904e-16		-2.7169	-1.50822	1.20868
MIAT	-0.336132	-3.39478	-2.30817	7.45406	86.4603	1.26086e-18	2.46756e-16		-3.05865	-1.08661	1.97204
EFHD1	-0.14738	3.05963	0.724139	6.66074	86.361	1.3243e-18	2.56937e-16		3.20701	2.33549	-0.871519
NA..1878	-0.148068	-3.67459	-2.60829	6.59966	86.2876	1.37325e-18	2.64157e-16		-3.52652	-1.0663	2.46022
TESPA1	-0.0471552	-5.97658	-2.54646	5.46731	86.1667	1.45779e-18	2.78043e-16		-5.92942	-3.43011	2.49931
SLC30A3	0.115817	-5.96707	-7.52072	4.46864	86.0214	1.56636e-18	2.9624e-16		-6.08289	1.55365	7.63654
SYN2	-0.124101	-3.71612	-1.86602	7.03629	85.9324	1.63684e-18	3.06988e-16		-3.59202	-1.8501	1.74192
PMP22	0.874928	3.46991	2.2268	7.10645	85.87	1.68806e-18	3.1398e-16		2.59498	1.24311	-1.35187
PAQR6	0.775047	3.26316	1.80273	7.60943	85.0583	2.52145e-18	4.65146e-16		2.48811	1.46043	-1.02768
TMEM130	0.0400544	-3.26073	-1.41328	8.40599	84.968	2.63651e-18	4.82417e-16		-3.30079	-1.84745	1.45334
CDKN1C	0.362588	3.22695	0.946178	6.77701	84.5757	3.20065e-18	5.80918e-16		2.86437	2.28078	-0.58359
CD44	-1.61801	1.42582	2.51403	6.59041	84.5186	3.29227e-18	5.8878e-16		3.04383	-1.08821	-4.13204
AQP1	-0.244908	2.75266	2.57014	7.02579	84.5161	3.29629e-18	5.8878e-16		2.99756	0.182516	-2.81505
SLC14A1	0.188627	1.89284	3.18835	7.36091	84.3907	3.50694e-18	6.21475e-16		1.70421	-1.2955	-2.99972
MICAL2	-0.104252	-3.60806	-2.50021	6.64825	84.3326	3.60912e-18	6.34585e-16		-3.5038	-1.10784	2.39596
GAP43	0.00862474	-2.85793	-2.14922	8.68474	84.3032	3.66195e-18	6.35156e-16		-2.86656	-0.708716	2.15784
KCNQ3	-0.41041	-3.27302	-3.14617	6.75348	84.2994	3.66881e-18	6.35156e-16		-2.86261	-0.126852	2.73576
LITAF	0.503933	3.28554	2.256	7.05599	84.2579	3.74485e-18	6.43372e-16		2.78161	1.02955	-1.75206
MAP2	-0.0989404	-2.80898	-1.87225	10.8073	84.0879	4.07314e-18	6.9447e-16		-2.71004	-0.936736	1.77331
EDIL3	0.429295	2.86928	0.691058	8.10366	84.0352	4.18064e-18	7.06062e-16		2.43999	2.17823	-0.261764
RBFOX1	0.0407362	-3.05691	-1.93427	8.18185	84.024	4.20387e-18	7.06062e-16		-3.09764	-1.12264	1.97501
GJB1	5.23241	8.06249	5.18699	4.72349	83.9967	4.26087e-18	7.10334e-16		2.83008	2.8755	0.0454202
EVI2A	2.44086	4.65744	2.78848	5.9748	83.8249	4.63851e-18	7.67604e-16		2.21658	1.86896	-0.347617
HIPK2	0.96158	3.01087	2.022	10.279	83.5155	5.40476e-18	8.87879e-16		2.04929	0.988869	-1.06042
ADAMTS4	0.924683	4.00275	2.82061	6.01841	83.081	6.69899e-18	1.09252e-15		3.07807	1.18214	-1.89593
EEF1A2	-0.0110981	-3.10911	-2.29672	7.32444	83.0418	6.83022e-18	1.10591e-15		-3.09801	-0.812389	2.28562
S100B	0.267248	2.97472	2.08962	7.61878	82.6996	8.08852e-18	1.30029e-15		2.70747	0.885092	-1.82238
ANP32B	0.473212	2.7463	2.80443	7.94275	82.0807	1.09814e-17	1.75282e-15		2.27309	-0.0581294	-2.33122
RBFOX3	-0.0754058	-3.47087	-2.19501	6.91633	81.5628	1.41831e-17	2.24353e-15		-3.39547	-1.27586	2.11961
PRKCB	-0.189858	-2.83786	-2.15079	9.31455	81.5526	1.42551e-17	2.24353e-15		-2.648	-0.687069	1.96094
RORB	-0.062899	-2.77006	-3.18613	6.89435	81.414	1.52654e-17	2.38586e-15		-2.70716	0.416069	3.12323
PDE1C	0.739765	3.14075	-0.134569	6.42644	81.0175	1.85685e-17	2.88208e-15		2.40099	3.27532	0.874334
ATRNL1	-0.375258	-3.70426	-3.624	5.89063	80.2141	2.76125e-17	4.25649e-15		-3.32901	-0.0802659	3.24874
MOG	8.67769	10.6371	8.20461	4.43395	79.765	3.44706e-17	5.27752e-15		1.95938	2.43245	0.473078
PART1	0.292518	-4.40596	-2.39266	5.6286	79.3427	4.24633e-17	6.4573e-15		-4.69847	-2.0133	2.68518
NA..1631	-0.43864	-3.59401	-4.35296	5.62193	79.1984	4.56006e-17	6.88784e-15		-3.15537	0.758945	3.91432
PCDH19	-0.903494	-4.00193	-3.31486	5.94206	78.3648	6.88254e-17	1.03266e-14		-3.09844	-0.687069	2.41137
MTUS1	0.630097	3.10397	1.72216	7.41819	77.9967	8.25406e-17	1.23024e-14		2.47387	1.38181	-1.09206
C21orf91	1.63046	5.0763	2.20953	5.11809	77.6959	9.5757e-17	1.41783e-14		3.44584	2.86676	-0.579076
VIM	-0.719806	1.73026	2.22063	8.66315	77.6006	1.00372e-16	1.47645e-14		2.45007	-0.49037	-2.94044
CHD5	0.00632981	-3.17079	-1.87722	7.26448	77.3107	1.15818e-16	1.6926e-14		-3.17712	-1.29357	1.88355
SV2B	0.0387009	-2.95009	-2.36213	7.12626	77.014	1.34085e-16	1.94691e-14		-2.98879	-0.587957	2.40083
VRK2	1.74606	5.50176	3.63617	4.99719	76.9557	1.38e-16	1.99092e-14		3.7557	1.86559	-1.89011
CDK14	0.02133	-3.06912	-2.37672	6.94197	76.1769	2.02699e-16	2.89554e-14		-3.09045	-0.692408	2.39805
RAB3C	0.0022479	-2.90473	-2.95644	6.63799	76.1711	2.03277e-16	2.89554e-14		-2.90697	0.0517107	2.95868
SLITRK4	-0.122667	-3.02165	-3.18815	6.39553	75.8318	2.40338e-16	3.40192e-14		-2.89899	0.166491	3.06548
COPG2	-0.425606	-2.92346	-2.96141	6.95342	75.2202	3.25014e-16	4.57173e-14		-2.49785	0.0379524	2.53581
SHTN1	0.872522	2.87532	0.998247	8.66093	75.0109	3.60383e-16	5.03776e-14		2.00279	1.87707	-0.125725
PTK2B	0.373707	-2.86174	-1.86499	7.13484	74.9275	3.75524e-16	5.217e-14		-3.23545	-0.99675	2.2387
HSPA1A	0.345263	2.01639	-1.41128	7.89754	74.307	5.1007e-16	7.04272e-14		1.67112	3.42766	1.75654
HBA2	0.49821	-0.150086	3.14482	6.13013	74.1986	5.38099e-16	7.38442e-14		-0.648296	-3.29491	-2.64661
BEX5	0.0229737	-2.71944	-2.0227	8.19319	74.0058	5.91808e-16	8.07227e-14		-2.74242	-0.696738	2.04568
ITGA2	2.61689	6.22965	4.69149	4.8037	73.9048	6.22036e-16	8.43346e-14		3.61275	1.53816	-2.0746
NRN1	-0.0879136	-3.24173	-2.87913	6.27601	73.6698	6.9852e-16	9.41371e-14		-3.15381	-0.362593	2.79122
FAM107A	-0.224367	1.26154	2.39804	11.165	73.4609	7.74353e-16	1.03736e-13		1.48591	-1.1365	-2.62241
2004-09-01	1.19174	3.21817	1.52744	7.31913	73.2546	8.5731e-16	1.14169e-13		2.02643	1.69073	-0.3357
FA2H	2.23223	6.00663	2.40994	4.6441	73.2344	8.6591e-16	1.14636e-13		3.7744	3.59668	-0.177711
HLF	0.0592758	-3.2608	-2.04104	6.78373	73.1265	9.13233e-16	1.20194e-13		-3.32008	-1.21976	2.10032
KCNC1	0.0844947	-3.82687	-2.26719	5.97862	73.0845	9.32371e-16	1.22e-13		-3.91136	-1.55968	2.35168
SYN1	-0.23294	-3.58983	-3.29696	5.82521	72.5336	1.22352e-15	1.59171e-13		-3.35689	-0.292868	3.06402
C1orf115	0.170431	-3.19709	-3.98964	5.53862	72.4975	1.24546e-15	1.61094e-13		-3.36753	0.792545	4.16007
MAP4K4	0.716728	2.78941	1.79322	9.4626	72.3964	1.30915e-15	1.68365e-13		2.07269	0.996198	-1.07649
CLSTN2	0.0540396	-3.29558	-0.876928	7.44152	72.1019	1.51389e-15	1.93589e-13		-3.34962	-2.41865	0.930967
GPR26	0.462623	-4.00779	-9.64527	4.253	71.9651	1.61958e-15	2.05933e-13		-4.47042	5.63748	10.1079
RAB6B	0.157123	-2.72662	-1.82234	7.943	71.9162	1.65909e-15	2.09772e-13		-2.88375	-0.904282	1.97946
TMEM178B	-0.247448	-3.49716	-2.47418	6.30109	71.7607	1.79134e-15	2.25229e-13		-3.24972	-1.02298	2.22673
GSN	0.586932	3.22256	2.53436	6.58986	71.5603	1.97745e-15	2.47248e-13		2.63563	0.688206	-1.94742
PLEKHB1	0.637084	2.88795	1.26976	7.79567	71.3906	2.15e-15	2.67336e-13		2.25087	1.61819	-0.632675
GPRC5B	0.917549	3.03339	1.92767	7.82835	71.3491	2.19446e-15	2.71366e-13		2.11584	1.10572	-1.01012
EPHB6	0.0297996	-3.61001	-2.24572	6.08885	71.0856	2.49905e-15	3.07342e-13		-3.63981	-1.36429	2.27552
HCN1	-0.129206	-6.76651	-3.83753	4.61212	70.8184	2.85103e-15	3.48724e-13		-6.63731	-2.92899	3.70832
SHC3	0.0471727	-3.1347	-1.69566	7.09368	70.5164	3.30881e-15	4.0253e-13		-3.18187	-1.43904	1.74283
KCNH8	1.48384	4.56167	2.19775	5.32774	70.4773	3.37331e-15	4.08171e-13		3.07783	2.36391	-0.713914
DNM1	0.0587581	-3.21404	-1.93496	6.76721	70.406	3.49393e-15	4.20505e-13		-3.2728	-1.27908	1.99372
SYT13	0.22144	-2.97151	-2.95703	6.05727	70.3927	3.51699e-15	4.21029e-13		-3.19295	-0.0144805	3.17847
PCSK2	0.138121	-2.85838	-2.67609	6.51091	70.3175	3.64982e-15	4.34619e-13		-2.9965	-0.182293	2.81421
FBXL16	-0.108357	-2.99111	-1.81565	7.57245	70.2704	3.73559e-15	4.4249e-13		-2.88276	-1.17547	1.70729
DDR2	-0.170971	1.04646	2.90204	6.83581	70.2236	3.8227e-15	4.50439e-13		1.21743	-1.85558	-3.07301
FBLL1	-0.138985	-4.57082	-4.16653	5.02546	69.9211	4.4376e-15	5.2017e-13		-4.43183	-0.404293	4.02754
PDE8A	0.69967	3.38691	2.19659	6.33592	69.8681	4.55511e-15	5.31177e-13		2.68724	1.19032	-1.49692
NA..1310	-0.147694	-3.25693	-2.13753	6.7599	69.7969	4.71787e-15	5.47322e-13		-3.10923	-1.1194	1.98984
SEZ6L2	0.196093	-2.47404	-2.12207	7.79185	69.7331	4.86859e-15	5.61911e-13		-2.67013	-0.351975	2.31816
NCS1	-0.0739955	-2.88564	-1.85786	7.71512	69.705	4.93653e-15	5.66845e-13		-2.81164	-1.02778	1.78386
CREB5	1.66588	3.96497	2.46777	6.02154	69.6916	4.9692e-15	5.677e-13		2.29909	1.49721	-0.801885
ATP8A2	-0.268802	-3.39987	-2.19267	6.59942	69.5964	5.20808e-15	5.91985e-13		-3.13107	-1.2072	1.92387
GABRB3	-0.173462	-3.22808	-1.81959	7.04995	69.5799	5.25062e-15	5.93821e-13		-3.05462	-1.40849	1.64613
LRTM2	0.00704081	-9.78763	-3.74499	4.15703	69.3109	5.99522e-15	6.74642e-13		-9.79467	-6.04264	3.75203
DDR1	-0.326051	2.39029	1.89092	7.4353	69.1524	6.48257e-15	7.25854e-13		2.71634	0.499372	-2.21697
SH3GL2	0.399267	-3.57087	-2.21929	5.85719	68.8721	7.44291e-15	8.29258e-13		-3.97014	-1.35158	2.61856
DLG4	0.238716	-2.62301	-1.667	7.99623	68.8144	7.65793e-15	8.49012e-13		-2.86172	-0.956009	1.90572
SLC12A5	-0.423204	-3.24573	-2.54679	6.58753	68.6849	8.16261e-15	9.00528e-13		-2.82252	-0.698942	2.12358
BASP1	-0.0152259	-2.64151	-1.67728	9.10098	68.5576	8.69091e-15	9.54135e-13		-2.62628	-0.964231	1.66205
CACNG8	-0.280978	-3.03318	-1.74085	7.68053	68.2981	9.87685e-15	1.07907e-12		-2.7522	-1.29233	1.45987
PRKAR1B	0.448636	-3.23439	-2.3317	5.95501	68.2041	1.03452e-14	1.12478e-12		-3.68303	-0.902687	2.78034
CAMK2B	-0.269667	-2.96677	-1.7432	7.90856	68.1298	1.07315e-14	1.16117e-12		-2.6971	-1.22357	1.47354
UCHL1	-0.0899745	-2.3629	-2.25884	8.74091	67.8582	1.22681e-14	1.32109e-12		-2.27293	-0.104064	2.16886
KCNB1	0.159398	-2.64818	-1.95205	7.42874	67.7663	1.28367e-14	1.37573e-12		-2.80757	-0.696129	2.11145
TENM2	-0.143867	-4.05372	-2.81008	5.55157	67.2075	1.69061e-14	1.80327e-12		-3.90985	-1.24364	2.66621
REEP3	0.320271	3.54433	2.02857	5.74767	67.1544	1.73548e-14	1.84239e-12		3.22406	1.51577	-1.7083
CHRM3	0.130105	-3.106	-1.19407	7.19039	67.1065	1.77687e-14	1.87747e-12		-3.2361	-1.91193	1.32417
PLLP	1.69691	3.99675	2.26682	5.89833	67.0566	1.82116e-14	1.91528e-12		2.29984	1.72992	-0.569918
NA..2679	-0.0173567	-2.56147	-2.09955	7.90036	67.0189	1.85526e-14	1.94019e-12		-2.54411	-0.461919	2.08219
CAP2	0.000825991	-2.94596	-1.62667	7.40196	67.0115	1.86208e-14	1.94019e-12		-2.94679	-1.31929	1.6275
CADPS2	0.150555	-3.53126	-2.80057	5.72706	66.9355	1.93309e-14	2.00489e-12		-3.68181	-0.730691	2.95112
CHGA	-0.0976851	-2.98756	-1.69586	7.33403	66.8879	1.97903e-14	2.04312e-12		-2.88988	-1.2917	1.59818
ERBIN	0.119134	2.2454	2.2833	8.4629	66.8416	2.02464e-14	2.08066e-12		2.12627	-0.0378941	-2.16416
SYT7	-0.00944873	-3.49649	-1.81132	6.30692	66.3934	2.52501e-14	2.58308e-12		-3.48704	-1.68517	1.80187
PAK1	-0.153841	-2.50563	-2.39398	7.6667	66.3184	2.62001e-14	2.66815e-12		-2.35179	-0.111656	2.24014
SCN2A	-0.0842103	-2.76817	-1.50745	8.53427	66.1645	2.82634e-14	2.8653e-12		-2.68396	-1.26073	1.42324
NA..1226	-0.325674	-4.62949	-2.2644	5.50173	66.0115	3.04771e-14	3.07586e-12		-4.30381	-2.36509	1.93873
SV2A	-0.0151492	-2.50025	-2.18493	7.74727	65.6606	3.62275e-14	3.6399e-12		-2.4851	-0.315312	2.16979
GRIN2B	0.175215	-2.46586	-1.77776	8.22717	65.6463	3.64834e-14	3.64086e-12		-2.64107	-0.688102	1.95297
ADIPOR2	0.496264	2.84913	1.06333	7.06549	65.642	3.65606e-14	3.64086e-12		2.35287	1.7858	-0.56707
NA..235	0.243563	-2.96951	-1.82586	6.72918	65.4883	3.94362e-14	3.90992e-12		-3.21307	-1.14365	2.06942
GOT1	-0.104815	-2.5583	-3.09872	6.47004	65.2722	4.38663e-14	4.33007e-12		-2.45349	0.540417	2.99391
DOK6	-0.303994	-3.13269	-2.95685	6.08693	65.2154	4.51106e-14	4.43345e-12		-2.8287	-0.175839	2.65286
CLMN	1.22851	3.41619	1.44591	6.28653	64.4727	6.5036e-14	6.35296e-12		2.18768	1.97028	-0.217401
PAIP2B	2.34102	4.57381	2.16134	5.39118	64.4673	6.52064e-14	6.35296e-12		2.2328	2.41248	0.179679
SYNPR	1.02796	-2.43307	-1.11124	6.58967	64.3385	6.94768e-14	6.73985e-12		-3.46103	-1.32183	2.1392
CERCAM	2.09149	4.38827	2.00773	5.46003	64.2953	7.09715e-14	6.85529e-12		2.29679	2.38054	0.0837554
NEUROD2	0.0246316	-3.23853	-1.4906	6.76888	64.233	7.31839e-14	7.03879e-12		-3.26317	-1.74794	1.51523
MYT1L	0.0309855	-2.77875	-1.40816	8.01229	64.1689	7.55308e-14	7.2336e-12		-2.80974	-1.37059	1.43915
LDB3	0.250057	3.44255	0.539951	5.45585	64.0929	7.8411e-14	7.47762e-12		3.19249	2.9026	-0.289894
BEX1	-0.153736	-2.31722	-2.20665	8.8074	64.0399	8.04835e-14	7.64287e-12		-2.16349	-0.110573	2.05291
STX1A	0.288263	-3.70736	-2.09657	5.73305	63.9176	8.54808e-14	8.08332e-12		-3.99562	-1.61079	2.38483
MEF2C	0.178928	-2.41444	-1.64951	8.62738	63.9002	8.62157e-14	8.11871e-12		-2.59337	-0.764931	1.82844
SLC4A10	0.145991	-3.07481	-1.12945	7.07601	63.8842	8.68972e-14	8.14879e-12		-3.22081	-1.94536	1.27544
VSTM2L	-0.368081	-4.23615	-3.4694	5.26089	63.8313	8.91906e-14	8.32914e-12		-3.86807	-0.766752	3.10132
STXBP1	0.00291737	-2.52547	-1.9414	7.89063	63.2377	1.19468e-13	1.11105e-11		-2.52839	-0.58407	1.94432
NEAT1	-0.0583321	1.79171	2.11221	10.9546	63.2052	1.21392e-13	1.1243e-11		1.85004	-0.320502	-2.17054
FRMPD4	-0.158042	-4.1732	-1.30259	5.83928	62.968	1.36428e-13	1.25838e-11		-4.01516	-2.87061	1.14455
PNMA2	-0.152318	-2.84365	-1.70726	7.48836	62.535	1.68843e-13	1.55101e-11		-2.69134	-1.13639	1.55494
CAMKK2	-0.0394364	-2.784	-2.09967	6.96208	62.3186	1.87826e-13	1.71838e-11		-2.74457	-0.684332	2.06023
PADI2	-0.272024	2.78457	1.29603	6.17519	62.1419	2.04893e-13	1.86471e-11		3.05659	1.48853	-1.56806
CRYM	0.173701	-2.98071	-3.78625	5.44517	62.1339	2.05697e-13	1.86471e-11		-3.15441	0.805535	3.95995
CAMK4	-0.407572	-3.60222	-1.87535	6.21404	62.1279	2.06306e-13	1.86471e-11		-3.19465	-1.72687	1.46778
LDLRAP1	1.91237	5.00729	2.5231	4.94512	62.0942	2.09757e-13	1.88831e-11		3.09492	2.4842	-0.610723
NA..2127	1.95116	4.16119	2.97419	5.68818	62.0506	2.14304e-13	1.92156e-11		2.21003	1.187	-1.02303
SOX10	1.16397	3.84249	1.74011	5.58371	62.0095	2.18681e-13	1.95303e-11		2.67851	2.10237	-0.57614
NDRG4	-0.0229278	-2.38939	-1.90587	8.45972	61.7819	2.44608e-13	2.17595e-11		-2.36646	-0.483519	1.88294
RHOU	0.81137	3.26435	1.54363	6.18796	61.7119	2.53185e-13	2.24337e-11		2.45298	1.72072	-0.732261
TMEM125	6.13875	10.2191	7.80388	3.82027	61.6472	2.61368e-13	2.3068e-11		4.08032	2.41518	-1.66513
SLC25A22	-0.372097	-4.05786	-2.64631	5.53984	61.6038	2.67013e-13	2.34742e-11		-3.68577	-1.41155	2.27421
DOCK10	0.326365	2.99951	1.5779	6.36872	61.5859	2.69382e-13	2.35903e-11		2.67315	1.42161	-1.25154
ABCA2	1.12084	3.40876	0.958423	5.92508	61.2604	3.16179e-13	2.75811e-11		2.28791	2.45033	0.162422
GLTP	1.15293	3.55357	0.891278	5.68879	60.9801	3.6294e-13	3.15379e-11		2.40064	2.66229	0.261649
LINGO1	-0.128654	-2.67632	-2.58354	6.64181	60.8916	3.79097e-13	3.28152e-11		-2.54766	-0.0927768	2.45488
INPP5F	-0.0566451	-2.06668	-2.82324	7.12539	60.7901	3.98495e-13	3.43621e-11		-2.01004	0.756551	2.76659
MAP7	0.432731	2.50125	0.911352	8.30477	60.743	4.07847e-13	3.50344e-11		2.06852	1.5899	-0.478621
NEGR1	-0.421911	-2.69222	-2.04681	7.73062	60.711	4.14312e-13	3.54544e-11		-2.27031	-0.645416	1.6249
NA..1696	0.0894078	1.12503	2.67559	7.28292	60.673	4.22145e-13	3.59879e-11		1.03562	-1.55057	-2.58619
SCN8A	0.0121584	-2.74991	-1.38953	7.75388	60.6122	4.34947e-13	3.69393e-11		-2.76207	-1.36038	1.40169
RAB13	-1.11202	2.05403	2.99591	5.46481	60.559	4.4649e-13	3.77771e-11		3.16605	-0.941883	-4.10794
MYLK	-0.374912	2.10135	1.87141	7.56691	60.5378	4.51172e-13	3.80303e-11		2.47626	0.229932	-2.24633
TSPYL1	-0.00182811	-2.43249	-2.16677	7.30168	60.4925	4.6135e-13	3.87431e-11		-2.43066	-0.265715	2.16494
ADD2	0.0857004	-2.99677	-1.70373	6.68843	60.4025	4.82217e-13	4.03449e-11		-3.08247	-1.29304	1.78943
QKI	0.461487	2.47772	1.42675	9.22961	60.3153	5.03354e-13	4.19574e-11		2.01623	1.05096	-0.965266
PHF24	0.0222974	-4.41981	-2.3255	5.28212	60.2427	5.21672e-13	4.33238e-11		-4.44211	-2.09431	2.3478
CELF5	-0.260145	-3.53863	-1.60252	6.24714	60.1661	5.41701e-13	4.48218e-11		-3.27848	-1.9361	1.34238
SEMA6A	0.955514	3.02455	1.40243	6.85991	60.1347	5.50131e-13	4.53526e-11		2.06903	1.62211	-0.446918
NA..1828	1.40527	4.42116	2.72987	5.21444	60.0643	5.69531e-13	4.67805e-11		3.01589	1.69129	-1.3246
TMEM235	2.85129	5.79601	3.85944	4.7518	60.0447	5.75025e-13	4.706e-11		2.94472	1.93656	-1.00815
SCN1B	0.716933	-1.92761	-1.88645	7.08289	60.0058	5.86156e-13	4.77972e-11		-2.64455	-0.0411613	2.60338
PPP3CA	-0.146483	-2.42746	-1.58745	9.95543	59.7372	6.68928e-13	5.43498e-11		-2.28098	-0.840012	1.44097
PHYHIP	-0.0551061	-4.23297	-2.10149	5.44381	59.7028	6.80358e-13	5.50796e-11		-4.17786	-2.13148	2.04638
MID1IP1	0.511118	2.94805	0.638332	6.17175	59.6918	6.84063e-13	5.51811e-11		2.43693	2.30972	-0.127214
SHROOM4	0.398604	4.05284	1.38805	4.97921	59.5685	7.2681e-13	5.84199e-11		3.65423	2.66478	-0.989449
OLIG1	1.34051	3.2214	1.44881	6.60966	59.5435	7.35831e-13	5.89346e-11		1.88089	1.77259	-0.108304
QDPR	1.29222	2.61494	0.464052	8.09158	59.3857	7.95191e-13	6.3463e-11		1.32272	2.15088	0.828164
GFOD1	-0.0903063	-2.76379	-1.50623	7.59201	59.2901	8.335e-13	6.62853e-11		-2.67348	-1.25756	1.41593
CNKSR2	-0.114697	-2.71905	-1.60804	7.64446	59.1017	9.144e-13	7.24524e-11		-2.60435	-1.111	1.49335
RGS1	1.60839	4.14533	4.64336	5.06306	59.0949	9.17486e-13	7.24524e-11		2.53694	-0.498031	-3.03497
ATP2B1	-0.0534541	-2.43811	-1.48973	9.50158	58.9406	9.89818e-13	7.7891e-11		-2.38466	-0.948385	1.43627
CDK5R1	-0.0778258	-2.43094	-2.18718	7.2744	58.86	1.02982e-12	8.07567e-11		-2.35312	-0.243766	2.10935
GABRA4	0.098993	-3.63264	-2.14803	5.72273	58.7297	1.09796e-12	8.5801e-11		-3.73163	-1.48461	2.24702
SCAMP5	0.0582231	-2.12418	-2.53447	7.12246	58.5697	1.18782e-12	9.25023e-11		-2.1824	0.410294	2.5927
ANKRD18A	-0.000439358	2.77558	0.82528	6.15357	58.504	1.22683e-12	9.52108e-11		2.77601	1.95029	-0.82572
ST8SIA3	0.203407	-2.83985	-1.73408	6.63632	58.337	1.33186e-12	1.03006e-10		-3.04326	-1.10577	1.93749
KIAA1549L	0.167504	-3.03343	-1.55182	6.49903	58.1606	1.45253e-12	1.11954e-10		-3.20094	-1.48161	1.71933
APOD	0.39991	2.56509	1.8567	7.46275	57.9269	1.62937e-12	1.25156e-10		2.16518	0.708387	-1.4568
NKX6.2	1.99429	5.15579	2.51611	4.7485	57.876	1.67067e-12	1.27892e-10		3.1615	2.63968	-0.521823
PPP3R1	-0.207824	-2.57549	-2.25678	7.05766	57.8661	1.6788e-12	1.28078e-10		-2.36767	-0.318718	2.04895
AMPH	-0.125475	-2.98439	-2.29498	6.25709	57.8053	1.72981e-12	1.31524e-10		-2.85892	-0.689406	2.16951
AC018647.1	2.00485	5.05593	2.866	4.86835	57.7967	1.7371e-12	1.31634e-10		3.05109	2.18994	-0.861152
AC021915.1	1.86043	9.37487	0	2.7653	57.5811	1.93133e-12	1.45861e-10		7.51444	9.37487	1.86043
PLCB1	-0.150523	-2.56036	-1.78404	7.80132	57.5106	1.99948e-12	1.50503e-10		-2.40984	-0.776317	1.63352
SNCA	-0.558325	-2.89776	-2.38254	6.68662	57.4813	2.02845e-12	1.52174e-10		-2.33944	-0.515225	1.82421
MDH1	0.1193	-2.55009	-1.63132	7.31234	57.4496	2.06029e-12	1.54049e-10		-2.66939	-0.918769	1.75062
RFPL1S	0.0839474	-3.08288	-1.64875	6.40044	57.1877	2.34341e-12	1.74638e-10		-3.16683	-1.43413	1.73269
NRXN1	0.0452612	-2.4835	-1.31779	8.58766	57.105	2.44059e-12	1.81281e-10		-2.52876	-1.16572	1.36305
NPTX1	0.300452	-2.6406	-1.1515	7.1777	56.7182	2.9516e-12	2.18516e-10		-2.94106	-1.4891	1.45195
NINJ2	7.231	9.7942	2.23393	3.38237	56.5866	3.14894e-12	2.32361e-10		2.5632	7.56027	4.99707
SCN3B	-0.25319	-2.54214	-1.89716	7.72801	56.4707	3.33347e-12	2.45173e-10		-2.28895	-0.644985	1.64397
NCALD	0.263273	-2.52991	-2.2088	6.42799	56.3777	3.48936e-12	2.55803e-10		-2.79318	-0.32111	2.47207
MIR219A2	8.24269	10.0802	6.3822	3.83184	56.3083	3.61039e-12	2.63817e-10		1.83753	3.69802	1.86049
KCNC2	0.462385	-4.06885	-1.48165	5.39766	56.2346	3.74359e-12	2.72664e-10		-4.53124	-2.5872	1.94404
PTMA	0.158304	2.1905	1.5478	9.78329	56.1828	3.84007e-12	2.78789e-10		2.0322	0.642699	-1.3895
TUBB2A	-0.306408	-2.60113	-1.9574	7.40918	56.1553	3.89223e-12	2.81667e-10		-2.29473	-0.643734	1.65099
HIP1	0.99893	3.13524	2.44441	6.33485	56.0028	4.19519e-12	3.02618e-10		2.13631	0.690829	-1.44548
IFI44L	-0.520965	1.6017	2.24579	7.00612	55.7519	4.74554e-12	3.41224e-10		2.12267	-0.644084	-2.76675
MAL2	-0.0785676	-4.2483	-2.10872	5.35389	55.6635	4.95632e-12	3.55245e-10		-4.16973	-2.13958	2.03015
NCDN	0.261456	-2.27699	-1.64156	7.59089	55.4284	5.56307e-12	3.97468e-10		-2.53845	-0.635433	1.90302
KIAA1644	-0.4179	-4.49478	-2.26309	5.3009	55.2391	6.10531e-12	4.3483e-10		-4.07688	-2.2317	1.84519
FGF12	-0.0579984	-2.5463	-1.73997	7.33251	55.1466	6.38924e-12	4.53616e-10		-2.4883	-0.806334	1.68197
GUCY1A2	-0.0327744	-2.43349	-1.90044	7.34539	55.1261	6.45382e-12	4.5676e-10		-2.40072	-0.533052	1.86766
FRYL	0.60483	2.59787	1.12294	7.44158	55.0563	6.67889e-12	4.71207e-10		1.99304	1.47493	-0.51811
TP53INP2	1.4107	3.52746	1.98779	5.92963	55.0054	6.84782e-12	4.81616e-10		2.11676	1.53967	-0.577089
FMNL2	0.278893	2.29118	0.877751	8.86823	54.9885	6.90503e-12	4.84127e-10		2.01228	1.41343	-0.598858
KCNJ4	0.266588	-3.02445	-2.26585	5.80975	54.9152	7.15839e-12	5.00331e-10		-3.29104	-0.758601	2.53244
PNMA8B	0.513274	-3.10437	-2.44297	5.49084	54.7069	7.92942e-12	5.52506e-10		-3.61765	-0.661397	2.95625
NA..135	-0.155663	-2.63991	-3.51356	5.66823	54.6815	8.02897e-12	5.57716e-10		-2.48425	0.873644	3.35789
MEG8	-0.378103	-2.78368	-3.76653	5.53911	54.5889	8.4025e-12	5.81867e-10		-2.40558	0.982848	3.38843
IDS	-0.378823	-2.1494	-2.06606	9.59675	54.4332	9.07026e-12	6.26182e-10		-1.77058	-0.0833375	1.68724
THRB	-0.0962486	-3.09337	-1.90976	6.17882	54.2657	9.84788e-12	6.77787e-10		-2.99712	-1.18361	1.81351
TMEM98	1.45239	4.61052	0.478137	4.55014	54.148	1.0434e-11	7.15938e-10		3.15813	4.13238	0.974251
TRHDE	-0.593331	-4.83264	-4.69759	4.5471	54.0311	1.10503e-11	7.5592e-10		-4.23931	-0.13505	4.10426
CDK19	0.591457	2.71358	1.46528	6.99155	53.94	1.15562e-11	7.88133e-10		2.12212	1.2483	-0.873819
DGKI	0.445789	-2.20214	-2.35047	6.26809	53.7503	1.26845e-11	8.62468e-10		-2.64793	0.148324	2.79626
GREM1	0.494591	3.96581	1.06975	4.88621	53.682	1.31171e-11	8.892e-10		3.47122	2.89607	-0.575157
YWHAG	-0.0247468	-2.16472	-1.84213	8.44158	53.5961	1.36823e-11	9.24727e-10		-2.13997	-0.322589	1.81738
UNC13A	-0.207237	-2.90531	-1.86714	6.60491	53.549	1.40023e-11	9.43522e-10		-2.69807	-1.03817	1.6599
MOAP1	-0.162341	-3.03995	-2.59793	5.8573	53.5038	1.43163e-11	9.61798e-10		-2.87761	-0.442019	2.43559
LMO4	-0.189306	-2.24648	-1.87006	8.58717	53.444	1.4743e-11	9.87517e-10		-2.05717	-0.376414	1.68076
P2RX7	1.25664	3.11406	1.14918	6.26074	53.4285	1.48554e-11	9.92097e-10		1.85742	1.96488	0.107462
FAM155A	-0.336828	-2.70708	-2.38291	6.53486	53.3892	1.5145e-11	1.00844e-09		-2.37025	-0.324173	2.04608
GJC2	1.60957	4.63244	-0.0911516	4.42224	53.2548	1.61778e-11	1.07403e-09		3.02287	4.72359	1.70072
TSPAN7	-0.164106	-2.67418	-1.64042	7.15333	53.1558	1.69835e-11	1.12421e-09		-2.51007	-1.03375	1.47632
PARM1	0.184678	-3.19191	-1.89598	5.84413	53.0917	1.75266e-11	1.15676e-09		-3.37658	-1.29592	2.08066
PDP1	0.419955	-2.86225	-0.484536	6.62577	53.0611	1.77922e-11	1.17085e-09		-3.28221	-2.37772	0.904491
SFRP1	1.0966	3.74306	2.68274	5.46441	52.8442	1.97907e-11	1.29857e-09		2.64646	1.06032	-1.58613
SNTG1	-0.249532	-2.69804	-2.34738	6.43501	52.7069	2.1171e-11	1.3842e-09		-2.44851	-0.350659	2.09785
AC098679.2	3.91472	5.90803	3.5128	4.63465	52.7023	2.12188e-11	1.3842e-09		1.99331	2.39523	0.401921
CAMK1D	-0.100567	-2.41879	-1.58376	8.05401	52.6716	2.15405e-11	1.40113e-09		-2.31822	-0.835023	1.4832
PREX1	-0.258414	2.35236	0.748943	6.66527	52.5733	2.26058e-11	1.46618e-09		2.61078	1.60342	-1.00736
NA..796	-0.119414	-2.51132	-2.62766	6.24868	52.5495	2.28716e-11	1.47916e-09		-2.39191	0.116338	2.50825
CACNG2	-0.362574	-5.34181	-2.74435	4.77648	52.5297	2.30939e-11	1.48926e-09		-4.97924	-2.59747	2.38177
PIANP	-0.561695	-2.64083	-2.84123	6.20903	52.5086	2.33343e-11	1.50046e-09		-2.07913	0.2004	2.27953
COL4A5	1.54965	4.27015	2.82051	5.15426	52.2921	2.59505e-11	1.66394e-09		2.72051	1.44965	-1.27086
ITPKA	-0.442035	-7.5366	-4.45945	3.9841	52.2087	2.70349e-11	1.72854e-09		-7.09457	-3.07715	4.01742
KIF1C	0.295303	2.38774	2.17676	6.97907	51.9084	3.1328e-11	1.99736e-09		2.09244	0.210977	-1.88146
HPCAL4	-0.0174388	-2.6848	-1.44624	7.04195	51.8448	3.23216e-11	2.05489e-09		-2.66736	-1.23856	1.4288
AIF1L	1.52942	4.41759	2.84981	4.99319	51.6249	3.60027e-11	2.28247e-09		2.88817	1.56778	-1.32039
KLK6	1.80058	5.62102	1.47298	4.13437	51.5955	3.65259e-11	2.30672e-09		3.82043	4.14804	0.327607
BHLHE22	0.367419	-4.92045	-9.098	3.65744	51.592	3.65902e-11	2.30672e-09		-5.28787	4.17755	9.46542
FRRS1L	-0.0636745	-2.65235	-1.25728	7.30906	51.5354	3.76198e-11	2.3547e-09		-2.58868	-1.39508	1.1936
RDX	0.692194	2.46876	1.86605	7.9927	51.53	3.77198e-11	2.3547e-09		1.77656	0.602705	-1.17386
TP53TG5	3.47202	9.71843	6.99001	3.24889	51.5293	3.77322e-11	2.3547e-09		6.24642	2.72843	-3.51799
ZEB2	0.578448	2.38927	1.22694	8.58617	51.5273	3.77698e-11	2.3547e-09		1.81082	1.16233	-0.648493
IPCEF1	0.312384	-2.43986	-1.23459	7.13565	51.5197	3.79106e-11	2.35695e-09		-2.75224	-1.20527	1.54697
FGF9	-0.278726	-6.61826	-1.36631	4.55481	51.486	3.85427e-11	2.38965e-09		-6.33954	-5.25196	1.08758
HLA.E	-0.474736	1.23715	2.00171	8.1731	51.4126	3.99559e-11	2.45818e-09		1.71189	-0.764562	-2.47645
SCN2B	0.366046	-2.44345	-1.54873	6.73318	51.4113	3.99813e-11	2.45818e-09		-2.80949	-0.894717	1.91478
SLC12A2	0.906259	2.50494	0.745271	7.78808	51.4071	4.00649e-11	2.45818e-09		1.59868	1.75967	0.160988
PWAR6	-0.0921179	-2.35046	-1.41795	8.71347	51.406	4.0085e-11	2.45818e-09		-2.25834	-0.932503	1.32584
ZDHHC9	0.93594	2.8355	0.878421	6.5348	51.3987	4.02289e-11	2.46031e-09		1.89956	1.95708	0.0575185
WWTR1	-1.22502	1.21664	1.95797	6.39432	51.2762	4.27218e-11	2.60568e-09		2.44166	-0.741323	-3.18298
SLAIN1	1.04905	3.23044	1.03252	5.80229	51.2439	4.34033e-11	2.6401e-09		2.18139	2.19791	0.0165255
OLFM3	0.338269	-3.25184	-3.50516	5.02419	51.2091	4.41515e-11	2.67836e-09		-3.59011	0.253316	3.84343
JAM3	0.299321	2.66602	0.953994	6.41212	51.185	4.46775e-11	2.70299e-09		2.3667	1.71202	-0.654672
PAK3	-0.342884	-2.51269	-1.64913	7.88509	51.1514	4.54189e-11	2.74048e-09		-2.16981	-0.863567	1.30624
OXR1	0.00310152	-2.45675	-1.35416	7.78465	51.13	4.58992e-11	2.76205e-09		-2.45985	-1.10259	1.35726
IGHG4	-3.61958	0.579485	3.14077	4.2431	51.0655	4.73749e-11	2.84325e-09		4.19907	-2.56129	-6.76035
NECAB1	0.0601464	-1.22584	-2.8032	7.65917	50.9862	4.92521e-11	2.94805e-09		-1.28599	1.57735	2.86334
PPP1R14A	2.88642	5.87655	3.68362	4.42702	50.8724	5.20801e-11	3.10906e-09		2.99013	2.19293	-0.797194
KCNQ2	-0.078486	-2.74552	-2.66517	5.89561	50.8185	5.34774e-11	3.18403e-09		-2.66703	-0.0803451	2.58669
ELAVL2	0.247736	-2.49736	-1.48082	6.86581	50.7942	5.41166e-11	3.21358e-09		-2.7451	-1.01655	1.72855
EPB41L4B	0.118026	-3.42765	-1.66802	5.70732	50.7116	5.63552e-11	3.33771e-09		-3.54568	-1.75963	1.78605
ELMOD1	-0.168576	-2.81881	-2.26856	6.12045	50.6848	5.71022e-11	3.37308e-09		-2.65024	-0.550255	2.09998
SNX22	2.07686	3.68151	1.49836	5.62787	50.6615	5.77576e-11	3.40286e-09		1.60464	2.18315	0.578503
HECW1	-0.0298535	-3.8518	-1.41122	5.52367	50.6298	5.86611e-11	3.44707e-09		-3.82194	-2.44058	1.38137
DLGAP1	0.00244143	-3.26831	-1.26533	6.04816	50.6137	5.91264e-11	3.46536e-09		-3.27075	-2.00298	1.26777
GDA	0.0946751	-2.9577	-1.16714	6.46095	50.5005	6.25036e-11	3.65378e-09		-3.05237	-1.79056	1.26181
CPM	1.01187	3.33162	2.73366	5.73113	50.4266	6.48113e-11	3.77887e-09		2.31975	0.597964	-1.72178
CPNE5	0.771435	-2.00985	-1.43917	6.66676	50.4079	6.54088e-11	3.80385e-09		-2.78129	-0.570683	2.2106
TBR1	0.0373695	-2.72301	-1.96665	6.26096	50.2708	6.99577e-11	4.05791e-09		-2.76038	-0.756365	2.00402
GAD2	-0.768572	-2.71929	-3.20307	5.85528	50.2625	7.02432e-11	4.06399e-09		-1.95072	0.483776	2.43449
KCNK3	-0.243917	-3.67646	-9.5923	3.87407	50.1437	7.44549e-11	4.29662e-09		-3.43254	5.91584	9.34838
ANGPT1	-0.505227	2.53467	3.52733	4.97234	49.9884	8.03463e-11	4.62474e-09		3.0399	-0.992661	-4.03256
NCEH1	0.206573	-3.48076	-1.56444	5.63042	49.8998	8.39165e-11	4.81792e-09		-3.68734	-1.91633	1.77101
SYNJ2	0.303326	1.69283	-1.15982	7.49434	49.8786	8.47919e-11	4.85579e-09		1.3895	2.85265	1.46314
TOLLIP	0.124523	-1.97815	-2.3347	6.92755	49.8488	8.6039e-11	4.91471e-09		-2.10267	0.356548	2.45922
KCNJ2	3.00689	5.2054	2.58105	4.69391	49.627	9.59231e-11	5.46543e-09		2.19851	2.62434	0.425833
OPRD1	0.116992	-6.36964	-1.62056	4.46048	49.5891	9.77247e-11	5.55402e-09		-6.48663	-4.74908	1.73755
ATP6V1G2	0.0751917	-2.33063	-1.99472	6.83293	49.5246	1.00865e-10	5.71804e-09		-2.40582	-0.335911	2.06991
TMTC4	1.43742	3.50797	1.89672	5.71945	49.5137	1.01403e-10	5.73409e-09		2.07055	1.61125	-0.459301
IQGAP1	0.334059	2.42201	1.85739	7.05806	49.4917	1.02504e-10	5.78183e-09		2.08795	0.564613	-1.52333
GLRB	0.246961	-2.8891	-3.50569	5.19146	49.4803	1.03078e-10	5.79968e-09		-3.13606	0.616583	3.75265
FGF13	0.0084967	-3.70717	-1.44673	5.56446	49.4745	1.03373e-10	5.80179e-09		-3.71567	-2.26044	1.45522
NELL2	0.133351	-2.97852	-1.30876	6.16234	49.3419	1.10317e-10	6.17608e-09		-3.11187	-1.66976	1.44211
NSG2	-0.0630199	-2.25752	-1.8974	7.26251	49.321	1.11452e-10	6.22415e-09		-2.1945	-0.360114	1.83438
NA..1044	0.00287878	-2.47285	-2.11266	6.51419	49.2475	1.15541e-10	6.43655e-09		-2.47572	-0.360185	2.11554
KCNIP4.IT1	0.0995528	-3.30793	-2.01072	5.6102	49.1466	1.21398e-10	6.74616e-09		-3.40748	-1.29721	2.11027
SLC17A7	-0.0346029	-2.77043	-2.07934	6.10322	49.1326	1.22238e-10	6.7761e-09		-2.73582	-0.691083	2.04474
ATP6V1B2	-0.334401	-2.37257	-1.82767	7.72157	49.1114	1.23513e-10	6.82246e-09		-2.03817	-0.544901	1.49327
RIMKLA	0.45182	-3.09813	-2.00595	5.50378	49.1084	1.23696e-10	6.82246e-09		-3.54995	-1.09218	2.45777
RS1	0.248453	-5.48443	-7.4838	3.70914	49.0995	1.24234e-10	6.82246e-09		-5.73288	1.99937	7.73225
HOPX	-0.301281	-3.28254	-2.31279	5.69485	49.0987	1.24287e-10	6.82246e-09		-2.98126	-0.969747	2.01151
DYNC1I1	0.210347	-1.96001	-2.40382	6.64157	48.8813	1.38263e-10	7.57117e-09		-2.17036	0.443809	2.61417
AC124312.2	0.0336722	-2.59995	-1.01368	7.24199	48.8493	1.40449e-10	7.67222e-09		-2.63363	-1.58628	1.04735
PCLO	-0.0502079	-2.34143	-1.08929	9.01267	48.832	1.41643e-10	7.71868e-09		-2.29123	-1.25215	1.03908
ITPR1	0.049351	-2.83942	-1.48011	6.4097	48.819	1.4255e-10	7.74935e-09		-2.88877	-1.35931	1.52946
LHPP	1.34751	3.57305	1.80986	5.54593	48.7464	1.4771e-10	8.0105e-09		2.22553	1.76318	-0.462349
ARPP21	-0.00550558	-2.6583	-1.29139	6.9792	48.7248	1.49281e-10	8.07622e-09		-2.6528	-1.36691	1.28588
PVALB	0.326093	-5.70079	-8.92808	3.46769	48.6841	1.5229e-10	8.21926e-09		-6.02688	3.22729	9.25417
FGF14	-0.124067	-2.688	-2.33818	6.06894	48.6082	1.58064e-10	8.51052e-09		-2.56393	-0.349816	2.21411
2003-09-01	0.0367962	-2.29766	-1.52436	7.60919	48.591	1.59406e-10	8.56225e-09		-2.33446	-0.773299	1.56116
FLNC	2.45564	6.40246	6.15186	4.02565	48.5344	1.63884e-10	8.78184e-09		3.94681	0.250594	-3.69622
CDKN2D	-0.407303	-2.34034	-3.18986	5.94556	48.44	1.71648e-10	9.17602e-09		-1.93304	0.849521	2.78256
CD99	-1.01922	1.23914	2.08622	6.23545	48.3728	1.77396e-10	9.46083e-09		2.25836	-0.847079	-3.10544
GNB5	-0.141013	-2.47889	-2.45654	6.20975	48.3513	1.79276e-10	9.53848e-09		-2.33787	-0.0223435	2.31553
CDK5R2	-0.400764	-4.0868	-1.97363	5.30988	48.3328	1.80907e-10	9.60259e-09		-3.68603	-2.11317	1.57286
CALY	-0.0167656	-3.91819	-1.69047	5.36862	48.2286	1.90379e-10	1.00816e-08		-3.90142	-2.22772	1.6737
CBLN4	0.473246	-8.56721	-7.45177	3.19347	48.1908	1.93939e-10	1.0246e-08		-9.04045	-1.11544	7.92502
KCNQ5	0.221743	-3.209	-1.90341	5.58802	48.1241	2.00381e-10	1.05616e-08		-3.43074	-1.30559	2.12515
SLC17A6	-0.369325	-2.79541	-9.6963	3.96563	48.013	2.11598e-10	1.11267e-08		-2.42608	6.90089	9.32697
ATP10B	2.49415	4.81959	1.12438	4.55262	47.8377	2.30578e-10	1.20965e-08		2.32544	3.69521	1.36978
NA..1906	-0.454663	-3.12156	-3.06459	5.46416	47.8187	2.32728e-10	1.21809e-08		-2.6669	-0.0569744	2.60992
PLPP2	2.29557	5.60763	3.00955	4.30222	47.7022	2.46405e-10	1.28668e-08		3.31206	2.59809	-0.713978
EFEMP1	-1.71579	0.506583	1.97351	5.75474	47.6907	2.47792e-10	1.29093e-08		2.22237	-1.46693	-3.6893
ADCY1	0.182314	-2.26191	-1.48141	7.21909	47.6733	2.49911e-10	1.29896e-08		-2.44423	-0.780506	1.66372
SLC2A13	-0.538279	-2.78584	-2.58729	6.01287	47.5491	2.65598e-10	1.37732e-08		-2.24756	-0.198549	2.04901
GAB1	-0.0250982	2.93757	1.10506	5.50986	47.4718	2.7584e-10	1.42714e-08		2.96267	1.83251	-1.13016
SCN4B	-0.859741	-5.83077	-8.45109	3.60666	47.369	2.90087e-10	1.49741e-08		-4.97103	2.62032	7.59135
RTKN	1.69288	3.85556	1.09557	5.13332	47.2611	3.05829e-10	1.57506e-08		2.16268	2.75999	0.597316
SNX10	-0.00346294	-2.36201	-1.58979	7.17447	47.2287	3.10732e-10	1.59665e-08		-2.35854	-0.772216	1.58633
CADM3	0.068224	-2.6257	-1.65808	6.47216	47.2205	3.11975e-10	1.59939e-08		-2.69392	-0.967618	1.7263
TMCC3	0.364936	3.63403	2.22568	5.05206	47.1347	3.25369e-10	1.66426e-08		3.2691	1.40835	-1.86074
CABP1	0.404705	-4.13958	-1.81903	4.96533	47.0192	3.44312e-10	1.75716e-08		-4.54428	-2.32055	2.22373
PCP4	-0.144396	-3.17408	-2.28766	5.62078	46.9264	3.60327e-10	1.83473e-08		-3.02968	-0.886417	2.14327
AC004925.1	2.13941	5.08872	2.36984	4.51589	46.8356	3.76705e-10	1.90973e-08		2.94932	2.71888	-0.230431
LACC1	1.45061	4.34871	2.61659	4.87871	46.8353	3.76753e-10	1.90973e-08		2.8981	1.73212	-1.16598
NCKAP5	0.104705	2.91705	2.33047	5.55198	46.7885	3.85491e-10	1.94963e-08		2.81235	0.586578	-2.22577
RNF165	0.0511615	-3.85412	-1.4967	5.35389	46.7743	3.88191e-10	1.958e-08		-3.90528	-2.35742	1.54786
NA..229	-0.188682	-2.88456	-1.64446	6.30788	46.7706	3.88886e-10	1.958e-08		-2.69588	-1.2401	1.45578
GOLIM4	-0.473563	1.02316	1.96629	7.84731	46.4185	4.62067e-10	2.32127e-08		1.49672	-0.943132	-2.43985
TMPRSS5	1.39347	5.80336	2.63082	3.94441	46.2807	4.94315e-10	2.47774e-08		4.40989	3.17254	-1.23735
HS6ST3	-0.0877541	-2.54196	-1.84109	6.59614	46.1353	5.30793e-10	2.65467e-08		-2.45421	-0.700872	1.75334
NA..4	0.0742141	-2.51164	-2.36667	5.95348	46.029	5.59164e-10	2.79037e-08		-2.58586	-0.144972	2.44088
BSN	0.312224	-3.15502	-1.46821	5.62719	46.0173	5.62364e-10	2.80013e-08		-3.46724	-1.68681	1.78043
TTLL7	0.512311	1.86606	-0.36088	8.81734	45.9207	5.89591e-10	2.92921e-08		1.35375	2.22694	0.873192
PLCL1	0.31312	2.6301	0.704469	6.04528	45.8475	6.11099e-10	3.02938e-08		2.31697	1.92563	-0.391349
SLC1A2	-0.22724	-2.16694	-1.4365	9.52571	45.7954	6.26911e-10	3.10094e-08		-1.93971	-0.730448	1.20926
GPM6B	-0.0163599	1.8898	0.975783	10.4045	45.7445	6.42708e-10	3.1721e-08		1.90616	0.91402	-0.992143
KCNJ6	-0.154189	-2.64518	-1.49387	6.79082	45.7048	6.55336e-10	3.22735e-08		-2.49099	-1.15131	1.33968
RTN1	-0.105363	-1.91894	-1.81576	8.86447	45.6486	6.73616e-10	3.31013e-08		-1.81358	-0.103188	1.71039
FAM81A	-0.0829554	-3.25117	-2.68545	5.3368	45.6226	6.8224e-10	3.34521e-08		-3.16821	-0.565718	2.60249
MYO5A	0.0527247	-1.94516	-1.62403	8.55884	45.5166	7.18572e-10	3.51569e-08		-1.99789	-0.321126	1.67676
CHGB	0.0216257	-2.72355	-1.69827	6.15207	45.398	7.61526e-10	3.71777e-08		-2.74517	-1.02527	1.7199
SLC6A17	0.0781351	-3.00334	-1.81528	5.78121	45.3327	7.86229e-10	3.83006e-08		-3.08147	-1.18806	1.89341
KRT222	-0.808324	-3.49222	-5.17156	4.58611	45.1453	8.61756e-10	4.18172e-08		-2.6839	1.67934	4.36324
JPH4	-0.182613	-2.6632	-1.63881	6.60524	45.1444	8.62133e-10	4.18172e-08		-2.48058	-1.02439	1.45619
SEZ6L	-0.459484	-2.75255	-2.02065	6.29969	45.1243	8.70651e-10	4.21395e-08		-2.29307	-0.731905	1.56117
SGK1	0.592922	3.04872	2.50001	5.60447	45.0755	8.91696e-10	4.30655e-08		2.4558	0.548713	-1.90708
TMTC2	1.32623	3.75346	1.98922	5.24612	45.0652	8.96229e-10	4.30861e-08		2.42723	1.76424	-0.662987
ZCCHC24	0.470379	2.37704	1.96912	6.95418	45.063	8.97163e-10	4.30861e-08		1.90666	0.407922	-1.49874
SEMA3B	1.84002	4.26031	3.53016	4.97448	45.0614	8.97867e-10	4.30861e-08		2.42029	0.730147	-1.69015
SRRM4	-0.121873	-2.73617	-1.54808	6.45698	45.0341	9.09973e-10	4.35742e-08		-2.6143	-1.18809	1.42621
CHD7	0.754594	2.72992	2.12109	6.32516	44.8845	9.79081e-10	4.67839e-08		1.97532	0.608829	-1.3665
IQSEC3	-0.331784	-3.32883	-3.63911	4.98406	44.7966	1.02211e-09	4.87366e-08		-2.99705	0.310281	3.30733
FAM241B	-0.541505	-7.281	-1.55277	4.20653	44.5002	1.1816e-09	5.6222e-08		-6.73949	-5.72823	1.01126
PTPN5	0.0161621	-3.25009	-2.0997	5.47406	44.4587	1.20582e-09	5.72537e-08		-3.26626	-1.15039	2.11586
ARHGEF9	-0.294417	-2.47352	-1.42159	7.28657	44.433	1.2211e-09	5.78569e-08		-2.1791	-1.05193	1.12717
HEATR5A	0.374978	2.64916	2.49759	5.85914	44.4221	1.22764e-09	5.80446e-08		2.27418	0.15157	-2.12261
GALNT9	0.0298889	-4.77558	-5.00304	4.10331	44.4043	1.23839e-09	5.84301e-08		-4.80547	0.227466	5.03293
RUNDC3A	-0.00326631	-2.15011	-2.82435	5.925	44.3684	1.26032e-09	5.93406e-08		-2.14684	0.674237	2.82108
FAT3	-0.170463	-2.62215	-1.8323	6.38725	44.2547	1.33242e-09	6.26041e-08		-2.45169	-0.789855	1.66183
PSD	-0.109181	-3.01969	-2.5554	5.47492	44.1768	1.38415e-09	6.48994e-08		-2.91051	-0.464287	2.44622
SLC45A3	4.95767	9.66257	7.24912	3.25859	44.1719	1.38744e-09	6.49184e-08		4.70491	2.41345	-2.29145
PCSK1	0.0678357	-2.88885	-2.46266	5.50418	44.1595	1.39592e-09	6.51798e-08		-2.95668	-0.426186	2.5305
CACNG3	-0.193467	-2.91696	-2.91961	5.41933	44.1146	1.42695e-09	6.64904e-08		-2.72349	0.00265454	2.72615
STMN3	-0.0986785	-2.04015	-2.07062	7.09705	44.1096	1.43037e-09	6.65123e-08		-1.94147	0.0304678	1.97194
BEST1	2.24427	4.83258	3.99411	4.69371	44.0227	1.49251e-09	6.92588e-08		2.58831	0.838467	-1.74985
SPTLC2	0.332872	2.3418	0.74464	6.88019	44.0145	1.49854e-09	6.93952e-08		2.00893	1.59716	-0.411768
KLHDC3	-0.0319358	-1.81614	-2.84838	6.18051	43.9044	1.58145e-09	7.30844e-08		-1.78421	1.03223	2.81644
NGEF	-0.281773	-3.39119	-1.31451	5.75502	43.8982	1.58624e-09	7.31557e-08		-3.10942	-2.07668	1.03274
PTPRN	0.406578	-2.50969	-2.04424	5.75338	43.847	1.62646e-09	7.48569e-08		-2.91627	-0.465452	2.45081
SLC8A1	0.0772199	-2.13662	-1.12204	8.41198	43.7907	1.67187e-09	7.67902e-08		-2.21384	-1.01458	1.19926
SNRPN	0.25037	-1.50802	-1.7503	9.27956	43.5945	1.84019e-09	8.43491e-08		-1.75839	0.242283	2.00067
FGFR2	0.59088	3.06049	1.56148	5.59434	43.5153	1.9129e-09	8.75033e-08		2.46961	1.49901	-0.970596
RBFOX2	-0.117561	-2.35268	-1.41151	7.24855	43.4849	1.94152e-09	8.85031e-08		-2.23512	-0.941169	1.29395
PLK2	-0.16976	-3.02763	-1.61344	5.9376	43.4838	1.94262e-09	8.85031e-08		-2.85787	-1.41419	1.44368
PDK4	0.242954	2.51713	1.2802	6.27909	43.3505	2.07346e-09	9.42734e-08		2.27418	1.23693	-1.03725
PALLD	-0.316838	1.32719	1.99307	7.28902	43.3191	2.10553e-09	9.55382e-08		1.64403	-0.665883	-2.30991
RRBP1	-0.0908895	2.2876	1.67007	6.34186	43.2244	2.20528e-09	9.98224e-08		2.37849	0.617524	-1.76096
GALNT17	-0.22729	-3.71965	-2.44602	5.11734	43.2211	2.20881e-09	9.98224e-08		-3.49236	-1.27364	2.21873
HS3ST2	0.354313	-3.79962	-2.3852	4.89326	42.9999	2.46112e-09	1.11002e-07		-4.15394	-1.41442	2.73951
ABI3BP	-1.38673	2.85363	3.48783	4.41025	42.9863	2.47754e-09	1.11519e-07		4.24036	-0.634195	-4.87455
C19orf81	-0.0902368	-3.58553	-8.3299	3.80158	42.963	2.50596e-09	1.12573e-07		-3.49529	4.74437	8.23966
NA..70	0.512723	2.35894	1.04164	7.10521	42.9315	2.5448e-09	1.1409e-07		1.84622	1.3173	-0.528921
PROX1	0.634837	3.20435	0.974798	5.31055	42.911	2.57045e-09	1.15011e-07		2.56951	2.22955	-0.339962
SMAD9	-0.876202	1.66371	2.03422	5.92126	42.8798	2.60993e-09	1.16505e-07		2.53991	-0.370507	-2.91042
STAC2	0.416139	-4.94195	-2.47691	4.41864	42.8765	2.61419e-09	1.16505e-07		-5.35809	-2.46504	2.89304
FTL	-0.30554	1.47181	1.59006	9.47091	42.8425	2.65801e-09	1.18224e-07		1.77735	-0.118246	-1.8956
PLEKHG3	0.336505	3.79593	2.13953	4.78092	42.8003	2.71338e-09	1.20448e-07		3.45942	1.6564	-1.80302
OPCML	-0.0725497	-2.65069	-1.71498	6.20926	42.7279	2.81108e-09	1.2454e-07		-2.57814	-0.935709	1.64243
MVB12B	0.697307	2.91366	0.896494	5.69934	42.6723	2.88852e-09	1.27719e-07		2.21635	2.01716	-0.199187
PRKAG2.AS1	-0.284026	-5.59303	-3.16447	4.25797	42.6266	2.95376e-09	1.30348e-07		-5.30901	-2.42856	2.88044
TMEM35A	-0.500944	-2.22195	-2.969	5.96281	42.6215	2.96116e-09	1.30419e-07		-1.721	0.747055	2.46806
KIAA1211L	-0.112865	-3.11841	-1.54695	5.79296	42.561	3.05e-09	1.34069e-07		-3.00555	-1.57146	1.43408
AGAP2	0.125069	-2.70554	-0.811735	6.4767	42.4617	3.20182e-09	1.40468e-07		-2.83061	-1.89381	0.936804
LMOD1	-1.12299	1.74097	3.34728	4.67404	42.443	3.2312e-09	1.41481e-07		2.86396	-1.60631	-4.47027
FNBP1	0.318102	2.16027	1.21535	7.83411	42.4321	3.24838e-09	1.41957e-07		1.84217	0.944916	-0.89725
SLC31A2	3.76237	5.32003	4.00635	4.64374	42.4067	3.289e-09	1.43454e-07		1.55765	1.31368	-0.243972
ZNF204P	0.259047	-4.47368	-1.29551	4.84611	42.3741	3.3418e-09	1.45475e-07		-4.73272	-3.17817	1.55455
HOOK1	0.0291457	-3.01236	-2.34822	5.429	42.334	3.40785e-09	1.48064e-07		-3.04151	-0.664147	2.37736
ARHGAP32	0.174204	-2.11043	-1.1161	7.77483	42.0316	3.95066e-09	1.71317e-07		-2.28463	-0.994326	1.29031
CD84	-0.0769516	2.63078	3.05492	5.14764	42.0269	3.95978e-09	1.71382e-07		2.70773	-0.424137	-3.13187
RIMBP2	-0.165888	-3.71014	-1.17993	5.44224	41.9828	4.04594e-09	1.74775e-07		-3.54425	-2.53021	1.01404
CDS1	0.0317125	-2.89282	-2.0017	5.64615	41.8802	4.25391e-09	1.83407e-07		-2.92454	-0.891121	2.03342
SYT16	0.529902	-2.69069	-1.30483	5.75202	41.8631	4.28968e-09	1.84596e-07		-3.22059	-1.38586	1.83474
YWHAH	0.0923118	-2.08972	-1.6037	7.12216	41.8066	4.40983e-09	1.89404e-07		-2.18203	-0.486014	1.69602
ALCAM	0.241859	1.6961	-0.583605	8.00137	41.7149	4.61185e-09	1.97601e-07		1.45424	2.27971	0.825465
DIRAS2	-0.421178	-2.92076	-1.04443	6.41521	41.712	4.61823e-09	1.97601e-07		-2.49958	-1.87633	0.623256
VGF	0.270647	-2.02725	-1.99382	6.34958	41.6587	4.74011e-09	2.02431e-07		-2.29789	-0.0334237	2.26447
KCNK1	-0.261647	-1.85324	-2.40626	6.9361	41.6326	4.80111e-09	2.04647e-07		-1.5916	0.553019	2.14462
HOMER1	0.146275	-2.23407	-1.78062	6.4998	41.6233	4.82283e-09	2.05185e-07		-2.38034	-0.453444	1.9269
TMC6	0.686541	4.07776	2.02278	4.61875	41.615	4.84251e-09	2.05633e-07		3.39122	2.05498	-1.33623
PLEKHA4	-1.42165	1.90735	2.77969	4.87397	41.5923	4.89653e-09	2.07536e-07		3.32901	-0.872338	-4.20134
GALNT6	0.867828	4.25327	2.34026	4.58547	41.5724	4.94429e-09	2.09166e-07		3.38545	1.91302	-1.47243
MAPK9	-0.176495	-2.34565	-1.95407	6.56664	41.5635	4.96575e-09	2.0968e-07		-2.16916	-0.391586	1.77757
STRBP	0.0851896	-1.93738	-1.83872	7.11037	41.5542	4.98845e-09	2.10244e-07		-2.02257	-0.0986615	1.92391
CP	-0.0831464	2.42852	2.90736	5.31439	41.5388	5.02615e-09	2.11437e-07		2.51167	-0.47884	-2.99051
KIF6	0.91135	3.88871	2.46272	4.87319	41.4641	5.21299e-09	2.18887e-07		2.97736	1.426	-1.55137
FAXC	-0.146494	-3.33123	-2.02923	5.41421	41.4199	5.32679e-09	2.23249e-07		-3.18474	-1.30201	1.88273
SYNGR1	-0.337234	-2.03687	-2.62291	6.34661	41.4131	5.34432e-09	2.23567e-07		-1.69963	0.586039	2.28567
ARHGAP23	0.328274	2.51982	0.318394	5.88899	41.3965	5.38781e-09	2.24969e-07		2.19155	2.20143	0.00988054
SRRM3	-0.391747	-3.13399	-1.46188	5.90499	41.3174	5.6001e-09	2.334e-07		-2.74225	-1.67212	1.07013
NELL1	-0.520613	-5.33591	-4.91072	3.99522	41.312	5.61492e-09	2.33585e-07		-4.8153	-0.425194	4.3901
GPM6A	-0.0307931	-2.06142	-1.15231	9.08026	41.2993	5.64997e-09	2.34609e-07		-2.03063	-0.909115	1.12151
ZFP36L1	-0.584379	0.837536	1.69888	8.42951	41.2071	5.91016e-09	2.44961e-07		1.42192	-0.861345	-2.28326
CSRNP3	-0.0943553	-2.02903	-1.68642	7.60709	41.145	6.09223e-09	2.52044e-07		-1.93468	-0.342615	1.59206
ELOVL1	2.27038	5.07179	3.39617	4.43994	41.0887	6.26206e-09	2.58594e-07		2.80141	1.67562	-1.12579
LINC00844	1.63819	3.9196	2.04281	5.02297	41.0639	6.33818e-09	2.61258e-07		2.28141	1.8768	-0.404613
PGM2L1	-0.105679	-2.13786	-1.19112	8.45219	41.0337	6.43251e-09	2.64662e-07		-2.03218	-0.946745	1.08544
GAD1	-0.320475	-3.012	-2.19466	5.59872	40.9837	6.59141e-09	2.70705e-07		-2.69152	-0.817334	1.87419
NRSN1	-0.0159309	-2.38113	-1.50567	6.73596	40.9327	6.75764e-09	2.77026e-07		-2.3652	-0.875462	1.48974
ATP6V1A	0.198349	-2.01834	-1.09202	8.02545	40.921	6.7963e-09	2.78104e-07		-2.21669	-0.926315	1.29037
LONRF2	-0.149921	-2.20884	-1.32061	7.83278	40.8673	6.97701e-09	2.84981e-07		-2.05892	-0.888228	1.17069
PNMA8A	-0.110673	-2.12725	-2.23066	6.43891	40.8279	7.11261e-09	2.89994e-07		-2.01658	0.103412	2.11999
NA..920	-0.0779544	-3.63462	-1.34713	5.38606	40.7893	7.24796e-09	2.94978e-07		-3.55666	-2.28749	1.26918
GRIA1	-0.675375	-2.94808	-1.42131	6.19991	40.783	7.27031e-09	2.95353e-07		-2.2727	-1.52677	0.745931
SNPH	-0.109935	-3.06389	-0.980041	5.93547	40.7667	7.32834e-09	2.97174e-07		-2.95395	-2.08385	0.870107
FYB1	0.0812313	2.05727	2.24176	6.24522	40.7404	7.42297e-09	3.0047e-07		1.97604	-0.184496	-2.16053
TJAP1	1.22883	3.1727	1.31824	5.56838	40.7271	7.4714e-09	3.01888e-07		1.94387	1.85446	-0.0894025
IFITM3	-0.505216	0.844097	1.77513	8.14907	40.717	7.50822e-09	3.02831e-07		1.34931	-0.931034	-2.28035
PPP2R2C	-0.0805644	-1.56158	-2.15779	7.88711	40.6956	7.58728e-09	3.05473e-07		-1.48101	0.596215	2.07723
VEZF1	0.646083	2.58073	1.77624	6.37311	40.6829	7.63433e-09	3.06818e-07		1.93465	0.804496	-1.13016
CHI3L2	-1.20744	0.916162	1.86731	6.02903	40.6254	7.85192e-09	3.15001e-07		2.1236	-0.951144	-3.07474
PAK5	-0.2043	-3.15874	-2.83474	5.19117	40.6109	7.90761e-09	3.1667e-07		-2.95444	-0.324002	2.63044
ATCAY	0.278201	-2.43854	-0.766299	6.65777	40.5812	8.02321e-09	3.20729e-07		-2.71674	-1.67224	1.0445
GREM2	-0.176629	-4.67493	-6.33647	3.81144	40.5584	8.11272e-09	3.23732e-07		-4.4983	1.66154	6.15984
CLIC4	0.848396	2.86092	1.89121	5.94899	40.4789	8.43404e-09	3.35958e-07		2.01252	0.969714	-1.04281
RGS6	-0.363088	-2.13376	-6.35915	4.41989	40.435	8.61663e-09	3.42625e-07		-1.77068	4.22539	5.99606
LRRC4	0.0770044	-2.03096	-1.87185	6.79358	40.4186	8.68603e-09	3.44776e-07		-2.10797	-0.15912	1.94885
TSPAN13	-0.175134	-3.78887	-2.44059	4.9551	40.3076	9.16966e-09	3.63332e-07		-3.61374	-1.34828	2.26545
ID3	-0.913318	1.63701	1.57077	6.16716	40.2979	9.21304e-09	3.64409e-07		2.55032	0.0662382	-2.48409
CDK18	1.38377	3.74234	0.639536	4.80078	40.2792	9.29768e-09	3.67112e-07		2.35857	3.1028	0.74423
APOC1	-0.137353	2.40087	2.58454	5.45009	40.2176	9.58157e-09	3.77658e-07		2.53823	-0.183667	-2.72189
ZCCHC12	-1.151	-4.76403	-3.73527	4.39038	40.2044	9.64356e-09	3.79437e-07		-3.61304	-1.02876	2.58427
CELF3	-0.224384	-2.24272	-2.34481	6.14666	40.1898	9.71233e-09	3.81476e-07		-2.01833	0.102091	2.12042
SSTR2	-0.056227	-2.46963	-1.44222	6.58237	40.0767	1.02637e-08	4.02431e-07		-2.4134	-1.02741	1.38599
GPI	-0.0228391	-2.25185	-1.68503	6.74073	40.0555	1.03702e-08	4.05897e-07		-2.22901	-0.566828	1.66219
NEXMIF	0.0882168	-3.2308	-1.005	5.64632	40.0245	1.05284e-08	4.11375e-07		-3.31902	-2.2258	1.09322
SGK3	0.906104	2.76043	1.40402	6.08746	39.9367	1.09897e-08	4.28654e-07		1.85433	1.35642	-0.497913
ENO2	0.151834	-1.80047	-1.70638	7.36238	39.9131	1.11166e-08	4.32855e-07		-1.9523	-0.0940887	1.85821
PTPRT	0.022433	-2.4668	-1.07415	6.76929	39.8818	1.12878e-08	4.38762e-07		-2.48923	-1.39265	1.09658
C3	-0.543118	1.4741	1.95967	6.45452	39.8504	1.14619e-08	4.44762e-07		2.01722	-0.485562	-2.50278
ELOVL4	-0.469798	-3.89807	-2.42057	4.98757	39.7779	1.18751e-08	4.60001e-07		-3.42827	-1.4775	1.95077
STXBP5L	-0.357408	-2.80562	-1.36246	6.23933	39.7403	1.2095e-08	4.67715e-07		-2.44821	-1.44316	1.00505
IFITM2	-0.120458	1.11957	2.29269	6.55736	39.6432	1.26821e-08	4.89576e-07		1.24003	-1.17312	-2.41315
SLC25A4	-0.170424	-1.79511	-2.37049	6.79525	39.5874	1.30321e-08	5.02226e-07		-1.62468	0.575385	2.20007
GABRA2	-0.0456663	-2.33066	-1.73609	6.47675	39.579	1.30851e-08	5.03408e-07		-2.285	-0.594573	1.69043
WASF1	-0.0637502	-2.14068	-1.71066	6.9522	39.5599	1.32078e-08	5.0726e-07		-2.07693	-0.430016	1.64691
NRXN3	-0.186111	-2.02489	-1.86893	7.14573	39.3968	1.43022e-08	5.48358e-07		-1.83878	-0.155959	1.68282
KSR2	0.321651	-2.56636	-2.22758	5.46645	39.3793	1.44249e-08	5.52121e-07		-2.88801	-0.338772	2.54924
NA..2629	-0.837793	0.206063	1.43362	9.39798	39.2949	1.50307e-08	5.74331e-07		1.04386	-1.22755	-2.27141
SPOCK3	0.430747	2.21034	0.137873	6.54124	39.2653	1.52497e-08	5.8171e-07		1.77959	2.07247	0.292875
SYNJ1	0.0814555	-2.13583	-1.49473	6.9546	39.2481	1.5378e-08	5.85615e-07		-2.21728	-0.6411	1.57618
NA..2444	0.027876	2.44539	-0.0627783	5.52844	39.1657	1.60088e-08	6.08605e-07		2.41751	2.50817	0.0906543
DLGAP2	0.0582883	-3.57727	-1.46171	5.21392	39.1259	1.63231e-08	6.19509e-07		-3.63556	-2.11556	1.52
CLSTN3	-0.0992542	-3.48015	-1.85027	5.28414	39.0388	1.70314e-08	6.45302e-07		-3.3809	-1.62988	1.75102
UBE2QL1	-0.201492	-2.74743	-2.12352	5.72368	39.0228	1.71643e-08	6.49245e-07		-2.54594	-0.623908	1.92203
GUCY1B3	0.0626207	-2.09753	-1.61389	6.90144	39.011	1.72637e-08	6.51908e-07		-2.16015	-0.483638	1.67652
CDH18	0.331444	-2.34671	-5.52688	4.35112	38.9601	1.76981e-08	6.67193e-07		-2.67816	3.18017	5.85832
R3HDM1	-0.0831741	-1.80216	-2.1977	6.86937	38.844	1.87292e-08	7.04881e-07		-1.71899	0.395536	2.11452
NPTN	-0.24187	-1.92795	-1.90971	7.37516	38.8397	1.87678e-08	7.05157e-07		-1.68608	-0.01824	1.66784
ST8SIA5	-0.0264686	-2.50113	-3.83686	4.94206	38.7992	1.91422e-08	7.18024e-07		-2.47466	1.33573	3.81039
NA..1237	-0.0307078	-1.98991	-2.19883	6.42707	38.7711	1.9407e-08	7.26744e-07		-1.9592	0.208922	2.16812
AFMID	0.721559	2.34265	-0.41155	5.84622	38.7162	1.99339e-08	7.45237e-07		1.62109	2.7542	1.13311
SLIT1	0.512198	-2.56554	-1.4028	5.663	38.6843	2.02462e-08	7.55658e-07		-3.07774	-1.16274	1.915
FAM19A1	0.32185	-5.63545	-8.592	3.15316	38.6329	2.07603e-08	7.73562e-07		-5.9573	2.95655	8.91385
CKMT1A	0.655476	-4.86416	-2.37596	4.20222	38.6235	2.08553e-08	7.75817e-07		-5.51964	-2.4882	3.03143
APOE	-0.633625	0.894753	1.63538	7.97172	38.6	2.10956e-08	7.82866e-07		1.52838	-0.740625	-2.269
PLD1	1.4915	4.39691	2.71791	4.57829	38.5982	2.11143e-08	7.82866e-07		2.90541	1.67901	-1.22641
TNC	-2.67108	1.89283	3.23574	4.0931	38.5112	2.20296e-08	8.15458e-07		4.56391	-1.34291	-5.90682
MARCKSL1	0.370351	2.67101	0.556705	5.56632	38.3392	2.39565e-08	8.85329e-07		2.30065	2.1143	-0.186353
WNK1	0.36916	1.96699	1.306	9.003	38.2534	2.498e-08	9.21639e-07		1.59783	0.660988	-0.936844
THEMIS	0.0479991	-5.75697	-8.72864	3.144	38.2295	2.52728e-08	9.30917e-07		-5.80497	2.97167	8.77664
FBXW7	0.170878	-1.79163	-1.24008	8.65923	38.1948	2.57037e-08	9.45242e-07		-1.96251	-0.551555	1.41096
AOX3P	5.50307	9.00682	0	2.51332	38.1525	2.62396e-08	9.61879e-07		3.50375	9.00682	5.50307
MMP14	-4.22377	0.933034	2.81843	3.85754	38.1521	2.62446e-08	9.61879e-07		5.15681	-1.8854	-7.04221
LDB2	0.153045	-2.64573	-1.75559	5.7234	38.149	2.62844e-08	9.61879e-07		-2.79878	-0.890147	1.90863
GABRA5	-0.054903	-3.13673	-0.873427	5.71686	38.1165	2.67043e-08	9.75662e-07		-3.08183	-2.2633	0.818524
SSX2IP	0.202769	-1.69057	-2.00295	6.77724	38.0076	2.81605e-08	1.0272e-06		-1.89333	0.312381	2.20572
CEND1	0.0922307	-2.16219	-2.65897	5.60983	37.9966	2.83113e-08	1.03103e-06		-2.25442	0.496784	2.7512
SORBS1	-0.522776	0.307617	1.71743	7.85786	37.9895	2.84093e-08	1.03292e-06		0.830393	-1.40981	-2.24021
PTP4A2	0.702818	2.11599	1.20562	8.77248	37.9119	2.95049e-08	1.07103e-06		1.41317	0.91037	-0.502801
VAMP3	0.470856	2.41934	1.99153	6.15899	37.9067	2.95796e-08	1.07201e-06		1.94848	0.427809	-1.52067
MAP4	-0.0291671	1.72442	1.43604	8.42096	37.8824	2.99324e-08	1.08305e-06		1.75359	0.288377	-1.46521
MYO9B	0.405036	2.48982	1.54076	6.10168	37.8183	3.08828e-08	1.11565e-06		2.08478	0.949059	-1.13572
SLC11A1	-0.903614	2.2173	2.48872	5.02749	37.71	3.25556e-08	1.17419e-06		3.12092	-0.271416	-3.39233
C16orf45	0.203851	-1.81638	-1.37569	7.61395	37.4864	3.6305e-08	1.30733e-06		-2.02023	-0.440688	1.57954
LRRC1	1.08097	4.54711	3.46203	4.31632	37.4805	3.64096e-08	1.309e-06		3.46614	1.08509	-2.38106
CAMK2G	-0.263627	-2.67297	-1.45469	6.12928	37.4692	3.66109e-08	1.31414e-06		-2.40934	-1.21828	1.19106
RYR2	-0.138425	-1.76116	-1.8456	7.79241	37.4619	3.67406e-08	1.31522e-06		-1.62274	0.0844386	1.70718
PPFIBP2	0.456918	3.98547	1.84734	4.44027	37.4609	3.6758e-08	1.31522e-06		3.52855	2.13813	-1.39043
WIPF1	0.448619	3.01654	2.04161	5.33158	37.457	3.68283e-08	1.31565e-06		2.56792	0.974927	-1.59299
FBXO41	7.92699e-05	-2.76427	-1.61862	5.7578	37.4533	3.68956e-08	1.31596e-06		-2.76435	-1.14565	1.6187
AC068888.1	2.0634	5.0958	4.77204	4.1791	37.3909	3.80351e-08	1.35446e-06		3.0324	0.323759	-2.70864
LINC01792	7.49226	9.53199	7.59081	3.40304	37.3591	3.86272e-08	1.37337e-06		2.03973	1.94118	-0.0985478
DAAM2	0.199814	2.93242	3.20866	4.89059	37.3108	3.95476e-08	1.40333e-06		2.73261	-0.276241	-3.00885
ECE1	-0.0555287	0.887773	2.26635	6.51853	37.3084	3.95945e-08	1.40333e-06		0.943302	-1.37858	-2.32188
LINC00599	-0.0349352	-2.73621	-1.80457	5.71293	37.2951	3.98516e-08	1.41022e-06		-2.70128	-0.931639	1.76964
ATP2B3	0.135937	-2.61492	-2.05334	5.54788	37.2918	3.99161e-08	1.41028e-06		-2.75086	-0.56158	2.18928
KCNT1	0.162662	-7.96764	-1.84062	3.68775	37.2215	4.13065e-08	1.45712e-06		-8.13031	-6.12703	2.00328
PIRT	-3.06606	0.744557	2.34843	4.38482	37.1969	4.18048e-08	1.47239e-06		3.81061	-1.60387	-5.41448
PTTG1IP	-0.733754	1.13511	1.58977	7.06945	37.1873	4.20001e-08	1.47696e-06		1.86887	-0.454654	-2.32352
CLVS2	-0.00759692	-2.62746	-1.31632	6.06846	37.1701	4.23551e-08	1.48712e-06		-2.61987	-1.31114	1.30873
RIMS2	-0.00161478	-2.17121	-0.672366	7.86114	37.0599	4.46906e-08	1.56668e-06		-2.1696	-1.49885	0.670751
LZTS3	0.0596004	-2.47956	-1.05197	6.43138	37.0411	4.51018e-08	1.57863e-06		-2.53916	-1.42759	1.11157
SSFA2	-0.123951	1.49529	2.01379	6.85233	37.0197	4.55733e-08	1.59266e-06		1.61925	-0.518499	-2.13774
OLIG2	0.474956	2.68578	0.762847	5.60193	36.9419	4.73354e-08	1.65167e-06		2.21082	1.92293	-0.287891
TOB2	0.221531	1.96456	1.77535	7.05813	36.9134	4.79973e-08	1.67218e-06		1.74303	0.189217	-1.55382
PCDH7	-0.0478645	-2.05585	-1.28146	7.58253	36.8945	4.84407e-08	1.68502e-06		-2.00799	-0.774393	1.23359
PDGFRB	-1.95637	-0.398393	1.67125	5.28579	36.8718	4.89779e-08	1.70107e-06		1.55797	-2.06964	-3.62761
MCTP1	-0.0162983	-2.68515	-0.353074	6.20045	36.8155	5.03401e-08	1.74569e-06		-2.66885	-2.33208	0.336776
NEDD4L	0.0618669	-2.02936	-1.45984	7.03549	36.8115	5.04389e-08	1.74629e-06		-2.09123	-0.569517	1.52171
ITGB4	-0.487818	1.40851	2.46379	5.54983	36.8085	5.05127e-08	1.74629e-06		1.89633	-1.05528	-2.95161
MOSPD2	-0.0493656	2.55041	0.947887	5.53219	36.7984	5.0762e-08	1.75222e-06		2.59978	1.60252	-0.997253
ERICH3	0.0519382	-2.78414	-0.434687	6.00736	36.6785	5.38138e-08	1.85472e-06		-2.83608	-2.34946	0.486625
PRKCE	0.1436	-2.20392	-1.1722	6.78941	36.6626	5.42326e-08	1.8663e-06		-2.34752	-1.03172	1.3158
ENPP6	-0.64426	2.56225	-7.14448	3.3982	36.6453	5.46919e-08	1.87923e-06		3.20651	9.70673	6.50022
GLS	0.108258	-2.00944	-1.27087	7.19173	36.525	5.79933e-08	1.98963e-06		-2.1177	-0.738571	1.37913
REST	-0.0459134	2.03711	2.23553	5.87908	36.471	5.95382e-08	2.03952e-06		2.08302	-0.198422	-2.28144
UNC80	-0.171176	-2.16823	-1.51934	6.99755	36.4339	6.06228e-08	2.07352e-06		-1.99705	-0.648893	1.34816
MSN	-0.873805	1.19208	1.71618	6.31354	36.3773	6.23174e-08	2.12825e-06		2.06589	-0.524096	-2.58998
KCNIP2	-0.0579393	-2.24992	-4.27611	4.79784	36.2842	6.52086e-08	2.22361e-06		-2.19198	2.02619	4.21817
CSRP1	0.148575	2.03618	1.54587	6.90923	36.2557	6.61176e-08	2.2512e-06		1.88761	0.490315	-1.39729
GABARAPL1	0.0870301	-1.76505	-1.30864	8.53864	36.246	6.64297e-08	2.25841e-06		-1.85208	-0.456403	1.39567
PKP4	0.574267	2.07232	0.506227	7.39461	36.2273	6.70394e-08	2.27321e-06		1.49806	1.5661	0.0680395
PNMA3	0.423177	-5.17839	-2.62681	4.09309	36.2264	6.7067e-08	2.27321e-06		-5.60156	-2.55157	3.04999
ZDHHC23	-0.363364	-2.84237	-4.74877	4.503	36.1419	6.98857e-08	2.36518e-06		-2.479	1.90641	4.38541
NA..2209	-7.03983	1.61861	2.26385	3.34552	36.0996	7.13377e-08	2.4107e-06		8.65844	-0.645238	-9.30368
CXCL14	-0.13317	-2.93096	-2.05933	5.42063	36.0757	7.21739e-08	2.4353e-06		-2.79779	-0.871626	1.92616
RGS7	-0.0313984	-3.10059	-1.84474	5.339	36.0272	7.38999e-08	2.48981e-06		-3.06919	-1.25585	1.81334
CRYBG3	-0.236263	2.30736	1.49252	5.74514	36.0181	7.42259e-08	2.49705e-06		2.54362	0.814837	-1.72878
NMUR2	6.92969	9.29972	3.9406	2.94889	36.0057	7.46757e-08	2.50825e-06		2.37003	5.35913	2.9891
SEMA4D	0.66762	2.33043	0.441768	6.31577	36.0028	7.47817e-08	2.50825e-06		1.66281	1.88867	0.225852
RAI14	-0.168342	2.74722	2.59551	5.00498	35.9961	7.50243e-08	2.51264e-06		2.91556	0.151707	-2.76385
LUZP1	0.0715826	-2.4985	-0.584535	6.47545	35.9778	7.56976e-08	2.53143e-06		-2.57008	-1.91397	0.656118
CX3CL1	-0.844137	-2.83468	-2.95824	5.29784	35.9614	7.63034e-08	2.5479e-06		-1.99054	0.123559	2.1141
CALD1	-0.409181	1.00486	1.73155	7.67346	35.9092	7.82675e-08	2.60961e-06		1.41404	-0.726685	-2.14073
KCNMA1	0.00502324	-2.0257	-0.937442	8.12111	35.9004	7.86043e-08	2.61696e-06		-2.03072	-1.08826	0.942465
HTR5A	-0.561622	-8.48355	-8.48355	2.64517	35.8927	7.88992e-08	2.6229e-06		-7.92193	0	7.92193
TMEM246	-0.262364	-1.71324	-2.83855	5.99167	35.8888	7.90487e-08	2.624e-06		-1.45087	1.12531	2.57619
ADGRL1	-0.431907	-1.89519	-1.92076	7.34424	35.8011	8.24988e-08	2.73449e-06		-1.46328	0.0255673	1.48885
WIF1	0.180632	-8.84251	-1.94714	3.41832	35.7852	8.31367e-08	2.75158e-06		-9.02315	-6.89537	2.12777
SCG5	-0.0978736	-1.88523	-2.39396	6.10679	35.7737	8.36064e-08	2.76306e-06		-1.78736	0.508726	2.29608
REEP1	-0.10669	-2.70445	-1.4383	5.90069	35.7109	8.61978e-08	2.84453e-06		-2.59776	-1.26615	1.33161
LAPTM5	-1.19718	1.36858	1.99445	5.45367	35.6882	8.71581e-08	2.87201e-06		2.56575	-0.625874	-3.19163
MYH10	-0.0608821	-2.26963	-0.932077	7.07755	35.6624	8.82603e-08	2.90407e-06		-2.20875	-1.33755	0.871195
UACA	-0.212079	2.04484	1.83774	5.97632	35.6271	8.97879e-08	2.94577e-06		2.25692	0.207099	-2.04982
CPVL	-0.471157	1.87418	3.20123	4.78317	35.6247	8.98922e-08	2.94577e-06		2.34534	-1.32705	-3.67238
GLRA3	-0.574598	-4.96719	-1.32138	4.54576	35.6241	8.99203e-08	2.94577e-06		-4.39259	-3.64581	0.746782
KCNN1	0.0313748	-7.28954	-4.46866	3.37418	35.5546	9.30112e-08	3.0426e-06		-7.32092	-2.82088	4.50004
CAMK1G	-0.552532	-7.41776	-3.43209	3.57865	35.5353	9.38908e-08	3.06692e-06		-6.86523	-3.98567	2.87955
CCKBR	0.0291645	-8.19768	-8.19768	2.62887	35.3492	1.02788e-07	3.35268e-06		-8.22684	0	8.22684
TRIM56	-0.0771619	2.01377	1.78044	6.18952	35.2922	1.0568e-07	3.44203e-06		2.09093	0.233337	-1.8576
MTURN	0.584162	1.94551	1.12749	9.88814	35.2418	1.08302e-07	3.52232e-06		1.36135	0.818018	-0.543327
PLCE1	-0.188086	1.06768	2.55861	5.5767	35.1708	1.12109e-07	3.64088e-06		1.25576	-1.49093	-2.74669
AC007938.3	-0.632017	-4.03243	-1.12659	5.01203	35.1441	1.13578e-07	3.67817e-06		-3.40041	-2.90583	0.494576
RCAN2	0.0551482	-1.64093	-1.95155	6.97434	35.144	1.13584e-07	3.67817e-06		-1.69608	0.310619	2.0067
AFF3	0.283818	-2.26972	-1.31321	6.08107	35.1141	1.15246e-07	3.72663e-06		-2.55354	-0.956506	1.59703
ABCA1	-0.707149	1.38372	2.01719	5.85049	35.0939	1.16384e-07	3.75803e-06		2.09087	-0.633473	-2.72434
RNF125	-1.39263	4.57131	1.4653	3.47844	35.0711	1.17683e-07	3.79451e-06		5.96394	3.10601	-2.85793
BBX	0.232592	1.88704	0.959189	8.3022	35.0193	1.20689e-07	3.88588e-06		1.65445	0.927855	-0.726598
ENOSF1	2.06635	4.01762	2.29352	4.85376	34.9696	1.2364e-07	3.9752e-06		1.95127	1.7241	-0.227169
L1CAM	-0.294271	-2.54956	-2.00266	5.81869	34.8679	1.29912e-07	4.17091e-06		-2.25529	-0.546898	1.70839
CCP110	0.376083	1.98682	0.228439	7.01526	34.8095	1.33656e-07	4.28499e-06		1.61074	1.75838	0.147644
NUDT11	-0.184367	-3.37627	-2.60154	4.90417	34.8064	1.33852e-07	4.28518e-06		-3.1919	-0.774723	2.41717
ZNF536	0.901892	2.93781	1.17585	5.45423	34.7392	1.38304e-07	4.4214e-06		2.03592	1.76196	-0.273963
JAKMIP1	-0.108676	-3.33982	-1.93007	5.10908	34.6841	1.42056e-07	4.53493e-06		-3.23115	-1.40975	1.8214
WSB1	-0.0151468	1.73463	1.11852	8.34287	34.6527	1.44248e-07	4.59836e-06		1.74978	0.616105	-1.13367
PARP14	-0.625415	0.751074	1.96281	6.18682	34.6217	1.46434e-07	4.66145e-06		1.37649	-1.21173	-2.58822
AKAP5	0.249557	-2.71206	-3.14137	4.83544	34.6162	1.46828e-07	4.66536e-06		-2.96161	0.42931	3.39092
B4GALT6	-0.195365	-2.61551	-2.8655	5.21882	34.6142	1.46971e-07	4.66536e-06		-2.42014	0.249996	2.67014
TRIM38	-0.421455	2.29787	3.62016	4.42479	34.6103	1.47252e-07	4.66768e-06		2.71932	-1.32229	-4.04161
PNMA5	-0.676769	-8.92127	-0.114084	3.48757	34.5876	1.48887e-07	4.71288e-06		-8.2445	-8.80718	-0.562685
FBXO32	-0.120731	1.71629	1.71005	6.85384	34.5656	1.50489e-07	4.75689e-06		1.83702	0.00624259	-1.83078
SORBS2	-0.242363	-2.50746	-0.809025	6.62931	34.5035	1.55097e-07	4.89567e-06		-2.2651	-1.69844	0.566662
DISP2	-0.30266	-3.0868	-1.18879	5.59437	34.4937	1.55842e-07	4.90976e-06		-2.78414	-1.89801	0.886126
CDKL5	0.0966147	-1.68328	-1.64836	7.2393	34.4919	1.5598e-07	4.90976e-06		-1.77989	-0.0349223	1.74497
SMIM10L2B	-0.304478	-2.98485	-1.65176	5.54309	34.4771	1.57104e-07	4.93826e-06		-2.68037	-1.33309	1.34728
NYAP1	-0.633969	-2.73441	-2.13143	5.66817	34.4085	1.62432e-07	5.09861e-06		-2.10044	-0.602976	1.49746
APLN	-0.588369	1.97362	2.05659	5.4758	34.398	1.63261e-07	5.11748e-06		2.56198	-0.0829789	-2.64496
TLN1	0.238041	1.81405	2.01172	6.76026	34.3135	1.70115e-07	5.32492e-06		1.57601	-0.197672	-1.77368
PFN2	-0.331634	-1.73797	-1.87828	7.69284	34.3034	1.7095e-07	5.34361e-06		-1.40634	0.140305	1.54664
TTYH2	6.27539	8.17764	7.50931	3.59105	34.196	1.80116e-07	5.62231e-06		1.90225	0.668336	-1.23391
GJB6	-0.935021	-4.26471	-9.23139	3.26464	34.064	1.92048e-07	5.98646e-06		-3.32969	4.96667	8.29637
RPH3A	0.411424	-1.96636	-0.751631	6.89082	34.0556	1.92833e-07	6.00262e-06		-2.37778	-1.21473	1.16305
GPIHBP1	3.09691	5.80493	4.35856	3.97619	34.0328	1.94981e-07	6.05976e-06		2.70802	1.44636	-1.26165
RIPOR2	-0.624692	-3.30128	-0.798059	5.51555	34.0294	1.95305e-07	6.05976e-06		-2.67659	-2.50322	0.173367
ANXA6	0.436704	-2.19585	-1.51449	5.79417	34.0276	1.95476e-07	6.05976e-06		-2.63256	-0.681363	1.95119
ZNF385D	-0.12337	-1.9632	-2.14333	6.18413	33.939	2.04076e-07	6.31767e-06		-1.83983	0.180127	2.01996
LINC02389	0.702155	-4.93935	-8.24739	3.05193	33.926	2.0537e-07	6.34064e-06		-5.6415	3.30804	8.94954
SATB1.AS1	-0.107145	-2.52921	-8.13417	3.69605	33.9259	2.05382e-07	6.34064e-06		-2.42206	5.60496	8.02702
FLRT2	0.0159264	-2.28854	-1.40662	6.26636	33.9148	2.06492e-07	6.36619e-06		-2.30446	-0.881917	1.42255
SH3TC2	3.66066	6.75018	5.90923	3.64775	33.8911	2.08889e-07	6.43127e-06		3.08951	0.840945	-2.24857
CIT	-0.0568138	-2.17814	-1.84285	6.11267	33.8796	2.10056e-07	6.45836e-06		-2.12132	-0.335282	1.78604
ATP1A3	-0.0751454	-4.38908	-2.49563	4.43608	33.8727	2.10765e-07	6.47132e-06		-4.31393	-1.89345	2.42048
PRRX1	-0.575716	0.728386	2.0328	6.04627	33.8538	2.12706e-07	6.52201e-06		1.3041	-1.30442	-2.60852
SYTL4	0.0659504	1.43222	2.93773	5.22587	33.81	2.1729e-07	6.6535e-06		1.36627	-1.50551	-2.87178
SRGN	-0.637307	1.74084	1.71738	5.86141	33.7407	2.24734e-07	6.87209e-06		2.37814	0.0234566	-2.35469
GRIN1	0.280803	-3.30845	-1.29192	5.05774	33.7192	2.27086e-07	6.93458e-06		-3.58925	-2.01652	1.57273
JPH3	-0.0278729	-2.64688	-1.82766	5.56014	33.6714	2.32422e-07	7.08793e-06		-2.619	-0.819213	1.79979
KIF13B	1.08954	2.91766	1.89643	5.59422	33.6461	2.35306e-07	7.16617e-06		1.82812	1.02124	-0.806885
LINC00320	1.07912	3.52954	-0.62301	4.31375	33.6157	2.38804e-07	7.26288e-06		2.45042	4.15255	1.70213
SVOP	0.411606	-2.73201	-2.67627	4.86356	33.5949	2.41225e-07	7.32661e-06		-3.14362	-0.0557451	3.08787
ANO3	-0.306052	-3.64957	-1.89855	4.95707	33.5765	2.43392e-07	7.38245e-06		-3.34352	-1.75102	1.5925
TRIM37	0.247501	-1.87674	-1.41975	6.72417	33.5687	2.44317e-07	7.40053e-06		-2.12424	-0.456991	1.66725
OTUD7B	0.484321	2.35041	1.43372	6.21112	33.5506	2.46475e-07	7.45587e-06		1.86609	0.916683	-0.949402
PHLPP1	0.464178	1.9951	0.543796	7.26206	33.5396	2.47795e-07	7.48574e-06		1.53092	1.4513	-0.0796181
COX5A	0.215647	-0.888097	-2.62872	6.28718	33.4801	2.55075e-07	7.69533e-06		-1.10374	1.74062	2.84437
MUM1L1	0.379229	-2.45505	-3.82692	4.58971	33.4717	2.56113e-07	7.71629e-06		-2.83428	1.37187	4.20615
DMTN	-0.040967	-2.8982	-1.21503	5.59209	33.4586	2.57746e-07	7.75512e-06		-2.85723	-1.68317	1.17406
SPTBN2	-0.268881	-4.52623	-1.64104	4.56733	33.3766	2.68221e-07	8.05952e-06		-4.25735	-2.88519	1.37216
MFSD4A	-0.12386	-2.9	-2.11083	5.30828	33.2514	2.85042e-07	8.55354e-06		-2.77614	-0.789179	1.98697
DIP2B	1.05893	2.51283	1.21963	6.28266	33.2034	2.91772e-07	8.74383e-06		1.4539	1.2932	-0.160696
C4orf50	0.106143	-4.63525	-1.04289	4.47189	33.1743	2.95925e-07	8.85649e-06		-4.7414	-3.59237	1.14903
IL17RA	-1.06298	1.76937	2.10208	5.1732	33.1649	2.97282e-07	8.88529e-06		2.83235	-0.332703	-3.16505
PREPL	0.0267442	-1.58083	-1.46084	8.76613	33.1194	3.03919e-07	9.07162e-06		-1.60757	-0.119989	1.48758
ARHGAP17	1.41004	4.11455	3.09148	4.52819	33.0719	3.11014e-07	9.2711e-06		2.70451	1.02307	-1.68144
PTPRJ	-0.287322	0.778002	-8.52282	3.68464	32.9868	3.24139e-07	9.64957e-06		1.06532	9.30082	8.2355
TMEM59L	-0.310587	-2.10087	-2.06442	6.17852	32.9557	3.29073e-07	9.78352e-06		-1.79029	-0.0364566	1.75383
MYO1E	0.461446	3.37271	1.823	4.77432	32.8827	3.40956e-07	1.01234e-05		2.91126	1.5497	-1.36156
AC092958.1	-3.99703	5.12375	2.61697	2.7304	32.8623	3.44342e-07	1.02105e-05		9.12079	2.50678	-6.614
AEBP1	-2.18581	0.286323	1.64688	5.07465	32.8465	3.46992e-07	1.02755e-05		2.47213	-1.36056	-3.83269
GABRD	0.0419838	-4.24889	-2.41852	4.43812	32.8215	3.51241e-07	1.03877e-05		-4.29087	-1.83037	2.4605
PPP3CB	0.0822565	-2.04605	-1.42058	6.58638	32.7799	3.58404e-07	1.05856e-05		-2.1283	-0.625465	1.50284
MAGT1	-0.0787598	3.03109	2.62941	4.74559	32.7412	3.65194e-07	1.0772e-05		3.10985	0.401672	-2.70817
DICER1	0.190295	1.81658	0.642268	8.06161	32.7319	3.66849e-07	1.08067e-05		1.62628	1.17431	-0.451974
AL009031.1	-1.47527	-1.47527	7.19013	1.81779	32.6844	3.75412e-07	1.10445e-05		0	-8.6654	-8.6654
GPR22	-0.0347303	-2.41198	-2.74411	5.22533	32.6597	3.79942e-07	1.11631e-05		-2.37725	0.33213	2.70938
PAQR8	-0.284421	1.92931	0.778962	6.27878	32.6542	3.80962e-07	1.11785e-05		2.21373	1.15035	-1.06338
SYNPO	0.1143	-2.51449	-0.379214	6.06644	32.6032	3.90515e-07	1.14439e-05		-2.62879	-2.13528	0.493513
TNFRSF1B	-0.297056	1.32824	2.65413	5.27873	32.5703	3.96787e-07	1.16126e-05		1.6253	-1.32589	-2.95119
GRIA3	-0.198044	-2.29167	-1.04326	6.80439	32.477	4.15193e-07	1.21355e-05		-2.09362	-1.24841	0.845211
ZNF365	0.338174	-0.961035	-2.29955	6.51689	32.457	4.19232e-07	1.22377e-05		-1.29921	1.33851	2.63772
PNMA1	-0.337984	-2.24457	-1.99662	6.03915	32.4045	4.30056e-07	1.25374e-05		-1.90659	-0.247953	1.65864
DKK3	-0.356761	-1.97053	-1.27455	8.11989	32.3979	4.31431e-07	1.25612e-05		-1.61377	-0.695977	0.917789
NA..2705	-0.168154	-2.20109	-1.27798	6.75	32.391	4.32887e-07	1.25873e-05		-2.03293	-0.923109	1.10983
MAP4K5	0.131841	2.01822	0.698883	6.64412	32.3594	4.39582e-07	1.27655e-05		1.88638	1.31933	-0.567043
VAMP2	0.0390111	-1.5816	-1.64883	7.51884	32.3493	4.4173e-07	1.28113e-05		-1.62061	0.067228	1.68784
RAB15	-0.395598	-2.47229	-2.13012	5.70999	32.327	4.46539e-07	1.29341e-05		-2.07669	-0.342165	1.73452
CD74	0.207874	1.58799	1.75514	7.75384	32.29	4.54634e-07	1.31517e-05		1.38012	-0.167154	-1.54727
SSBP3	-0.246606	-2.31097	-1.29966	6.54847	32.2848	4.55774e-07	1.31677e-05		-2.06436	-1.0113	1.05306
SMOC1	-0.0210319	2.55954	1.57032	5.3532	32.2117	4.72242e-07	1.3626e-05		2.58058	0.989227	-1.59135
KALRN	0.174934	-1.86697	-0.992696	7.29386	32.2049	4.73818e-07	1.3654e-05		-2.04191	-0.874276	1.16763
BCL11A	-0.243565	-2.24309	-0.949296	7.00272	32.1655	4.82957e-07	1.38995e-05		-1.99952	-1.29379	0.705731
PEX5L	0.118923	0.406038	-2.00561	7.95318	32.1589	4.84508e-07	1.39264e-05		0.287115	2.41165	2.12453
LRRC63	5.96992	8.72544	0	2.33768	32.155	4.85417e-07	1.39347e-05		2.75552	8.72544	5.96992
PDE4A	0.05513	-2.95987	-1.77644	5.23545	32.1379	4.89477e-07	1.40333e-05		-3.015	-1.18344	1.83157
EPB41L2	-0.0374162	1.67809	0.585624	8.25441	32.1126	4.95525e-07	1.41887e-05		1.71551	1.09247	-0.623041
IGHG3	-2.48288	1.27582	3.18868	3.9485	32.0964	4.9943e-07	1.42823e-05		3.75869	-1.91286	-5.67155
SYNGR3	-0.135723	-2.63427	-2.4837	5.23713	32.0721	5.0534e-07	1.4433e-05		-2.49855	-0.150578	2.34797
CHST6	-0.343726	2.68798	3.27357	4.49343	31.9738	5.30056e-07	1.51197e-05		3.03171	-0.585585	-3.61729
CPEB3	-0.062538	-2.01953	-1.67226	6.46874	31.9479	5.36757e-07	1.52915e-05		-1.957	-0.347272	1.60972
SGK2	5.06022	9.12347	7.59889	2.9101	31.8909	5.51787e-07	1.56849e-05		4.06325	1.52458	-2.53867
ZFP36L2	-1.41334	1.18004	1.20535	5.82482	31.8903	5.51961e-07	1.56849e-05		2.59338	-0.025309	-2.61869
TMEM123	-0.10508	1.92855	1.49517	6.29808	31.8875	5.52722e-07	1.56867e-05		2.03363	0.433385	-1.60025
CYFIP2	-0.00162368	-1.97315	-0.977238	7.41322	31.8516	5.62427e-07	1.5942e-05		-1.97153	-0.995912	0.975615
EHD3	0.0704209	-1.87928	-1.83879	6.2439	31.7505	5.90691e-07	1.67221e-05		-1.94971	-0.0404909	1.90921
BOK	2.43908	4.65112	-0.191052	3.78706	31.7255	5.97904e-07	1.69051e-05		2.21205	4.84217	2.63013
EFR3A	0.0940602	-1.90259	-0.919916	7.53376	31.7114	6.01996e-07	1.69982e-05		-1.99665	-0.982675	1.01398
SHROOM1	0.0992474	2.54247	0.634877	5.31974	31.709	6.02708e-07	1.69982e-05		2.44322	1.90759	-0.535629
FOS	-1.06271	0.933957	2.07537	5.38585	31.6869	6.09212e-07	1.71601e-05		1.99667	-1.14141	-3.13808
SLC9A6	-0.393281	-1.90057	-2.24247	6.23335	31.6764	6.1231e-07	1.72258e-05		-1.50729	0.341899	1.84919
AGT	-0.683346	0.880053	1.3838	7.77429	31.6702	6.14159e-07	1.72563e-05		1.5634	-0.503749	-2.06715
TBC1D12	-0.734801	1.83133	0.426613	5.80462	31.6411	6.22907e-07	1.74802e-05		2.56614	1.40472	-1.16141
ZBTB20	-0.361536	1.42713	0.973552	8.65425	31.627	6.2718e-07	1.75782e-05		1.78866	0.453574	-1.33509
NA..936	0.063692	1.92703	1.11491	6.84405	31.5463	6.52196e-07	1.82566e-05		1.86334	0.81212	-1.05122
TRNP1	0.355156	-2.80374	-2.48643	4.83256	31.513	6.62842e-07	1.85316e-05		-3.1589	-0.317308	2.84159
CACNB4	0.154505	-1.96749	-1.11239	6.85004	31.4754	6.75024e-07	1.88487e-05		-2.122	-0.8551	1.2669
LRAT	-3.06004	1.29027	3.04011	3.79025	31.4525	6.82573e-07	1.90359e-05		4.35031	-1.74984	-6.10015
KCNB2	0.689713	-7.27315	-0.648368	3.63614	31.4258	6.91479e-07	1.92604e-05		-7.96286	-6.62478	1.33808
WASF2	-0.0817654	1.67687	1.47115	7.06054	31.4129	6.9579e-07	1.93565e-05		1.75864	0.205718	-1.55292
TOB1	0.647101	1.4876	2.5421	6.04978	31.3905	7.03415e-07	1.95445e-05		0.840501	-1.0545	-1.895
KIAA0513	-0.00739711	-2.15783	-1.41898	6.31033	31.3781	7.07661e-07	1.96382e-05		-2.15043	-0.73885	1.41158
NA..266	0.218208	-2.26926	-1.35762	5.88512	31.3613	7.13429e-07	1.97739e-05		-2.48747	-0.911647	1.57583
NEUROD6	-0.639258	-3.24764	-2.66889	4.91135	31.3273	7.25288e-07	2.00779e-05		-2.60838	-0.578743	2.02964
RNF157	0.127513	-2.03255	-1.38241	6.3902	31.2935	7.37293e-07	2.03852e-05		-2.16006	-0.650146	1.50992
AC080128.1	4.60581	6.6553	1.47819	3.27932	31.2027	7.70459e-07	2.1276e-05		2.04949	5.17712	3.12762
FAM222A	1.08394	2.93962	-0.992387	4.58189	31.1649	7.84748e-07	2.16441e-05		1.85568	3.93201	2.07633
SLCO3A1	-0.370412	1.87591	0.817278	6.12652	31.1437	7.92826e-07	2.18401e-05		2.24633	1.05864	-1.18769
ANTXR1	-0.281542	1.00887	2.83581	4.96445	31.102	8.09029e-07	2.22592e-05		1.29041	-1.82695	-3.11735
SECISBP2L	0.415814	1.73463	0.255325	8.63233	31.0515	8.29092e-07	2.27833e-05		1.31882	1.47931	0.16049
KCNJ3	-0.0789985	-2.37242	-1.47942	5.9688	31.0454	8.31532e-07	2.28225e-05		-2.29342	-0.892999	1.40042
RAB27B	-0.185008	-3.61557	-3.237	4.40843	31.0111	8.45491e-07	2.31774e-05		-3.43056	-0.37857	3.05199
HBB	0.144793	-0.06528	1.97866	6.41456	30.9982	8.5078e-07	2.3294e-05		-0.210073	-2.04394	-1.83387
PRKAR2B	0.257738	-1.70881	-1.30667	6.95539	30.9923	8.53224e-07	2.33325e-05		-1.96655	-0.402142	1.56441
SSPN	-0.640817	1.11673	2.07822	5.66386	30.9781	8.59109e-07	2.34649e-05		1.75755	-0.961486	-2.71903
MLLT11	0.0370905	-1.98731	-1.40712	6.61655	30.9592	8.67049e-07	2.36531e-05		-2.0244	-0.58019	1.44421
SLC39A10	0.0878008	-1.74418	-1.21683	7.58999	30.9504	8.70756e-07	2.37248e-05		-1.83198	-0.527347	1.30463
CHI3L1	-1.13448	0.686362	0.951601	7.81517	30.9479	8.71786e-07	2.37248e-05		1.82084	-0.265239	-2.08608
RIMS1	0.0565435	-2.08829	-0.653736	7.02444	30.9411	8.74691e-07	2.37751e-05		-2.14484	-1.43456	0.710279
AQP4	-0.625068	0.680158	1.33239	9.24726	30.7938	9.39411e-07	2.55035e-05		1.30523	-0.652234	-1.95746
RAB11FIP5	-0.0564894	-2.12979	-1.58676	6.16117	30.785	9.43415e-07	2.55813e-05		-2.0733	-0.54303	1.53027
ATP6V1H	-0.144167	-1.91167	-2.06138	6.10274	30.7772	9.47012e-07	2.5648e-05		-1.76751	0.149712	1.91722
PCSK6	0.405301	5.02298	3.36896	3.61724	30.7593	9.55237e-07	2.58396e-05		4.61768	1.65402	-2.96366
SYT5	0.200099	-2.45294	-2.0201	5.3313	30.7499	9.59627e-07	2.59272e-05		-2.65304	-0.432838	2.2202
FEZ1	0.329005	1.76727	0.356332	8.06762	30.7426	9.63004e-07	2.59872e-05		1.43827	1.41094	-0.0273266
CEP170B	-0.2599	-2.07792	-1.60598	6.60273	30.7036	9.81386e-07	2.64461e-05		-1.81802	-0.471938	1.34608
AL591895.1	1.75097	4.9474	2.68601	3.94085	30.7016	9.82358e-07	2.64461e-05		3.19643	2.26139	-0.935037
CGNL1	-1.02388	0.37531	1.85532	5.62707	30.6968	9.84637e-07	2.64758e-05		1.39919	-1.48001	-2.87919
NT5DC3	-0.232827	-2.91862	-1.07154	5.55828	30.6577	1.00349e-06	2.69507e-05		-2.6858	-1.84709	0.838709
NEK3	2.3575	4.49229	3.75227	4.39106	30.6496	1.00744e-06	2.70243e-05		2.13479	0.740018	-1.39477
FAIM2	0.0230391	-1.51969	-2.13598	6.41295	30.6259	1.01904e-06	2.73031e-05		-1.54273	0.616298	2.15902
DRP2	0.728662	-2.8811	-3.18566	4.31041	30.53	1.06754e-06	2.85686e-05		-3.60976	0.304557	3.91432
CPNE2	1.72869	3.3152	2.36991	5.21754	30.418	1.12706e-06	3.01253e-05		1.58651	0.945289	-0.641225
MTRNR2L8	0.98103	1.00883	1.93715	12.2559	30.3739	1.15141e-06	3.07398e-05		0.0277953	-0.928324	-0.956119
PRR5L	2.1181	4.38706	4.06908	4.32648	30.3701	1.15357e-06	3.07609e-05		2.26896	0.317978	-1.95098
VWA3B	0.786029	3.94746	7.51724	2.6307	30.3511	1.16418e-06	3.10072e-05		3.16143	-3.56978	-6.73121
RBP7	2.46788	8.76276	7.10106	2.50658	30.334	1.17391e-06	3.12076e-05		6.29488	1.6617	-4.63318
GBP2	-1.14942	1.1887	1.91924	5.36093	30.333	1.17448e-06	3.12076e-05		2.33812	-0.730545	-3.06866
MAP3K9	0.278315	-4.97812	-1.18509	4.19255	30.2775	1.20647e-06	3.202e-05		-5.25643	-3.79303	1.4634
CFL2	0.5446	2.25722	1.16563	6.2368	30.2534	1.22066e-06	3.23583e-05		1.71262	1.09159	-0.621032
DOC2A	0.129366	-4.20848	-2.39371	4.26945	30.2251	1.23747e-06	3.27654e-05		-4.33785	-1.81477	2.52308
BRINP1	-0.14611	-2.30455	-1.36007	6.11784	30.1981	1.25377e-06	3.31579e-05		-2.15844	-0.944479	1.21396
PLCL2	-0.0497237	-2.48982	-2.99835	4.92986	30.186	1.26118e-06	3.33148e-05		-2.44009	0.508538	2.94863
AC012593.1	-3.60123	4.90304	-3.60123	2.01666	30.1672	1.2727e-06	3.35795e-05		8.50427	8.50427	0
MYO6	0.251093	1.83664	1.01208	7.60071	30.1508	1.28284e-06	3.38074e-05		1.58554	0.824553	-0.76099
MAP2K1	-0.300676	-2.17133	-2.43488	5.57746	30.1313	1.29502e-06	3.40885e-05		-1.87066	0.26355	2.13421
NBEA	0.225255	-1.73573	-0.932285	7.48823	30.1102	1.30835e-06	3.43993e-05		-1.96098	-0.803444	1.15754
BAZ2B	0.0238053	1.57207	1.2907	8.30607	30.0438	1.35108e-06	3.54811e-05		1.54826	0.281367	-1.2669
C10orf90	1.21532	4.29646	0.634925	3.9083	30.0267	1.36234e-06	3.57352e-05		3.08115	3.66154	0.58039
SORCS1	-0.272326	-3.48331	-3.31098	4.42281	30.0068	1.37555e-06	3.60398e-05		-3.21098	-0.172333	3.03865
LINC01088	-2.78608	3.36144	4.2369	3.25282	30.0042	1.37728e-06	3.60432e-05		6.14752	-0.87546	-7.02298
DAB2	-0.898883	0.581655	2.03002	5.47011	29.9921	1.38538e-06	3.62129e-05		1.48054	-1.44837	-2.92891
BTBD9	-0.406271	-2.40979	-2.82147	5.22339	29.9702	1.4001e-06	3.65236e-05		-2.00352	0.411678	2.4152
HAPLN2	1.40706	3.73563	-2.31231	3.67591	29.9696	1.40051e-06	3.65236e-05		2.32857	6.04794	3.71937
RSPO3	-0.818953	-4.7366	-4.10406	3.88372	29.9338	1.42503e-06	3.71202e-05		-3.91765	-0.632535	3.28511
TPTEP1	-0.820816	5.17068	1.78666	3.06752	29.8909	1.45497e-06	3.7856e-05		5.99149	3.38402	-2.60748
DOCK1	0.408315	1.99968	1.87295	6.37676	29.8785	1.46373e-06	3.804e-05		1.59136	0.126726	-1.46463
ARHGEF37	-0.242009	4.34506	0.825434	3.5422	29.8322	1.49691e-06	3.88576e-05		4.58706	3.51962	-1.06744
GAB2	1.06339	2.35049	1.82475	6.39082	29.8189	1.50655e-06	3.90628e-05		1.2871	0.525741	-0.761357
PCDH8	0.538154	-6.31458	-7.95056	2.66678	29.7999	1.52047e-06	3.93783e-05		-6.85273	1.63598	8.48872
CA11	-0.228023	-2.05454	-1.25634	6.9588	29.796	1.52337e-06	3.9408e-05		-1.82652	-0.798197	1.02832
TRIM59	3.93006	6.68381	4.67714	3.53258	29.7717	1.54139e-06	3.98284e-05		2.75375	2.00667	-0.747083
NRIP3	0.094592	-2.75301	-0.714385	5.56007	29.7653	1.54619e-06	3.99066e-05		-2.8476	-2.03862	0.808977
TNS1	-0.729623	1.26708	1.56617	6.10821	29.7628	1.54804e-06	3.99086e-05		1.9967	-0.299094	-2.29579
NA..2214	0.277163	-7.78389	-7.78389	2.37654	29.7495	1.55807e-06	4.01121e-05		-8.06106	0	8.06106
NPY	-1.23295	0.501708	1.23632	6.55194	29.7458	1.56088e-06	4.01121e-05		1.73465	-0.734609	-2.46926
RAB40C	0.299888	-2.48769	-8.64964	3.28988	29.7452	1.56128e-06	4.01121e-05		-2.78758	6.16196	8.94953
PFKP	-0.0815304	-1.93768	-1.68587	6.38516	29.706	1.59121e-06	4.08344e-05		-1.85615	-0.251803	1.60434
KCNMB4	0.160984	1.40719	-1.13022	6.38607	29.7011	1.59504e-06	4.0886e-05		1.2462	2.53741	1.29121
CPNE4	-0.73386	-4.09025	-5.39329	3.75755	29.6451	1.63882e-06	4.19605e-05		-3.35639	1.30305	4.65943
HINT1	-0.213397	-1.08589	-2.18317	7.39405	29.5857	1.68668e-06	4.31369e-05		-0.872489	1.09728	1.96977
MYOF	0.33252	2.94702	3.30458	4.55064	29.5506	1.71557e-06	4.3826e-05		2.6145	-0.35756	-2.97206
CNNM1	-0.150363	-3.89277	-2.21374	4.49934	29.4763	1.77838e-06	4.53788e-05		-3.74241	-1.67903	2.06338
GPR158	-0.405903	-2.63528	-1.1359	5.89233	29.4486	1.80236e-06	4.59386e-05		-2.22938	-1.49939	0.729992
NA..2422	0.103528	-1.41061	-1.41341	8.41994	29.4376	1.81205e-06	4.61335e-05		-1.51414	0.00279625	1.51694
ACSL6	0.142638	-2.43349	-1.34433	5.63061	29.4285	1.81999e-06	4.62833e-05		-2.57613	-1.08917	1.48696
RFTN2	0.788708	2.38094	1.17275	6.05675	29.4035	1.84218e-06	4.67946e-05		1.59223	1.20819	-0.384044
TSC22D4	-0.0336929	1.80021	0.394727	6.72794	29.3915	1.85295e-06	4.69898e-05		1.8339	1.40548	-0.42842
MEF2D	-0.611593	-2.05495	-2.00708	6.22359	29.3902	1.85404e-06	4.69898e-05		-1.44336	-0.0478739	1.39548
BEX2	0.0370535	-1.46586	-1.60959	7.54039	29.3873	1.85672e-06	4.70048e-05		-1.50291	0.143737	1.64665
MAGEE1	0.149709	-2.81704	-2.19156	4.9414	29.3638	1.8779e-06	4.74878e-05		-2.96675	-0.625476	2.34127
PEG3	-0.301339	-1.71782	-1.38019	8.54757	29.3587	1.88253e-06	4.7511e-05		-1.41648	-0.337628	1.07885
LURAP1L.AS1	6.42075	8.51201	0	2.27122	29.3582	1.88304e-06	4.7511e-05		2.09126	8.51201	6.42075
AL133330.1	-4.77761	3.61827	3.89104	2.79666	29.3296	1.9093e-06	4.81196e-05		8.39588	-0.272768	-8.66865
EMP1	-0.844528	0.640004	1.59201	6.33138	29.3239	1.91456e-06	4.8198e-05		1.48453	-0.952007	-2.43654
AC100793.2	2.19576	4.81351	9.04819	2.22456	29.3149	1.92291e-06	4.83542e-05		2.61775	-4.23468	-6.85244
LINC01445	3.09617	8.4326	0	1.94858	29.2808	1.95491e-06	4.9104e-05		5.33643	8.4326	3.09617
AMOTL2	-0.0207845	2.14689	1.34285	5.8126	29.2666	1.96839e-06	4.93875e-05		2.16768	0.804045	-1.36363
NPM2	0.262022	-5.69311	-1.46143	3.86672	29.2354	1.99836e-06	5.00837e-05		-5.95513	-4.23168	1.72345
CAMSAP3	-0.0660658	-7.93207	-7.93207	2.35238	29.1829	2.04978e-06	5.13153e-05		-7.866	0	7.866
GRAMD1B	-0.312236	-2.73092	-1.39116	5.58303	29.18	2.05261e-06	5.1329e-05		-2.41868	-1.33976	1.07892
ZDHHC20	-0.406239	2.09836	0.488831	5.47205	29.1773	2.05532e-06	5.13397e-05		2.5046	1.60953	-0.89507
HK1	-0.152272	-1.9699	-1.39858	6.79532	29.1603	2.07227e-06	5.17056e-05		-1.81763	-0.571325	1.2463
ADARB2	0.576435	2.66693	0.358046	5.14674	29.1552	2.07745e-06	5.17776e-05		2.09049	2.30888	0.218389
CHRNB2	0.103731	-4.30472	-7.03056	3.2248	29.1463	2.08641e-06	5.19433e-05		-4.40845	2.72584	7.13429
RALYL	0.064153	-3.10519	-2.11811	4.83803	29.1356	2.09724e-06	5.21552e-05		-3.16934	-0.98708	2.18226
RND2	-0.637655	0.643398	2.05635	5.60136	29.132	2.10086e-06	5.21875e-05		1.28105	-1.41295	-2.694
CENPB	-0.0493679	1.89156	1.51753	6.14579	29.1221	2.111e-06	5.23816e-05		1.94093	0.374031	-1.5669
MYO1D	1.23387	3.8374	-0.295369	3.99184	29.1061	2.12736e-06	5.27294e-05		2.60353	4.13277	1.52924
C1orf198	-0.803566	1.44679	0.550289	6.49196	29.0948	2.13906e-06	5.29612e-05		2.25036	0.896504	-1.35385
NA..2741	0.47302	-1.28413	-1.69188	6.42184	29.0557	2.17987e-06	5.39123e-05		-1.75715	0.40775	2.1649
RHOG	-0.152334	2.95931	1.21038	4.66659	29.0442	2.19206e-06	5.41543e-05		3.11164	1.74893	-1.36271
CD93	-1.35333	-0.258969	2.5212	4.40944	29.0281	2.20921e-06	5.4518e-05		1.09436	-2.78017	-3.87453
PLOD3	1.52305	4.23234	2.07372	4.2341	29.0108	2.22776e-06	5.49156e-05		2.70929	2.15862	-0.550669
MAS1	-0.223453	-3.08486	-8.82657	3.17625	28.9906	2.24965e-06	5.53946e-05		-2.8614	5.74171	8.60312
GABRQ	-1.42254	-8.39831	-8.39831	2.2991	28.9418	2.30343e-06	5.66267e-05		-6.97577	0	6.97577
NSG1	-0.384363	-2.36725	-2.83687	5.16555	28.9406	2.30472e-06	5.66267e-05		-1.98289	0.46962	2.45251
CD163	-0.990651	0.730372	2.47696	4.84116	28.9132	2.33543e-06	5.73187e-05		1.72102	-1.74658	-3.46761
NA..971	0.0341031	-7.8722	-7.8722	2.33857	28.9054	2.34433e-06	5.74743e-05		-7.9063	0	7.9063
CADPS	0.136289	-1.99961	-0.820989	6.75056	28.8664	2.38899e-06	5.85056e-05		-2.1359	-1.17862	0.957279
VWA1	-0.0607674	2.61432	0.687864	4.97853	28.8474	2.41096e-06	5.89794e-05		2.67509	1.92645	-0.748632
SERPINI2	-4.46529	0.507065	4.75799	2.42145	28.8395	2.42027e-06	5.9143e-05		4.97236	-4.25092	-9.22328
MTSS1L	0.0248172	0.983573	1.8249	7.34955	28.7884	2.48086e-06	6.05577e-05		0.958756	-0.841327	-1.80008
NOL4	-0.0292908	-3.0039	-1.59183	5.12182	28.7546	2.52167e-06	6.14871e-05		-2.97461	-1.41207	1.56254
FKBP1A	0.1899	-1.74605	-1.08004	7.07823	28.7479	2.52993e-06	6.1622e-05		-1.93595	-0.666008	1.26994
MKL2	-0.013455	-2.12356	-0.84553	6.65292	28.7435	2.53527e-06	6.16853e-05		-2.11011	-1.27803	0.832075
FAM222A.AS1	5.7951	9.11689	6.18043	2.77547	28.6991	2.59029e-06	6.29557e-05		3.32179	2.93646	-0.385332
RASGRP3	1.06211	3.24753	1.60291	4.89941	28.6948	2.59577e-06	6.3021e-05		2.18541	1.64462	-0.540792
RBM24	0.45432	-7.6304	-7.6304	2.32229	28.6639	2.63484e-06	6.39005e-05		-8.08472	0	8.08472
MAFB	0.177339	1.35679	2.07446	6.44871	28.6437	2.66066e-06	6.44572e-05		1.17945	-0.717672	-1.89712
CBX6	-0.255534	-1.4989	-1.64478	8.30657	28.6245	2.68552e-06	6.49897e-05		-1.24337	0.145881	1.38925
CUX2	0.69219	-3.24847	-8.20623	3.03814	28.6143	2.69882e-06	6.52413e-05		-3.94066	4.95775	8.89842
ROBO2	0.159068	-1.98917	-1.90186	5.69767	28.6033	2.71313e-06	6.55169e-05		-2.14824	-0.087315	2.06093
NETO2	-0.667355	-3.18503	-1.842	5.11219	28.5681	2.75978e-06	6.65719e-05		-2.51767	-1.34302	1.17465
MOB3B	0.530647	2.85207	1.26021	5.07627	28.5432	2.79316e-06	6.7305e-05		2.32143	1.59187	-0.729561
SOX8	0.283546	2.73495	1.32314	5.10538	28.5221	2.8218e-06	6.79223e-05		2.45141	1.41181	-1.03959
CAMTA1	-0.131597	-1.65078	-1.39989	7.92697	28.5135	2.83361e-06	6.81339e-05		-1.51918	-0.250886	1.26829
ITGB1	-0.393676	1.86923	1.37431	5.82404	28.5048	2.84557e-06	6.83483e-05		2.26291	0.49492	-1.76799
TMEM183A	0.0665186	-1.66538	-2.25269	5.82491	28.487	2.87013e-06	6.88647e-05		-1.7319	0.587312	2.31921
DGKZ	0.0798998	-2.04051	-1.21823	6.30319	28.4734	2.88902e-06	6.92441e-05		-2.12041	-0.822279	1.29813
NUDT10	-0.421267	-4.0439	-3.08549	4.2339	28.4633	2.90325e-06	6.95113e-05		-3.62264	-0.958413	2.66422
BIN1	0.0187597	1.64473	-0.142381	6.80783	28.4142	2.97295e-06	7.11043e-05		1.62597	1.78711	0.161141
NBL1	0.106028	-3.00219	-0.75276	5.23575	28.3916	3.00559e-06	7.18086e-05		-3.10822	-2.24943	0.858788
NUPR1	-0.905259	1.3434	2.31115	4.98967	28.3329	3.0922e-06	7.37997e-05		2.24865	-0.967756	-3.21641
ZYG11B	-0.265605	-1.82481	-1.29133	7.63228	28.3188	3.11326e-06	7.42235e-05		-1.5592	-0.533475	1.02573
ZNF608	-0.181391	1.79834	1.23606	6.2999	28.2269	3.25469e-06	7.75133e-05		1.97974	0.562288	-1.41745
FAM49A	-0.320798	-2.15171	-1.10819	6.7651	28.2188	3.26747e-06	7.77353e-05		-1.83091	-1.04352	0.787387
PDE2A	0.0244381	-2.21109	-1.09248	6.09311	28.2032	3.29229e-06	7.82431e-05		-2.23553	-1.11861	1.11692
KANK2	-0.343985	0.863828	2.29339	5.44848	28.1111	3.44217e-06	8.17028e-05		1.20781	-1.42956	-2.63738
NETO1	0.02876	-3.58609	-1.73386	4.65166	28.1093	3.44512e-06	8.17028e-05		-3.61485	-1.85223	1.76262
YBX1	-0.757455	0.910445	1.33909	6.93716	28.0973	3.46525e-06	8.20936e-05		1.6679	-0.428646	-2.09655
SHANK2	-0.11402	-2.53261	-2.80554	4.9142	28.0555	3.53594e-06	8.36802e-05		-2.41859	0.272929	2.69152
AC027031.2	-0.110261	-2.5883	-3.58161	4.56668	28.0233	3.59135e-06	8.49023e-05		-2.47804	0.993312	3.47135
SUSD4	-0.190147	-4.35723	-1.97516	4.32334	28.0202	3.59681e-06	8.49244e-05		-4.16708	-2.38207	1.78501
CPB2.AS1	0.457611	2.51924	-0.255725	4.9757	28.0184	3.59983e-06	8.49244e-05		2.06163	2.77497	0.713337
MAPK8IP2	0.204274	-2.02502	-0.95197	6.29536	27.9947	3.64139e-06	8.58147e-05		-2.2293	-1.07305	1.15624
NA..97	-0.465884	-3.76894	-8.79002	3.01927	27.9792	3.66867e-06	8.63674e-05		-3.30306	5.02108	8.32414
AC110491.1	0.0573424	-7.80773	-7.80773	2.29584	27.9757	3.675e-06	8.6426e-05		-7.86507	0	7.86507
2010-09-01	0.0322604	2.4936	2.54967	4.91184	27.965	3.69402e-06	8.67825e-05		2.46134	-0.0560717	-2.51741
USP54	-0.0224389	2.06103	0.280629	5.69407	27.8789	3.8509e-06	9.03737e-05		2.08347	1.7804	-0.303068
PDE1A	0.0567497	-1.31001	-2.10666	6.42268	27.8185	3.96492e-06	9.29525e-05		-1.36676	0.796654	2.16341
LIPA	0.368983	2.59094	0.928709	5.25048	27.7636	4.07164e-06	9.53551e-05		2.22196	1.66224	-0.559726
LINC00609	0	7.94156	0	1.5105	27.7321	4.1341e-06	9.67173e-05		7.94156	7.94156	0
CALCOCO2	-0.0787488	1.371	1.89386	6.32372	27.7275	4.14314e-06	9.68281e-05		1.44975	-0.522861	-1.97261
PRKAA2	-0.270402	-2.01517	-1.59022	6.39608	27.7121	4.17423e-06	9.73658e-05		-1.74477	-0.424955	1.31981
SERPINI1	0.407439	-1.18617	-1.91201	6.16777	27.7118	4.1748e-06	9.73658e-05		-1.59361	0.725834	2.31945
CELF2	-0.126536	-1.768	-0.749059	9.11046	27.6616	4.27718e-06	9.96502e-05		-1.64146	-1.01894	0.622523
CBR1	0.497511	2.06354	0.413094	6.15163	27.6305	4.34196e-06	0.000101047		1.56603	1.65045	0.0844173
C9orf24	0.231911	-6.89065	-6.92836	2.64257	27.6285	4.34612e-06	0.000101047		-7.12256	0.0377055	7.16027
FZD3	0.124317	-1.76042	-0.833	7.40709	27.5865	4.43522e-06	0.000103012		-1.88474	-0.927422	0.957317
YWHAB	-0.085926	-1.39935	-1.3049	10.6883	27.5728	4.46481e-06	0.000103593		-1.31343	-0.0944573	1.21897
OGFRL1	0.225014	0.929236	1.89237	7.34632	27.53	4.55802e-06	0.000105646		0.704223	-0.963137	-1.66736
PTPN13	-0.0224914	1.68948	1.7269	6.21748	27.4975	4.63006e-06	0.000107206		1.71197	-0.0374244	-1.74939
MEPE	0.0954737	-7.75735	-7.75735	2.27286	27.473	4.68529e-06	0.000108373		-7.85282	0	7.85282
CHD3	-0.0361357	-1.97734	-0.531792	7.1198	27.4655	4.70218e-06	0.000108652		-1.94121	-1.44555	0.495657
2002-09-01	-0.338927	1.21747	1.32988	7.63747	27.4431	4.75327e-06	0.00010972		1.5564	-0.11241	-1.66881
FAXDC2	0.180096	2.60103	1.26834	5.15213	27.3883	4.88084e-06	0.000112549		2.42094	1.33269	-1.08824
DPP6	-0.176737	-1.55165	-1.54241	7.78667	27.379	4.90285e-06	0.000112941		-1.37491	-0.00924368	1.36567
GFRA2	0.082693	-3.78957	-1.73625	4.46742	27.3537	4.96319e-06	0.000114214		-3.87226	-2.05332	1.81894
LMO3	-0.0873908	-1.80988	-0.879288	7.91404	27.3482	4.97623e-06	0.000114397		-1.72249	-0.93059	0.791897
CFLAR	-0.527873	1.34855	1.35187	6.54286	27.3398	4.99656e-06	0.000114747		1.87642	-0.00331862	-1.87974
NA..2474	-0.997382	-2.27919	-7.02105	3.73476	27.3234	5.03621e-06	0.000115458		-1.28181	4.74186	6.02367
MAP3K20	-0.0780566	0.435827	2.10066	5.88277	27.3228	5.03776e-06	0.000115458		0.513884	-1.66483	-2.17872
MCAT	0.370933	-5.33306	-8.03281	2.65101	27.306	5.0788e-06	0.00011628		-5.70399	2.69975	8.40374
LIN7A	-0.239777	-2.86804	-2.07645	5.02082	27.2823	5.13725e-06	0.000117499		-2.62827	-0.791591	1.83667
S100A10	-0.485721	1.21051	1.7229	6.07777	27.2306	5.26711e-06	0.000120347		1.69623	-0.512392	-2.20862
CCDC80	0.064907	1.85491	2.43786	5.33704	27.2001	5.34531e-06	0.00012201		1.79	-0.582954	-2.37296
LMCD1.AS1	-5.72303	2.89649	2.62532	2.82077	27.1973	5.35242e-06	0.000122048		8.61952	0.271166	-8.34835
CHRM1	-0.498535	-4.17144	-3.11329	4.13192	27.1696	5.42453e-06	0.000123562		-3.67291	-1.05815	2.61475
CHL1	-0.00352322	-1.69877	-1.21202	7.27142	27.1676	5.42978e-06	0.000123562		-1.69524	-0.486741	1.2085
RAP1GAP	0.00960484	-2.62134	-0.913589	5.5417	27.16	5.44984e-06	0.000123893		-2.63095	-1.70776	0.923194
HLA.DRA	0.082373	1.66848	1.71007	6.48693	27.1536	5.46669e-06	0.000124151		1.58611	-0.0415854	-1.6277
LYNX1	0.028687	-1.87561	-1.54406	6.19428	27.1506	5.47452e-06	0.000124203		-1.9043	-0.331552	1.57275
NA..190	-0.738071	2.39077	1.49507	4.81944	27.1459	5.48697e-06	0.00012436		3.12884	0.895697	-2.23315
ARHGEF10	-0.265498	2.18727	1.79986	5.26529	27.0978	5.61573e-06	0.000127151		2.45277	0.387412	-2.06536
AC079061.1	-0.129214	-8.02507	0.842548	3.10933	27.0818	5.65931e-06	0.000128008		-7.89585	-8.86762	-0.971762
ITGAX	-3.55722	2.10088	2.84235	3.48945	27.0629	5.71121e-06	0.000129053		5.65809	-0.741477	-6.39957
ATP1B1	0.0145717	-0.642921	-1.84712	9.9888	27.0251	5.81643e-06	0.000131218		-0.657493	1.2042	1.86169
CLEC2L	1.82362	-7.09983	-2.26276	2.7434	27.0243	5.81872e-06	0.000131218		-8.92345	-4.83706	4.08638
RTN4R	0.546055	-3.68235	-1.89509	4.27497	26.9996	5.8886e-06	0.000132661		-4.2284	-1.78726	2.44114
MAGED1	-0.158788	-1.79522	-1.65814	6.56664	26.9724	5.96644e-06	0.000134281		-1.63643	-0.137085	1.49935
SPTBN4	0.104077	-2.9158	-2.11119	4.83575	26.9368	6.06966e-06	0.000136467		-3.01988	-0.804614	2.21527
PARD3	-1.75749	-0.475398	1.29244	5.31256	26.9346	6.07615e-06	0.000136477		1.28209	-1.76783	-3.04993
RASSF6	0	1.32616	8.30489	1.52617	26.883	6.2294e-06	0.00013978		1.32616	-6.97873	-8.30489
CARTPT	-1.96218	-8.38783	-8.38783	2.16819	26.8645	6.28523e-06	0.000140892		-6.42565	0	6.42565
NR4A2	1.12753	-1.35456	-1.08675	5.44624	26.8415	6.35546e-06	0.000142324		-2.48209	-0.267807	2.21428
RFX3.AS1	-1.70699	2.84214	2.51596	3.92844	26.7817	6.54151e-06	0.000146345		4.54914	0.326182	-4.22295
ARAP2	-0.0291979	1.60585	0.921455	7.50768	26.7328	6.69767e-06	0.00014969		1.63505	0.684394	-0.950653
H3F3B	-0.022742	1.49268	1.01863	8.55624	26.6954	6.81972e-06	0.000152266		1.51542	0.47405	-1.04137
SELENOP	-0.0936543	3.01458	2.25803	4.51047	26.6853	6.85316e-06	0.000152862		3.10824	0.756552	-2.35168
U62631.1	0	7.97638	7.2599	1.9987	26.5999	7.14146e-06	0.000159134		7.97638	0.716478	-7.2599
ARPC5L	-0.382495	-2.26411	-1.84512	5.74193	26.5848	7.1936e-06	0.000160138		-1.88161	-0.418984	1.46263
SCARB2	0.156811	1.48369	-0.21582	7.59567	26.5553	7.29681e-06	0.000162275		1.32688	1.69951	0.372631
FBXO7	-0.0767973	1.83315	0.927139	6.29489	26.5343	7.37081e-06	0.000163759		1.90995	0.90601	-1.00394
NA..2766	-0.000275271	0.881006	-1.33871	7.48161	26.4979	7.50165e-06	0.000166501		0.881281	2.21972	1.33844
RNF144A.AS1	-0.634409	-7.02006	-8.2417	2.4065	26.4665	7.616e-06	0.000168751		-6.38565	1.22164	7.60729
ACVR1B	-0.579222	-2.4233	-2.34387	5.33879	26.466	7.618e-06	0.000168751		-1.84408	-0.0794352	1.76464
NA..403	0.00342944	-2.04799	-1.03837	6.35613	26.4632	7.62821e-06	0.000168811		-2.05142	-1.00962	1.0418
TPPP3	0.176479	2.30978	0.922834	5.47494	26.4527	7.66689e-06	0.0001695		2.1333	1.38695	-0.746354
LARP6	-0.164946	1.6082	-1.24657	5.39242	26.3912	7.89785e-06	0.000174435		1.77315	2.85478	1.08163
PNOC	0.314992	-4.75927	-4.5129	3.38829	26.3419	8.08774e-06	0.000178454		-5.07426	-0.246375	4.82789
RALGDS	-0.0919833	1.67742	0.553843	6.84553	26.2932	8.27995e-06	0.000182516		1.7694	1.12358	-0.645826
ANKRD40	0.625447	2.12039	1.54091	6.25641	26.2784	8.3393e-06	0.000183644		1.49495	0.57948	-0.915466
RNU6.353P	-1.10692	-8.17718	-8.17718	2.19009	26.2705	8.37119e-06	0.000184166		-7.07026	0	7.07026
SPATA13	-1.05511	1.46235	0.415549	5.74174	26.2464	8.46913e-06	0.000186139		2.51746	1.0468	-1.47066
GRIA2	-0.0481704	-1.45862	-1.29232	8.74406	26.2204	8.57571e-06	0.000188297		-1.41045	-0.166297	1.24415
RTN3	-0.0596355	-1.09643	-1.6988	8.81081	26.2006	8.65812e-06	0.000189922		-1.0368	0.602362	1.63916
TRAF1	4.37408	6.51105	7.3204	3.19377	26.1931	8.68933e-06	0.000190421		2.13696	-0.809357	-2.94632
CYP1B1	-0.706472	-0.18341	1.89567	5.3673	26.1759	8.76197e-06	0.000191826		0.523062	-2.07908	-2.60214
CD9	0.830447	2.97246	1.88406	4.97942	26.1327	8.94628e-06	0.00019567		2.14201	1.0884	-1.05362
VDAC1	0.0471984	-1.55621	-1.46715	6.98314	26.1104	9.04317e-06	0.000197598		-1.60341	-0.0890537	1.51435
BEX3	-0.0738548	-1.23744	-1.58813	8.70052	26.0934	9.11734e-06	0.000199025		-1.16359	0.350687	1.51428
AC016739.1	0.0974241	0.610778	2.09305	6.03007	26.0906	9.12982e-06	0.000199104		0.513354	-1.48227	-1.99563
UNC13C	-0.19869	-2.13959	-0.327275	6.60531	26.0329	9.38754e-06	0.000204527		-1.9409	-1.81232	0.128585
CAMKK1	-0.0822781	-2.99073	-0.872829	5.19623	26.0144	9.47154e-06	0.000206157		-2.90845	-2.1179	0.790551
GNG2	-0.543259	-3.68761	-1.62636	4.68665	25.9407	9.81393e-06	0.000213403		-3.14435	-2.06125	1.08311
TSPYL4	-0.376419	-1.8329	-1.21694	7.43033	25.9387	9.82357e-06	0.000213407		-1.45648	-0.615958	0.840526
RFK	-0.706829	-2.40213	-1.87881	5.62007	25.9235	9.89574e-06	0.000214767		-1.6953	-0.523315	1.17198
EIF4A2	-0.352779	-1.42838	-1.7131	7.86992	25.9146	9.93811e-06	0.000215479		-1.07561	0.28472	1.36033
AL353746.1	0.15773	-3.12112	-1.35751	4.87314	25.8924	1.00451e-05	0.000217471		-3.27885	-1.76361	1.51524
CADM2	0.114242	-0.991923	-1.62456	8.55543	25.8915	1.00493e-05	0.000217471		-1.10617	0.632633	1.7388
PHLDB1	-0.625604	2.14899	0.524497	5.04238	25.8687	1.01608e-05	0.000219672		2.77459	1.62449	-1.1501
ITGB5	-1.27318	1.60602	2.04379	4.76189	25.8447	1.0279e-05	0.000222015		2.8792	-0.437772	-3.31697
TUBA4A	-0.412607	-2.4755	-1.95273	5.41066	25.8409	1.02975e-05	0.0002222		-2.06289	-0.522765	1.54013
NA..2883	0.375483	-4.76815	-8.02579	2.65949	25.8296	1.0354e-05	0.000223206		-5.14363	3.25764	8.40127
LINC01630	6.55131	8.58653	1.83058	2.32317	25.8139	1.04324e-05	0.000224681		2.03522	6.75595	4.72073
SMC5	-0.28584	1.50879	1.50553	6.23517	25.8072	1.04663e-05	0.000225195		1.79463	0.00325916	-1.79137
AP005131.7	-4.39843	-2.49705	4.37202	1.97634	25.7691	1.06604e-05	0.000229152		1.90138	-6.86907	-8.77045
KIAA1549	0.0794968	-2.76576	-1.54018	5.06273	25.7461	1.07788e-05	0.000231478		-2.84525	-1.22557	1.61968
ETV1	-0.896863	-2.42586	-2.07846	5.50123	25.7352	1.08356e-05	0.000232475		-1.529	-0.347403	1.1816
DLG3	-0.0430941	-2.54309	-0.467882	5.63545	25.6919	1.10644e-05	0.000237157		-2.5	-2.07521	0.424788
S100A6	-0.369751	1.04384	1.39569	7.34339	25.6873	1.10888e-05	0.000237454		1.41359	-0.351847	-1.76544
KCNH5	0.0374765	-2.42367	-1.52588	5.40885	25.6626	1.12218e-05	0.000240074		-2.46115	-0.897788	1.56336
CTSS	-0.531607	1.14199	2.26175	5.1883	25.6171	1.14703e-05	0.000245157		1.67359	-1.11976	-2.79336
STEAP2	-0.260932	-2.20874	-1.54237	5.87399	25.5906	1.16177e-05	0.000248073		-1.94781	-0.666366	1.28144
AL589935.2	0	8.13077	5.85398	1.87364	25.5484	1.18567e-05	0.000252909		8.13077	2.27678	-5.85398
CLK1	0.417879	1.89569	0.871317	6.8431	25.5466	1.18667e-05	0.000252909		1.47781	1.02438	-0.453438
AL365361.1	0.0953216	-5.16734	-2.68376	3.70403	25.5027	1.21202e-05	0.000258068		-5.26266	-2.48358	2.77908
CEBPD	-0.691592	0.476481	1.43112	6.8075	25.4698	1.23139e-05	0.000261943		1.16807	-0.954634	-2.12271
VPS13A	-0.0689767	-1.86405	-1.31289	6.5557	25.4635	1.23514e-05	0.000262493		-1.79507	-0.551159	1.24391
MEGF10	0.860309	2.60254	0.840424	5.31097	25.4461	1.24557e-05	0.00026446		1.74223	1.76212	0.0198846
SCG3	-0.123153	-1.7251	-0.948928	7.95417	25.4431	1.24735e-05	0.000264588		-1.60194	-0.776168	0.825775
CAMK2N1	0.143148	-0.68485	-1.69005	9.56423	25.4268	1.25716e-05	0.000266419		-0.827998	1.0052	1.8332
ELF1	-0.536986	2.21119	1.18361	5.04197	25.4222	1.25999e-05	0.000266766		2.74818	1.02758	-1.7206
CRMP1	-0.215155	-2.77385	-0.987734	5.39152	25.4121	1.26612e-05	0.000267813		-2.5587	-1.78612	0.772578
LANCL1	0.430325	1.26015	-0.813896	7.19737	25.3494	1.30493e-05	0.000275608		0.829829	2.07405	1.24422
XIST	0.407427	1.72787	1.33101	7.40177	25.3486	1.30542e-05	0.000275608		1.32044	0.396862	-0.923579
EPDR1	-0.289437	-2.00557	-2.40477	5.4317	25.3351	1.31393e-05	0.000277144		-1.71613	0.399199	2.11533
LRRN3	-0.192413	-2.18004	-1.70439	5.71861	25.3158	1.32625e-05	0.00027948		-1.98763	-0.475654	1.51198
EFNB3	-0.535964	-2.9808	-2.72173	4.72815	25.3031	1.33436e-05	0.000280775		-2.44484	-0.259071	2.18577
AC016597.2	0	7.76567	0	1.32321	25.3023	1.33489e-05	0.000280775		7.76567	7.76567	0
AP000648.3	0.0690596	0.625388	-2.43776	5.62646	25.2879	1.34417e-05	0.000282463		0.556328	3.06315	2.50682
NA..2592	-4.18786	4.54283	2.40854	2.42338	25.2546	1.36591e-05	0.00028656		8.73069	2.13429	-6.5964
AC000095.2	0.154239	-6.12521	-2.84242	3.33195	25.2541	1.36621e-05	0.00028656		-6.27944	-3.28279	2.99666
SATB1	-0.223874	-1.66628	-1.6112	6.8476	25.2232	1.38673e-05	0.000290595		-1.44241	-0.0550764	1.38733
NA..274	-0.165291	1.07314	1.4131	8.27213	25.207	1.3976e-05	0.000292599		1.23843	-0.339963	-1.57839
SLC24A2	0.245745	-0.101671	-1.81957	8.11316	25.1206	1.45697e-05	0.000304746		-0.347416	1.7179	2.06532
BACE1	0.402794	1.86541	0.799057	6.86504	25.1066	1.46683e-05	0.000306523		1.46262	1.06636	-0.396263
UNC5B	0.563681	2.68757	0.986354	5.05068	25.0886	1.47956e-05	0.000308896		2.12389	1.70122	-0.422673
UQCRH	0.0299386	-1.60351	-1.48857	6.70716	25.0772	1.48772e-05	0.000310311		-1.63345	-0.114934	1.51851
AFF2	0.723292	-3.46851	-1.31351	4.29389	25.0466	1.5098e-05	0.000314626		-4.19181	-2.15501	2.0368
CPNE9	0.376606	-8.16547	-0.907002	2.98241	25.0427	1.51263e-05	0.000314923		-8.54208	-7.25847	1.28361
GRASP	0.638306	-3.05595	-0.426156	4.751	25.0398	1.51476e-05	0.000315076		-3.69426	-2.6298	1.06446
LRFN5	-0.371379	-4.0054	-1.28647	4.4818	24.9963	1.54679e-05	0.000321441		-3.63402	-2.71893	0.915092
AC021915.2	5.84243	8.91682	6.15013	2.61311	24.9936	1.54878e-05	0.000321558		3.07438	2.76668	-0.307702
ITPKB	0.00799533	1.73408	1.74018	5.94863	24.98	1.55899e-05	0.000323378		1.72609	-0.00609473	-1.73218
NA..2764	0.18983	-1.48851	-1.48343	6.59808	24.9588	1.57499e-05	0.000326397		-1.67834	-0.00507517	1.67326
MAP1A	-0.15029	-1.28831	-1.4586	9.57024	24.9087	1.61345e-05	0.000334059		-1.13802	0.170291	1.30831
CLSTN1	0.0216469	-1.67347	-1.0002	7.29111	24.9045	1.61668e-05	0.000334421		-1.69512	-0.673264	1.02185
UNC119B	-2.99998	-8.25763	0.271165	2.69045	24.8579	1.65336e-05	0.000341695		-5.25765	-8.52879	-3.27114
EPOP	-0.380687	-2.78231	-6.4858	3.53944	24.8558	1.65508e-05	0.000341735		-2.40162	3.70349	6.10511
ATP5G3	-0.111677	-1.17109	-1.82316	7.27541	24.8478	1.66142e-05	0.000342731		-1.05941	0.652075	1.71149
CDR2L	1.42754	3.22839	0.445828	4.52465	24.8412	1.66669e-05	0.000343503		1.80085	2.78256	0.981707
COL21A1	-0.542872	0.412387	2.75165	4.48206	24.835	1.6717e-05	0.000344221		0.95526	-2.33926	-3.29452
C1QB	0.559247	2.12669	2.87806	4.96189	24.8326	1.6736e-05	0.000344296		1.56745	-0.751365	-2.31881
ALDH7A1	0.630958	1.74494	1.84785	6.7492	24.8059	1.69525e-05	0.000348431		1.11398	-0.102905	-1.21689
CECR2	0.0976581	2.74365	1.21509	4.78175	24.799	1.70088e-05	0.00034927		2.64599	1.52856	-1.11743
ADD3	-0.279515	1.08026	1.22236	8.8263	24.7557	1.73673e-05	0.000356306		1.35978	-0.142099	-1.50188
CCDC3	-0.261987	-3.14144	-3.23298	4.33525	24.7471	1.74391e-05	0.000357402		-2.87946	0.091536	2.97099
ELMO1	0.936082	2.53212	0.568533	5.30418	24.7455	1.74524e-05	0.000357402		1.59604	1.96359	0.367549
BMP8B	-1.80175	4.69495	5.46014	2.59837	24.6525	1.8252e-05	0.000373435		6.4967	-0.765196	-7.2619
CALM1	0.149286	-1.17013	-1.10641	11.6428	24.6502	1.82718e-05	0.000373501		-1.31941	-0.0637218	1.25569
GDAP1	0.260011	-1.50878	-1.27856	6.67669	24.6322	1.84312e-05	0.000376057		-1.7688	-0.230222	1.53857
AL162511.1	0.823656	4.59592	3.35597	3.63639	24.6317	1.84351e-05	0.000376057		3.77227	1.23996	-2.53231
CD82	0.467655	1.85262	1.85324	6.13981	24.6304	1.84469e-05	0.000376057		1.38496	-0.000621002	-1.38559
FKBP5	-0.140407	1.1352	1.7386	6.52444	24.6261	1.84845e-05	0.000376482		1.27561	-0.6034	-1.87901
PRRT1	-0.342448	-3.08115	-2.32149	4.71472	24.6113	1.86173e-05	0.000378844		-2.7387	-0.759654	1.97904
RNF19A	-0.00859272	0.840734	1.67111	7.4349	24.5771	1.89258e-05	0.000384774		0.849327	-0.830377	-1.6797
B3GALT2	0.536617	-1.50583	-1.57396	5.69044	24.5581	1.90995e-05	0.000387954		-2.04245	0.0681276	2.11058
KLK7	-1.05546	-4.82931	-3.35375	3.84739	24.5369	1.92957e-05	0.000391586		-3.77385	-1.47556	2.2983
LARP7	-0.359558	1.06195	1.37379	7.18562	24.5062	1.95829e-05	0.000397057		1.42151	-0.311844	-1.73335
GRK3	-0.0756895	-2.03376	-1.25603	6.0691	24.4824	1.98079e-05	0.000401256		-1.95807	-0.777732	1.18034
HAGH	0.541878	-0.584199	-2.45026	5.52696	24.4757	1.98725e-05	0.000401925		-1.12608	1.86606	2.99214
PHF19	0.361549	3.60443	-0.797181	3.60965	24.4752	1.98766e-05	0.000401925		3.24288	4.40161	1.15873
DYNC1LI2	0.26307	1.64125	0.712038	7.90643	24.4666	1.99596e-05	0.000403242		1.37818	0.929214	-0.448969
ANKRD20A5P	-0.189619	-8.43957	-1.72238	2.905	24.4287	2.03268e-05	0.000410291		-8.24995	-6.71719	1.53276
MAPK10	-0.108524	-1.62687	-0.961219	8.28458	24.3901	2.07079e-05	0.000417608		-1.51835	-0.665653	0.852695
NIPAL4	6.21012	8.18091	0	1.99217	24.3649	2.09601e-05	0.000422316		1.97079	8.18091	6.21012
AC016597.1	5.22489	8.74871	7.30814	2.60156	24.3561	2.10488e-05	0.000423724		3.52382	1.44058	-2.08324
GOLGA7	0.44116	1.80293	0.800818	7.09809	24.354	2.10699e-05	0.000423771		1.36177	1.00211	-0.359658
PLSCR4	-0.824871	-0.204136	1.74226	5.38398	24.3336	2.12779e-05	0.000427195		0.620735	-1.94639	-2.56713
ITPRIPL2	-0.0563264	1.44852	2.31125	5.34677	24.3336	2.12781e-05	0.000427195		1.50485	-0.862727	-2.36758
TCEAL6	-0.224298	-1.95367	-0.892922	6.87939	24.3269	2.13467e-05	0.000428189		-1.72938	-1.06075	0.668624
KLC1	-0.0571327	-1.38838	-1.38887	8.00436	24.3099	2.15215e-05	0.000431311		-1.33125	0.000491349	1.33174
SEC14L5	0.909587	1.54231	-2.56379	4.66836	24.2753	2.18829e-05	0.000438165		0.632725	4.10611	3.47338
MMD	-0.195481	-1.57876	-1.98788	6.10313	24.2274	2.23931e-05	0.000447981		-1.38328	0.409123	1.7924
DAPK2	1.37889	4.00318	1.244	3.98394	24.2151	2.2526e-05	0.00045024		2.62429	2.75918	0.134892
MTMR10	0.893389	2.85898	1.20396	4.96355	24.2025	2.26623e-05	0.000452563		1.96559	1.65501	-0.310572
ABCA6	0.70921	2.53846	0.478504	5.12132	24.1734	2.29821e-05	0.000458349		1.82925	2.05995	0.230706
APLP1	0.39352	1.47931	-0.240733	7.36198	24.1724	2.29928e-05	0.000458349		1.08579	1.72004	0.634253
RGCC	0.332464	2.21192	-0.401047	5.0444	24.1676	2.30461e-05	0.000459004		1.87946	2.61297	0.733511
TSPAN6	-0.934066	0.695957	2.88657	4.2165	24.0665	2.41935e-05	0.000481301		1.63002	-2.19061	-3.82063
CAPS	1.1269	3.61824	4.1834	3.9443	24.0653	2.42083e-05	0.000481301		2.49134	-0.565159	-3.0565
EML3	-1.4992	2.74299	2.98848	3.77291	24.0608	2.42608e-05	0.000481919		4.24219	-0.245497	-4.48768
KCNIP4	0.0154452	-1.83871	-1.92128	5.63417	24.0438	2.44597e-05	0.000485442		-1.85416	0.0825665	1.93672
SLC8A2	-0.119453	-2.37795	-1.91372	5.24554	24.0394	2.45112e-05	0.000486034		-2.2585	-0.46423	1.79427
TANC1	0.49835	2.52798	0.747944	5.12335	24.024	2.46939e-05	0.000489225		2.02963	1.78003	-0.249594
LIMA1	-0.402253	1.81376	1.36448	5.53352	23.9853	2.51573e-05	0.000497969		2.21601	0.449281	-1.76673
STRIP2	0.319919	-7.1038	-3.89627	2.81751	23.983	2.51848e-05	0.000498076		-7.42372	-3.20753	4.21618
SH3TC2.DT	1.86523	5.3566	3.17841	3.38535	23.9611	2.54519e-05	0.000502914		3.49137	2.17819	-1.31318
NA..1108	0.14114	1.89997	1.41851	5.9848	23.9424	2.56812e-05	0.000507		1.75883	0.481467	-1.27737
MRPS17	-0.000319798	-4.18025	-8.23809	2.6846	23.9026	2.61779e-05	0.000516354		-4.17993	4.05784	8.23777
NUAK1	0.17983	-0.896508	-1.57426	8.13357	23.8475	2.68799e-05	0.000529737		-1.07634	0.677747	1.75409
RBPJ	-0.13487	1.44932	0.489952	7.6722	23.8421	2.69492e-05	0.000530638		1.58419	0.959368	-0.624822
DOCK3	-0.463833	-1.27075	-2.53416	5.89909	23.8306	2.70993e-05	0.000533126		-0.806922	1.2634	2.07032
SURF2	-0.318192	-0.461885	-8.56571	3.26755	23.8218	2.7214e-05	0.000534915		-0.143693	8.10383	8.24752
ADAM23	-0.0501959	-2.23351	-1.24422	5.68742	23.8198	2.72407e-05	0.000534972		-2.18331	-0.989283	1.19403
CYBRD1	1.80283	3.97544	4.14218	4.04532	23.8092	2.73788e-05	0.000537073		2.17262	-0.166732	-2.33935
BCL11B	-0.783352	-2.1814	-1.36098	6.09737	23.8075	2.74016e-05	0.000537073		-1.39805	-0.820422	0.577629
IGHGP	-6.09702	1.68017	2.68172	2.6828	23.8062	2.74192e-05	0.000537073		7.77719	-1.00155	-8.77874
PGBD5	-0.192391	-1.978	-1.35365	6.14775	23.7992	2.75104e-05	0.00053839		-1.78561	-0.624346	1.16126
AP3M2	-0.160419	-1.53076	-1.88215	6.2846	23.79	2.76333e-05	0.000539867		-1.37034	0.351391	1.72173
SLC48A1	0.640514	2.03138	0.890039	6.30133	23.7899	2.76338e-05	0.000539867		1.39086	1.14134	-0.249524
C1R	-0.991996	0.417273	1.96531	5.07481	23.7802	2.77637e-05	0.000541934		1.40927	-1.54803	-2.9573
NA..1895	-0.30054	-2.78483	-1.69737	5.06843	23.7222	2.85487e-05	0.000556774		-2.48429	-1.08746	1.39683
PAK6	-1.28526	-2.13578	-8.95916	3.04863	23.7132	2.86719e-05	0.000558693		-0.85052	6.82338	7.6739
NA..685	5.11048	8.20314	0	1.84568	23.7011	2.88385e-05	0.000561452		3.09266	8.20314	5.11048
SPHKAP	-0.608488	-3.18466	-1.67147	4.8614	23.6679	2.93032e-05	0.000570008		-2.57617	-1.51319	1.06298
CCDC18.AS1	-0.186921	1.94255	1.9753	5.23706	23.6495	2.95627e-05	0.000574558		2.12947	-0.0327444	-2.16222
AC011374.1	0.873087	-7.02419	-7.02419	2.02638	23.629	2.98562e-05	0.000579761		-7.89727	0	7.89727
UNC79	-0.23084	-2.65644	-2.3622	4.84272	23.6176	3.00198e-05	0.000582435		-2.4256	-0.294244	2.13136
COL5A2	-0.409695	-4.54852	-3.88546	3.63902	23.6153	3.0052e-05	0.000582558		-4.13882	-0.66306	3.47576
PGK1	0.232143	-1.02422	-1.71832	6.81665	23.6083	3.01543e-05	0.000584039		-1.25636	0.694103	1.95047
CYTH1	0.692945	1.56342	-1.28745	5.44476	23.588	3.04493e-05	0.000589245		0.870478	2.85088	1.9804
CCDC192	-7.57782	-7.57782	-7.57782	1.2278	23.5773	3.06059e-05	0.000591766		0	0	0
GABRA3	-0.312938	-3.48651	-2.18976	4.44038	23.5444	3.10933e-05	0.000600675		-3.17357	-1.29676	1.87682
HCLS1	0.0764267	1.86213	2.61247	4.92759	23.5399	3.11618e-05	0.000601481		1.7857	-0.750345	-2.53604
CKB	-0.107882	-1.29058	-1.38043	9.02584	23.5162	3.15172e-05	0.00060782		-1.1827	0.0898483	1.27255
2008-09-01	0.549842	1.94677	0.739146	6.43248	23.4985	3.17871e-05	0.0006125		1.39692	1.20762	-0.189305
NA..596	0.231692	-3.7478	-0.839684	4.45253	23.4605	3.23724e-05	0.000623244		-3.97949	-2.90811	1.07138
TPRG1L	0.0294005	-1.3805	-1.81857	6.31535	23.4488	3.25556e-05	0.000626237		-1.4099	0.438068	1.84797
AKAP12	0.0115977	-1.61083	-0.540891	8.41173	23.4461	3.25972e-05	0.0006265		-1.62242	-1.06994	0.552488
CSPG5	-0.89022	-1.52787	-2.97068	5.35723	23.4178	3.30427e-05	0.000634521		-0.637655	1.44281	2.08046
PEG10	-0.263456	-1.2229	-1.98116	6.82309	23.3848	3.35716e-05	0.000644129		-0.959443	0.758261	1.7177
C1S	-1.40942	0.138208	1.87819	4.81629	23.3743	3.37405e-05	0.000646817		1.54763	-1.73998	-3.28761
ANKIB1	0.571077	1.77188	0.945626	7.4067	23.364	3.39077e-05	0.000649469		1.2008	0.826252	-0.374549
CYP4F3	-0.735785	2.86247	4.14406	3.43509	23.3496	3.41442e-05	0.000653443		3.59825	-1.28159	-4.87984
ANKRD33B	-0.485898	-3.06921	-2.39989	4.64552	23.3273	3.45108e-05	0.000659899		-2.58331	-0.669316	1.91399
ROCK1	-0.500439	1.11343	1.0341	7.2933	23.3149	3.47179e-05	0.000663295		1.61387	0.0793259	-1.53454
S1PR5	3.592	5.86416	2.47847	3.30737	23.2982	3.49967e-05	0.000668053		2.27216	3.38569	1.11353
GAL3ST1	1.82877	4.12245	-0.703633	3.48023	23.2858	3.52062e-05	0.000671484		2.29368	4.82608	2.5324
TRMT13	0.546438	2.52457	1.88915	5.16463	23.2716	3.54466e-05	0.000675496		1.97813	0.63542	-1.34271
PI4KA	-0.346464	-2.03831	-1.89296	5.66232	23.2614	3.56198e-05	0.000678224		-1.69185	-0.145353	1.54649
TMOD2	0.258554	-1.40021	-0.711928	8.23758	23.2564	3.57061e-05	0.000679292		-1.65877	-0.688286	0.970482
PRKX	-0.402788	1.66419	1.93158	5.28129	23.2407	3.59756e-05	0.000683841		2.06698	-0.267392	-2.33437
FAM53B	0.00180302	1.80828	0.40105	5.984	23.2277	3.62018e-05	0.000687404		1.80647	1.40723	-0.399247
ATP2A2	0.0181116	-1.41503	-1.25248	7.6641	23.2264	3.62242e-05	0.000687404		-1.43314	-0.162554	1.27059
PARD6B	-0.665506	-0.862956	-8.70377	3.19528	23.1991	3.6702e-05	0.000695885		-0.19745	7.84082	8.03827
NOV	-0.383609	-2.58864	-2.57578	4.82095	23.1875	3.69079e-05	0.0006992		-2.20503	-0.0128592	2.19217
NDRG3	0.0397501	-1.16529	-1.86883	6.59207	23.1593	3.7411e-05	0.000708135		-1.20504	0.703537	1.90858
DLGAP3	-0.828162	-8.5882	-2.42605	2.76176	23.1363	3.78259e-05	0.000715386		-7.76004	-6.16215	1.59789
HSPA4L	-0.00182045	-1.70482	-1.06157	6.88066	23.0842	3.87837e-05	0.000732884		-1.703	-0.643255	1.05975
ATP11C	-0.405695	2.38518	2.19711	4.61299	23.0735	3.89831e-05	0.000735518		2.79088	0.188079	-2.6028
ITGB2.AS1	0	5.9849	8.22879	1.72321	23.0732	3.89884e-05	0.000735518		5.9849	-2.24388	-8.22879
GIPR	2.13155	7.93424	0	1.54006	23.068	3.90855e-05	0.000736733		5.80269	7.93424	2.13155
KCNS1	0.60607	-7.67464	-4.04068	2.46157	23.0055	4.02762e-05	0.00075854		-8.28071	-3.63396	4.64675
NCKAP1	-0.32649	-1.67686	-1.19436	7.49063	22.9596	4.11739e-05	0.000774799		-1.35037	-0.482498	0.867872
KCND2	-0.404561	-3.02663	-1.44804	4.94648	22.9435	4.14934e-05	0.000780159		-2.62206	-1.57858	1.04348
C1QA	-0.244217	1.3366	1.78195	5.83422	22.8991	4.23856e-05	0.00079627		1.58082	-0.445345	-2.02617
CCDC88A	-0.215997	1.24494	0.153841	9.30816	22.8964	4.24409e-05	0.000796643		1.46094	1.0911	-0.369838
PNMA6A	0.172806	-1.99867	-2.59313	4.86559	22.8765	4.28487e-05	0.000803628		-2.17148	0.594458	2.76593
DST	0.155287	1.37692	0.979175	10.5993	22.834	4.37311e-05	0.000819493		1.22164	0.397748	-0.823889
STARD9	0.966576	2.73084	2.62961	4.89857	22.796	4.45364e-05	0.00083389		1.76426	0.101228	-1.66303
HAR1A	0.251101	-3.64388	-8.09011	2.68236	22.7633	4.52399e-05	0.000846359		-3.89498	4.44623	8.34121
AC104836.1	-0.14177	-1.25189	-1.63753	7.3633	22.7613	4.52848e-05	0.000846494		-1.11012	0.385633	1.49576
DYNC1I2	0.0728055	1.47238	0.494687	8.17074	22.7564	4.53897e-05	0.000847751		1.39958	0.977693	-0.421882
FAM114A1	0.0649093	2.25993	2.64715	4.70006	22.7254	4.60711e-05	0.000859765		2.19502	-0.387217	-2.58224
PCSK1N	-0.25683	-2.97764	-1.25447	4.96418	22.7206	4.61764e-05	0.000860776		-2.72081	-1.72317	0.997642
PIGC	0.587269	2.35155	0.838684	5.3898	22.7193	4.62057e-05	0.000860776		1.76428	1.51287	-0.251415
ARL8B	-0.256903	-0.676054	-2.21403	6.76848	22.7177	4.624e-05	0.000860776		-0.419151	1.53798	1.95713
FAM135B	-0.636019	-3.61582	-1.47734	4.5739	22.7062	4.64967e-05	0.000864265		-2.9798	-2.13848	0.84132
LMO7	0.180898	-1.82496	-0.877015	6.21513	22.7059	4.65043e-05	0.000864265		-2.00586	-0.947946	1.05791
RN7SL566P	3.58523	8.08226	0	1.65997	22.6792	4.71028e-05	0.000874666		4.49704	8.08226	3.58523
CISD1	-0.140494	-1.61959	-1.55294	6.52833	22.676	4.71745e-05	0.000875276		-1.47909	-0.0666504	1.41244
DLG1	0.48018	1.61961	0.300697	7.53117	22.6726	4.72513e-05	0.000875978		1.13943	1.31892	0.179483
FAM171A2	-0.273911	-2.95637	-1.31652	4.96351	22.6684	4.73479e-05	0.000877047		-2.68246	-1.63984	1.04261
AC009063.2	0.89275	3.77478	-2.78117	3.05787	22.637	4.80659e-05	0.000889615		2.88203	6.55595	3.67392
ZFHX4	-0.0397588	1.80502	0.967513	5.99191	22.6175	4.85183e-05	0.00089725		1.84478	0.837506	-1.00727
PPFIA4	0.24296	-3.18442	-2.0154	4.39183	22.6029	4.88586e-05	0.000902802		-3.42738	-1.16902	2.25836
CMIP	-0.225059	-1.48379	-1.44315	7.28004	22.5913	4.91304e-05	0.000907079		-1.25873	-0.040638	1.21809
NPC1	0.765046	2.86605	1.18733	4.80858	22.5893	4.91779e-05	0.000907212		2.101	1.67873	-0.422279
UNC5C	-0.108119	2.09031	0.360453	5.2384	22.573	4.95641e-05	0.000912982		2.19843	1.72986	-0.468573
ZBTB37	-0.773373	1.33333	1.52228	5.47333	22.5727	4.95718e-05	0.000912982		2.1067	-0.188949	-2.29565
NDUFA4	-0.190678	-1.47161	-1.20913	8.32329	22.5566	4.99563e-05	0.000919311		-1.28093	-0.262479	1.01845
MAGI2.AS3	-0.619017	1.33395	0.575283	6.45825	22.553	5.00431e-05	0.000920155		1.95297	0.758666	-1.1943
SHOX2	0	7.43452	0	1.16792	22.5286	5.06299e-05	0.000930186		7.43452	7.43452	0
CHCHD10	-0.145775	-2.1319	-1.17035	5.85975	22.5262	5.06904e-05	0.000930537		-1.98612	-0.961552	1.02457
STUM	-0.298463	-2.98998	-1.38312	4.92515	22.5227	5.07747e-05	0.000931325		-2.69152	-1.60686	1.08465
SLC35F1	0.291134	-1.6754	-0.962434	6.23456	22.4988	5.13605e-05	0.000941302		-1.96653	-0.712964	1.25357
TCP11L2	1.42377	3.61914	1.97588	4.34982	22.4856	5.16857e-05	0.000946492		2.19536	1.64326	-0.552109
TUBA1A	-0.101028	1.39086	0.645864	8.10709	22.4735	5.1986e-05	0.000951217		1.49189	0.744999	-0.746892
KCNH3	-0.408321	-7.15862	-3.25009	2.92204	22.4664	5.21649e-05	0.000953715		-6.7503	-3.90853	2.84177
ATP1A1	-0.070124	-1.28646	-1.41846	7.94222	22.4628	5.22543e-05	0.000954574		-1.21634	0.131995	1.34833
NDFIP1	-0.147764	-1.30107	-1.51457	7.70128	22.4569	5.24018e-05	0.000956493		-1.1533	0.213505	1.36681
ARHGAP42	-0.851438	0.852922	2.87719	4.17904	22.4258	5.31885e-05	0.000970065		1.70436	-2.02427	-3.72863
DPYSL3	-1.11693	0.235779	0.866021	7.15067	22.4227	5.32682e-05	0.000970732		1.35271	-0.630242	-1.98295
OLR1	-0.110076	2.54829	2.24075	4.59834	22.3902	5.41039e-05	0.000985165		2.65837	0.307541	-2.35083
WDR49	-0.829039	1.94965	4.24547	3.28764	22.3693	5.46487e-05	0.000994279		2.77869	-2.29582	-5.07451
LINC01123	-0.356876	-7.61016	-7.61016	1.94997	22.3231	5.58729e-05	0.00101573		-7.25328	0	7.25328
SYBU	-0.568035	-2.6579	-1.29572	5.33735	22.3159	5.60676e-05	0.00101845		-2.08987	-1.36218	0.727683
MYO18A	0.378914	1.90514	1.1761	6.20354	22.3036	5.63992e-05	0.00102365		1.52623	0.72904	-0.79719
RPL26L1	-0.0687191	-0.650714	-8.4117	3.15497	22.2985	5.65361e-05	0.0010253		-0.581995	7.76098	8.34298
SLC27A6	3.48738	6.32571	-2.16854	2.15604	22.2854	5.68921e-05	0.00103093		2.83834	8.49426	5.65592
NDST3	-0.312223	-3.87672	-1.29704	4.36658	22.263	5.75063e-05	0.00104099		-3.56449	-2.57967	0.984821
PNCK	-0.129003	-3.67303	-2.28982	4.18626	22.2618	5.75401e-05	0.00104099		-3.54403	-1.38321	2.16082
HIVEP2	0.0631972	-1.58628	-1.15687	6.82221	22.2422	5.80827e-05	0.00104997		-1.64948	-0.429409	1.22007
ANP32E	-0.237748	0.692264	1.61626	6.70723	22.2336	5.83223e-05	0.00105345		0.930011	-0.924001	-1.85401
GLT1D1	-0.0235539	-3.23773	-1.74202	4.51022	22.2	5.927e-05	0.00106971		-3.21418	-1.4957	1.71847
ITGB2	-0.560941	1.72063	1.53893	5.28965	22.1464	6.08126e-05	0.00109667		2.28157	0.181697	-2.09988
KCNJ10	0.0707899	1.70873	1.15362	6.34254	22.1282	6.13454e-05	0.0011054		1.63794	0.555112	-1.08283
AL359644.1	-1.73312	-1.73312	6.20883	1.25002	22.1144	6.1751e-05	0.00111181		0	-7.94195	-7.94195
RAP1GAP2	-0.360043	-2.68014	-1.79822	5.00447	22.1033	6.20813e-05	0.00111687		-2.3201	-0.881925	1.43817
LLGL1	-0.194323	2.38713	0.0578015	4.64225	22.0948	6.23343e-05	0.00112052		2.58145	2.32933	-0.252125
NA..729	0.00162876	-1.9831	-0.701462	6.135	22.0844	6.26469e-05	0.00112524		-1.98472	-1.28163	0.703091
CPB2	6.3724	8.235	8.32254	2.6878	22.0597	6.33903e-05	0.00113769		1.8626	-0.0875456	-1.95014
ADGRL2	-0.28559	-3.14094	-1.90347	4.65957	22.0508	6.3663e-05	0.00114167		-2.85535	-1.23747	1.61788
CNTN6	-0.503774	-8.05277	-5.56364	2.28975	22.0373	6.40744e-05	0.00114813		-7.54899	-2.48912	5.05987
AFG3L2	0.337163	-0.674571	-2.65888	5.33843	22.0177	6.46808e-05	0.00115808		-1.01173	1.98431	2.99604
NA..1604	-3.81501	0.519656	1.77164	3.65437	22.0071	6.50085e-05	0.00116302		4.33467	-1.25198	-5.58665
AC099524.1	0	7.38649	0	1.13117	21.9486	6.6856e-05	0.00119486		7.38649	7.38649	0
AC015712.6	3.34886	8.03791	0	1.59011	21.9474	6.68946e-05	0.00119486		4.68905	8.03791	3.34886
ZNF91	0.456491	-1.0826	-1.33623	6.58897	21.9231	6.76782e-05	0.0012079		-1.53909	0.253631	1.79272
ZNF708	-0.311111	1.77345	0.534312	5.63222	21.9112	6.80662e-05	0.00121387		2.08456	1.23914	-0.845423
ZFYVE16	0.670316	1.8108	0.912417	7.05405	21.9079	6.81741e-05	0.00121456		1.14048	0.898379	-0.242101
ENDOD1	0.322303	1.73528	0.787987	6.82526	21.9067	6.82132e-05	0.00121456		1.41298	0.947295	-0.465684
NIPAL3	0.254317	1.45205	-0.0607905	7.29316	21.9036	6.83157e-05	0.00121466		1.19773	1.51284	0.315107
ATM	0.0812074	1.68607	0.944113	6.53654	21.9032	6.83267e-05	0.00121466		1.60486	0.741956	-0.862906
MAP9	-0.120715	-1.51691	-1.2998	7.14347	21.8794	6.91102e-05	0.00122762		-1.3962	-0.217108	1.17909
SIRT2	0.00704763	1.66991	0.500708	6.35564	21.8441	7.02906e-05	0.0012476		1.66286	1.1692	-0.49366
CAMKV	0.0999977	-2.51897	-1.37277	5.05119	21.8383	7.04847e-05	0.00125006		-2.61897	-1.1462	1.47277
CA14	6.6283	8.49399	3.49466	2.29529	21.8147	7.12863e-05	0.00126328		1.86569	4.99933	3.13364
OLMALINC	0.358786	2.49733	1.90191	4.96924	21.8092	7.1474e-05	0.00126561		2.13855	0.59542	-1.54312
CALN1	-0.199602	-2.07832	-1.64458	5.56923	21.8076	7.15302e-05	0.00126561		-1.87872	-0.433737	1.44498
C2orf80	0.0759896	-3.26845	-1.4497	4.52809	21.8055	7.16014e-05	0.00126588		-3.34444	-1.81876	1.52569
GMNC	0	5.30843	8.20137	1.6146	21.7881	7.22002e-05	0.00127546		5.30843	-2.89294	-8.20137
TPD52	-0.031673	-0.458274	-2.17023	6.53518	21.7772	7.25773e-05	0.00128112		-0.426601	1.71195	2.13856
SEPT7.AS1	-5.96106	1.92751	-1.84236	2.62235	21.7573	7.32741e-05	0.00129173		7.88857	3.76987	-4.1187
STX19	-4.92574	-4.92574	3.27379	1.57728	21.7567	7.32936e-05	0.00129173		0	-8.19953	-8.19953
CETN3	0.141797	1.51485	1.16886	7.19854	21.7533	7.34147e-05	0.00129286		1.37305	0.345995	-1.02706
SYTL3	-5.38166	-0.0385128	3.51867	2.25039	21.7485	7.35807e-05	0.00129477		5.34314	-3.55719	-8.90033
BHLHE41	0.269785	1.51442	1.31945	7.27	21.7363	7.40127e-05	0.00130135		1.24464	0.194975	-1.04966
SLC16A9	-1.29709	0.866485	1.62447	5.05101	21.6983	7.53723e-05	0.00132422		2.16357	-0.757989	-2.92156
CRH	0.88124	-7.58004	-2.10081	2.59005	21.6949	7.54939e-05	0.00132532		-8.46128	-5.47923	2.98205
UTRN	-0.626702	0.548763	1.26126	7.02357	21.6476	7.72252e-05	0.00135466		1.17547	-0.712493	-1.88796
GRM1	-1.30911	-5.04038	-0.761781	3.82722	21.6308	7.78489e-05	0.00136454		-3.73127	-4.2786	-0.547329
MESP1	-0.502244	-2.22152	-8.58553	2.91522	21.565	8.03401e-05	0.00140711		-1.71928	6.36401	8.08329
RAPGEF5	0.191687	1.28971	-0.373351	7.52502	21.5455	8.10923e-05	0.00141918		1.09803	1.66306	0.565038
EFCAB14	-0.147834	1.46085	0.465786	6.97655	21.5387	8.13556e-05	0.00142268		1.60869	0.995069	-0.61362
SV2C	-0.890168	-3.10494	-1.63622	4.82399	21.5233	8.19595e-05	0.00143213		-2.21477	-1.46872	0.746052
ATP5B	-0.170629	-1.41789	-1.41578	7.23836	21.5073	8.25912e-05	0.00144205		-1.24726	-0.00210465	1.24515
DPF1	0.0364606	-2.42565	-1.5393	5.10326	21.4452	8.50811e-05	0.00148437		-2.46211	-0.886349	1.57576
BMPR2	0.0395641	-1.59721	-0.64564	7.47677	21.4395	8.53129e-05	0.00148726		-1.63678	-0.951571	0.685204
BCL6	-0.339183	0.64832	1.51287	6.7533	21.4301	8.56968e-05	0.0014928		0.987502	-0.864553	-1.85206
NA..728	-4.25971	-4.25971	3.87043	1.46995	21.41	8.65277e-05	0.0015061		0	-8.13013	-8.13013
LRGUK	0.591754	-7.04521	-7.04521	1.87897	21.4056	8.67089e-05	0.00150809		-7.63696	0	7.63696
SLC9A7	-0.233926	-1.62849	-2.53212	5.3082	21.4029	8.68196e-05	0.00150885		-1.39456	0.903636	2.2982
YBX3	-0.649272	0.206785	1.49899	6.00585	21.3829	8.76575e-05	0.00152224		0.856056	-1.2922	-2.14826
LINC01978	0	7.00475	7.67716	1.69002	21.3699	8.82015e-05	0.00153048		7.00475	-0.672415	-7.67716
OGDHL	-0.148833	-4.07838	-2.64278	3.85237	21.3684	8.82684e-05	0.00153048		-3.92954	-1.4356	2.49395
RPRML	0.293051	-2.92409	-1.37553	4.59641	21.3202	9.03253e-05	0.00156494		-3.21714	-1.54855	1.66859
STRN	0.344487	1.85235	0.216016	5.89649	21.3164	9.0489e-05	0.00156657		1.50786	1.63633	0.128471
PSEN1	0.344348	1.94283	1.07387	5.96847	21.3044	9.101e-05	0.00157438		1.59848	0.868959	-0.729519
AC022098.1	3.16544	5.90455	5.99784	3.0918	21.3021	9.11123e-05	0.00157494		2.73911	-0.093286	-2.83239
MARK1	-0.239327	-2.09598	-1.72234	5.49195	21.2963	9.13643e-05	0.00157809		-1.85665	-0.373636	1.48301
RASGRP1	0.105739	-1.80715	-1.72668	5.50238	21.2868	9.17792e-05	0.00158404		-1.91289	-0.080477	1.83242
KIF13A	-0.118436	1.69103	0.914392	6.03173	21.2825	9.19684e-05	0.00158524		1.80947	0.776637	-1.03283
RNF141	0.048276	1.45892	1.34238	6.81712	21.2821	9.19896e-05	0.00158524		1.41064	0.116541	-1.2941
ATPAF1	-0.469673	-1.19232	-2.58599	5.63886	21.2754	9.22819e-05	0.00158814		-0.722644	1.39367	2.11631
APOBEC3C	-6.52899	0.422212	2.2591	2.52921	21.275	9.2299e-05	0.00158814		6.9512	-1.83688	-8.78808
CDH22	-1.59401	-4.94019	-3.47148	3.48062	21.2614	9.29032e-05	0.00159731		-3.34619	-1.46871	1.87748
HSPH1	0.0308255	-0.650594	-1.64981	8.76598	21.2459	9.35946e-05	0.00160797		-0.681419	0.999221	1.68064
DNM2	0.801783	2.57554	1.03264	5.0675	21.2427	9.37366e-05	0.00160918		1.77376	1.54291	-0.230853
COL26A1	1.09463	-6.67376	-6.67376	1.85161	21.2353	9.40722e-05	0.00161371		-7.76839	0	7.76839
IGFBP7	-0.897058	0.792923	1.03478	6.46566	21.195	9.59013e-05	0.00164383		1.68998	-0.241854	-1.93183
DCLK1	-0.0559716	-1.59362	-0.471253	8.10644	21.1887	9.61931e-05	0.00164758		-1.53765	-1.12237	0.415281
STK3	-1.8039	1.73123	1.03368	4.4308	21.1738	9.68791e-05	0.00165807		3.53514	0.697548	-2.83759
DBI	-0.24752	0.968552	1.23442	8.09964	21.1651	9.72829e-05	0.00166372		1.21607	-0.265872	-1.48194
SLIT2	-0.580595	-2.23467	-2.2741	5.14638	21.1195	9.94277e-05	0.0016991		-1.65408	0.0394257	1.6935
USH1C	2.424	5.53398	4.78608	3.2316	21.0732	0.000101655	0.00173504		3.10998	0.747901	-2.36208
SOD2	-0.850981	-0.401037	1.17675	6.11141	21.0726	0.000101685	0.00173504		0.449944	-1.57779	-2.02773
G3BP2	-0.0600401	-1.38431	-1.36878	7.12551	21.0616	0.000102219	0.00174283		-1.32427	-0.0155301	1.30874
TRIM16L	0.989576	2.87757	-4.55627	3.07568	21.0468	0.000102947	0.00175392		1.888	7.43385	5.54585
LINC01608	3.8012	6.18703	4.8478	3.21362	21.0313	0.000103713	0.00176563		2.38583	1.33923	-1.0466
PRUNE2	0.340247	1.66701	0.0587126	6.32043	21.0233	0.000104109	0.00177103		1.32676	1.60829	0.281535
ZNF24	0.438399	1.6359	0.792134	7.48337	21.0019	0.000105183	0.00178795		1.1975	0.843768	-0.353734
PRMT8	-0.347528	-4.4258	-2.82314	3.69388	20.9616	0.000107229	0.00182135		-4.07828	-1.60266	2.47562
SLC25A13	0.811437	3.27009	2.74197	4.29341	20.947	0.000107978	0.0018327		2.45865	0.528112	-1.93054
TFEC	0.325573	2.0121	3.75717	3.89898	20.941	0.000108286	0.00183654		1.68652	-1.74508	-3.4316
RFPL2	0.167317	-3.2051	-8.06815	2.63835	20.9016	0.000110349	0.00187011		-3.37241	4.86305	8.23547
CCDC142	1.56174	1.80098	4.20045	3.88169	20.8839	0.000111287	0.00188459		0.239241	-2.39947	-2.63871
AC004816.1	0.149907	-2.65211	-8.1799	2.76718	20.8786	0.00011157	0.00188796		-2.80201	5.5278	8.32981
SERPING1	-0.258462	0.686455	1.8791	5.67633	20.8654	0.000112271	0.00189841		0.944917	-1.19264	-2.13756
ITPRIP	-6.55595	1.25774	1.87296	2.58445	20.8588	0.000112628	0.00190301		7.81369	-0.615219	-8.42891
GHITM	-0.173741	-1.35084	-1.75841	6.51301	20.8526	0.000112964	0.00190726		-1.1771	0.407574	1.58467
IQGAP2	-2.9866	-0.490843	2.3371	3.43023	20.8477	0.000113227	0.00191025		2.49576	-2.82794	-5.3237
AL132780.5	0	1.24481	7.76895	1.1233	20.8418	0.000113547	0.00191422		1.24481	-6.52414	-7.76895
TTC23L	-7.04004	0.518604	-7.04004	1.79612	20.8272	0.000114341	0.00192617		7.55865	7.55865	0
PPP1R14C	0.0411314	-2.69449	-3.24793	4.16403	20.8018	0.000115742	0.00194831		-2.73562	0.553433	3.28906
CHST1	-0.135816	-1.69979	-1.12812	6.70514	20.7903	0.00011638	0.00195758		-1.56397	-0.571675	0.992299
XKR6	-1.22001	-3.55198	-2.58477	4.25161	20.7736	0.000117308	0.00197173		-2.33198	-0.967212	1.36477
EXTL2	-0.0131061	-1.3863	-2.12056	5.64937	20.7682	0.000117614	0.0019754		-1.3732	0.734252	2.10745
KIAA0319	-0.445866	-3.05957	-2.09502	4.58558	20.706	0.000121163	0.00203348		-2.6137	-0.964545	1.64916
SDCBP2	-0.450636	-3.97423	-2.4681	3.9951	20.7	0.000121512	0.00203782		-3.52359	-1.50613	2.01747
HPRT1	0.0806643	-2.15679	-1.46305	5.30794	20.6952	0.000121789	0.00204094		-2.23746	-0.693741	1.54372
NA..194	-0.855	1.63977	0.521483	5.24012	20.687	0.000122265	0.00204739		2.49477	1.11829	-1.37648
TMEM132B	0.355055	-1.57729	-0.664784	6.402	20.6582	0.000123965	0.00207432		-1.93235	-0.912509	1.01984
BNIP2	-1.09757	1.02345	0.964152	5.71386	20.6509	0.000124392	0.00207992		2.12102	0.0592966	-2.06172
SLC2A2	-5.43407	3.10047	-0.347938	2.23792	20.6489	0.000124514	0.00208042		8.53454	3.44841	-5.08613
AL132989.1	-6.32448	1.41527	-0.0407304	2.85836	20.6147	0.000126564	0.0021131		7.73974	1.456	-6.28375
AGTPBP1	0.466243	1.37661	-0.676644	6.26328	20.6088	0.000126925	0.00211523		0.910366	2.05325	1.14289
IQSEC2	0.598774	-1.71887	-1.11194	5.37846	20.6086	0.000126934	0.00211523		-2.31764	-0.606924	1.71072
AC073525.1	2.56139	-5.38948	-5.38948	1.71143	20.608	0.000126974	0.00211523		-7.95087	0	7.95087
LINC02473	3.43862	8.38311	6.35192	2.11819	20.5879	0.000128199	0.00213406		4.94449	2.03119	-2.9133
ATP6V1E1	-0.0676181	-1.04045	-1.55009	7.88845	20.5856	0.000128337	0.00213429		-0.972828	0.509645	1.48247
GNG12	-1.22077	0.74654	1.44142	5.27244	20.5845	0.000128403	0.00213429		1.96731	-0.694876	-2.66218
SAE1	0.218802	-1.97835	-1.04359	5.56852	20.5781	0.000128799	0.0021393		-2.19715	-0.93476	1.26239
GLIS3	-0.905792	0.636096	1.6416	5.36831	20.5323	0.00013165	0.00218505		1.54189	-1.00551	-2.54739
PTER	-0.42815	-2.59867	-3.1237	4.40024	20.5281	0.000131913	0.0021878		-2.17052	0.525027	2.69555
EPHX4	0.319906	-2.33774	-8.07158	2.76785	20.5193	0.000132468	0.00219538		-2.65764	5.73384	8.39148
PENK	-3.08513	-4.37261	-1.98952	3.59979	20.5139	0.000132809	0.00219941		-1.28747	-2.38309	-1.09561
AC026369.1	0.946501	-4.23988	-6.42756	2.5335	20.5002	0.000133685	0.00221229		-5.18638	2.18768	7.37406
PIH1D1	0.250281	-0.91338	-3.70364	4.50906	20.4884	0.000134437	0.00222309		-1.16366	2.79026	3.95392
PHLDA2	-0.0151476	-5.82558	-7.72125	2.18992	20.4437	0.000137341	0.0022694		-5.81044	1.89567	7.70611
SERINC5	-0.339673	1.93481	2.08462	4.82461	20.4422	0.000137438	0.0022694		2.27448	-0.149814	-2.42429
CDH8	-0.396041	-2.25851	-2.14546	5.08341	20.4326	0.000138071	0.00227796		-1.86247	-0.113051	1.74942
AC124798.1	-0.616794	-7.49705	-0.381335	2.95679	20.4312	0.000138159	0.00227796		-6.88026	-7.11571	-0.235459
PRRG1	0.0713946	2.3074	0.963702	4.98061	20.4272	0.000138422	0.00228062		2.236	1.3437	-0.892307
SOX6	-0.937559	0.00295381	1.17715	6.17357	20.3922	0.000140758	0.00231741		0.940513	-1.17419	-2.11471
TMSB10	-0.383302	-1.51483	-1.56808	6.79027	20.3878	0.000141056	0.00232061		-1.13153	0.0532547	1.18478
ADGRA1.AS1	0.617591	-7.68666	-0.708514	2.68182	20.3612	0.000142861	0.0023486		-8.30425	-6.97814	1.3261
EPHA5	-0.188101	-1.9151	-1.74933	5.54423	20.3515	0.000143522	0.00235638		-1.727	-0.165765	1.56123
ARHGAP44	0.166917	-1.52102	-1.49985	5.92202	20.3512	0.000143544	0.00235638		-1.68793	-0.0211685	1.66676
SOHLH1	-0.651713	-8.15221	-4.16044	2.3491	20.3261	0.00014527	0.00238298		-7.50049	-3.99177	3.50872
RPS27L	0.384903	1.3392	1.66856	6.91871	20.314	0.000146113	0.00239462		0.954298	-0.329355	-1.28365
TENM3	0.137061	-2.02761	-0.874366	5.68144	20.3129	0.000146192	0.00239462		-2.16467	-1.15324	1.01143
TRHDE.AS1	-0.0622489	-5.02215	-2.00456	3.55226	20.3052	0.000146728	0.00240164		-4.95991	-3.0176	1.94231
SLC7A11	-0.408651	0.405295	1.37786	6.99773	20.2992	0.000147148	0.00240677		0.813946	-0.972569	-1.78651
SLC22A17	-0.112916	-1.15657	-1.48986	7.69643	20.2202	0.000152805	0.00249748		-1.04365	0.333292	1.37694
ATP6V0A1	0.0257594	-1.15137	-1.4134	7.36692	20.2034	0.00015404	0.00251583		-1.17713	0.262025	1.43916
APBB2	0.861229	2.18229	0.485535	5.47631	20.1966	0.000154541	0.00252219		1.32106	1.69676	0.375694
CDK6	0.247488	1.67232	-0.682667	5.42109	20.1817	0.000155645	0.00253836		1.42483	2.35499	0.930155
ZSCAN31	0.0960025	-1.61312	-8.23342	2.88332	20.1705	0.000156477	0.00254957		-1.70913	6.6203	8.32943
AC090568.2	0.436302	-4.89683	-7.55086	2.26613	20.1694	0.000156559	0.00254957		-5.33313	2.65404	7.98716
IFI16	-0.13387	1.26087	1.46201	6.40614	20.1314	0.000159428	0.00259442		1.39474	-0.201148	-1.59588
AC023301.1	-0.828901	-5.02782	-2.99478	3.44292	20.1155	0.000160638	0.00261222		-4.19892	-2.03304	2.16588
AC100774.1	-0.563488	-2.49215	-0.748914	5.45531	20.109	0.000161141	0.00261851		-1.92867	-1.74324	0.185426
EGR1	0.109427	-1.98671	-1.75374	5.21464	20.0994	0.000161879	0.0026286		-2.09614	-0.232973	1.86316
AL354809.1	-4.73668	3.2003	-4.73668	1.57625	20.0966	0.000162097	0.00263025		7.93697	7.93697	0
MARCH9	0.101287	-0.145337	-7.29712	3.29188	20.093	0.000162377	0.0026329		-0.246624	7.15178	7.39841
OFD1	-0.0851576	1.42342	1.36652	6.29854	20.0867	0.00016286	0.00263634		1.50857	0.056895	-1.45168
TMEM268	0.954647	-1.63978	-0.896857	5.05472	20.0866	0.00016287	0.00263634		-2.59443	-0.742927	1.8515
LINC01197	-1.30255	-8.17669	-0.165071	2.64628	20.0857	0.000162941	0.00263634		-6.87413	-8.01161	-1.13748
PDE4B	0.1476	1.66919	1.11449	6.34067	20.0831	0.000163145	0.00263652		1.52159	0.554706	-0.966886
NFE2L2	-0.267341	1.35104	0.886617	6.79958	20.0825	0.000163186	0.00263652		1.61838	0.464427	-1.15396
AC011444.2	0	0	7.31792	0.793731	20.0641	0.000164627	0.00265788		0	-7.31792	-7.31792
KIAA1456	-0.52896	-2.67792	-0.804895	5.23639	20.0524	0.000165554	0.00267094		-2.14896	-1.87302	0.275935
YWHAZ	-0.0842428	-1.12878	-1.43669	7.9877	20.0508	0.000165677	0.00267102		-1.04454	0.307906	1.35245
NRXN2	-0.485962	-1.51875	-1.40344	7.18957	20.0353	0.000166906	0.0026889		-1.03279	-0.115315	0.917474
ERC2	0.396829	-1.21529	-0.678418	7.48503	20.002	0.000169584	0.00273008		-1.61212	-0.536871	1.07525
ZNF276	1.15716	3.23549	4.08786	3.81774	19.9723	0.000171997	0.00276476		2.07833	-0.852374	-2.9307
NWD2	-0.444354	-7.45711	-7.45711	1.78594	19.9718	0.00017204	0.00276476		-7.01275	0	7.01275
FAM13C	-0.111029	1.69228	-0.0922297	5.54629	19.971	0.000172107	0.00276476		1.80331	1.78451	-0.0187992
ASGR1	0.227741	-7.13052	-7.13052	1.78934	19.9557	0.000173368	0.00278304		-7.35826	0	7.35826
AC009951.1	2.48969	5.01728	3.73948	3.50429	19.9457	0.000174202	0.00279443		2.52759	1.2778	-1.24979
KHDRBS3	-0.12488	-1.33847	-1.55138	6.78472	19.9378	0.000174859	0.00280297		-1.21359	0.212909	1.4265
SYNE3	1.58416	3.19745	2.50967	4.6135	19.9132	0.000176921	0.002834		1.6133	0.687779	-0.925516
MAP1B	-0.220601	-1.24209	-1.10265	11.9149	19.8998	0.000178058	0.00285019		-1.02149	-0.139449	0.882044
KLRC2	0	7.17245	0	0.943234	19.8979	0.00017822	0.00285076		7.17245	7.17245	0
L3MBTL4	-0.566301	2.96387	3.43732	3.5818	19.8898	0.000178907	0.00285972		3.53017	-0.473454	-4.00362
PAFAH1B1	-0.0986675	-1.10006	-1.54204	7.47317	19.8783	0.000179892	0.00287342		-1.0014	0.44198	1.44338
NDUFAB1	0.15005	-1.06965	-1.62754	6.54161	19.8764	0.000180053	0.00287395		-1.2197	0.557884	1.77759
CREB3L2	0.985649	2.4379	2.43426	5.00565	19.8729	0.000180357	0.00287676		1.45225	0.00363373	-1.44861
ESRRG	0.247688	-3.1521	-2.46428	4.06388	19.8698	0.000180623	0.00287897		-3.39979	-0.687819	2.71197
PRRG3	0.0116905	-3.12777	-0.862135	4.6103	19.8278	0.000184276	0.00293511		-3.13946	-2.26563	0.873826
AGBL1	-0.257695	-7.3564	-7.3564	1.78105	19.8225	0.000184742	0.00294046		-7.0987	0	7.0987
PACS2	0.628574	2.00897	0.189682	5.51266	19.8174	0.000185191	0.00294553		1.38039	1.81929	0.438892
HMGN5	-0.314657	1.09992	1.76378	5.61809	19.7946	0.000187215	0.00297561		1.41458	-0.663861	-2.07844
LGALS3BP	-0.00382654	2.52841	1.58162	4.64267	19.7857	0.000188019	0.00298628		2.53223	0.946788	-1.58545
CD81	-0.387841	0.75049	1.1727	8.00104	19.7726	0.000189197	0.00300286		1.13833	-0.422209	-1.56054
ANXA2	-0.45143	1.53424	1.9551	5.02027	19.7666	0.000189737	0.00300931		1.98567	-0.420861	-2.40653
FAM102A	0.606282	2.342	0.0395882	4.87251	19.7636	0.000190007	0.00301148		1.73572	2.30241	0.566694
ATP6V1D	0.256807	-0.805482	-1.4758	7.17675	19.7457	0.000191637	0.00303517		-1.06229	0.670316	1.73261
TMEM126A	0.203283	-0.284944	-8.0359	2.98901	19.7277	0.000193286	0.00305914		-0.488227	7.75095	8.23918
UBE2K	-0.0439765	-1.42774	-0.943219	7.92019	19.7246	0.000193572	0.00306151		-1.38376	-0.484522	0.899243
TSC22D1	0.0651353	-1.4869	-0.57611	7.76668	19.7222	0.000193791	0.00306283		-1.55203	-0.910789	0.641245
LIFR	-0.241753	1.10638	1.12189	7.39743	19.7163	0.000194346	0.00306944		1.34813	-0.0155096	-1.36364
LBR	0.421269	2.42344	1.60075	4.98954	19.7132	0.000194628	0.00307174		2.00217	0.82268	-1.17949
LRP10	-0.136439	1.43814	1.76059	5.57403	19.7065	0.000195248	0.00307936		1.57458	-0.322451	-1.89703
EDA2R	-3.81788	3.65971	2.99442	2.48028	19.696	0.000196229	0.00309267		7.47759	0.665291	-6.8123
STXBP3	0.608777	2.35433	1.0886	5.21589	19.6795	0.000197782	0.0031144		1.74556	1.26573	-0.479827
HSPA1B	0.361605	1.67781	-0.6697	5.41384	19.6784	0.000197884	0.0031144		1.3162	2.34751	1.03131
PDE6B	2.38474	4.5227	3.62312	3.75568	19.6609	0.000199547	0.00313837		2.13796	0.899579	-1.23838
APBA2	0.0765498	-0.93722	-2.24759	5.67358	19.6439	0.000201164	0.00316158		-1.01377	1.31037	2.32414
FAR1	-0.265586	1.27123	-0.350701	6.39801	19.6343	0.000202096	0.00317401		1.53681	1.62193	0.0851157
RHBDF2	-1.87574	1.34852	2.28952	3.9684	19.6006	0.000205364	0.0032231		3.22426	-0.940993	-4.16526
MAP2K4	0.0644577	-0.944295	-1.77568	6.57598	19.5886	0.000206538	0.00323927		-1.00875	0.831384	1.84014
METAP2	-0.0255306	1.07563	1.26182	8.216	19.5818	0.000207212	0.00324758		1.10116	-0.186189	-1.28735
VDAC2	-0.348027	-1.31866	-2.03508	6.02301	19.5682	0.000208566	0.00326652		-0.970632	0.716423	1.68705
HTR2C	-0.363242	-3.12755	-5.93217	3.21578	19.5539	0.000209991	0.00328602		-2.7643	2.80462	5.56893
TMC7	0.286288	3.42528	-0.135602	3.55385	19.5528	0.000210103	0.00328602		3.13899	3.56088	0.421889
JCHAIN	-4.32138	1.30447	4.3213	2.03048	19.54	0.000211379	0.00330368		5.62585	-3.01683	-8.64268
INPP1	0.455858	1.78612	-0.196584	5.60047	19.5385	0.000211534	0.00330381		1.33026	1.9827	0.652442
GOT2	-0.598737	-1.40314	-2.11257	5.95948	19.5268	0.000212717	0.00331998		-0.804401	0.709435	1.51384
BTBD16	4.25727	7.85065	0	1.50061	19.5074	0.000214698	0.00334857		3.59338	7.85065	4.25727
TCF12	-0.175424	1.58789	0.813488	6.02991	19.5048	0.000214966	0.00335043		1.76332	0.774405	-0.988912
MAML2	-0.0790967	1.56329	2.42346	4.82097	19.4998	0.000215476	0.00335606		1.64239	-0.860167	-2.50255
MCAM	1.33645	2.8144	2.56491	4.80062	19.4876	0.000216732	0.00337329		1.47795	0.249485	-1.22847
GADD45A	-0.795649	0.377902	1.16885	6.54455	19.4727	0.000218277	0.00339499		1.17355	-0.790945	-1.9645
AC026316.3	0	7.12363	7.22216	1.56385	19.4705	0.000218506	0.00339621		7.12363	-0.0985307	-7.22216
CHRAC1	0.511221	3.12353	2.65775	4.1801	19.4603	0.00021957	0.00341038		2.6123	0.465778	-2.14653
IL13RA1	-1.07297	1.22112	1.70793	4.87188	19.4347	0.000222264	0.00344984		2.29409	-0.486814	-2.7809
CD55	1.27995	2.95362	1.9071	4.75006	19.4167	0.000224175	0.00347711		1.67367	1.04652	-0.627155
REPS2	0.0753518	-0.694703	-2.19551	5.88529	19.4116	0.00022473	0.00348331		-0.770055	1.5008	2.27086
PLD3	-0.22401	-2.18074	-1.14795	5.55242	19.4012	0.000225844	0.00349817		-1.95673	-1.03279	0.923938
YPEL2	0.195094	1.58982	0.172829	6.3664	19.3952	0.000226491	0.00350579		1.39473	1.417	0.0222646
ADAM28	-0.968397	1.83166	1.42185	4.70283	19.3817	0.000227946	0.00352588		2.80005	0.409803	-2.39025
B4GAT1	-0.147682	-1.60685	-0.839999	7.17379	19.3786	0.000228283	0.00352867		-1.45917	-0.766855	0.692317
SCN3A	0.0835958	-1.58563	-0.613078	6.95778	19.365	0.000229769	0.00354919		-1.66923	-0.972553	0.696674
MYCBP2	-0.0633694	-1.33225	-0.987084	8.67801	19.3542	0.000230961	0.00356516		-1.26888	-0.345165	0.923715
NEO1	0.332971	1.47108	0.15892	7.20401	19.3465	0.000231804	0.00357573		1.13811	1.31216	0.174052
OR5BT1P	7.12874	0	0	0.91761	19.3421	0.00023229	0.00358077		-7.12874	0	7.12874
ARL4C	-0.10151	-1.37161	-1.36901	6.94808	19.34	0.00023252	0.00358186		-1.2701	-0.00259498	1.2675
FOXO4	0.435937	2.05029	-0.608361	4.86845	19.3339	0.000233197	0.00358983		1.61435	2.65865	1.0443
PPP2R1A	-0.344055	-1.77675	-1.93724	5.55622	19.3245	0.00023425	0.00360358		-1.4327	0.160489	1.59319
NKTR	0.0527401	1.28865	0.982325	8.38641	19.3149	0.000235325	0.00361764		1.23591	0.306325	-0.929585
TTF2	-0.457707	2.01657	2.48358	4.36983	19.3006	0.000236928	0.00363979		2.47428	-0.467009	-2.94129
HLA.DQA1	-1.033	2.1113	4.83101	2.6945	19.2968	0.000237365	0.00364379		3.14429	-2.71971	-5.864
DMRTA2	0.903289	7.8875	3.52463	1.48949	19.2955	0.000237512	0.00364379		6.98421	4.36286	-2.62134
LRRC2	0.768504	-4.06953	-0.216127	3.77544	19.2791	0.000239369	0.00366978		-4.83804	-3.8534	0.984631
AC007541.1	-1.33182	1.19276	-7.40891	2.69598	19.2725	0.000240123	0.00367884		2.52458	8.60167	6.07709
WDR47	0.174748	-1.44915	-1.44971	5.9651	19.2663	0.000240834	0.00368722		-1.6239	0.000563745	1.62446
IQSEC1	0.0336196	-1.43407	-1.18661	6.78896	19.2557	0.000242049	0.0037033		-1.46768	-0.247453	1.22023
NEURL1	0.276776	-3.21288	-0.496625	4.40735	19.2425	0.000243575	0.00372412		-3.48966	-2.71626	0.773401
GPR65	-4.4572	1.19291	1.61242	3.18968	19.2406	0.000243804	0.00372508		5.65011	-0.419508	-6.06962
KCTD1	-0.0546678	-2.33709	-0.51482	5.39789	19.2309	0.000244927	0.0037397		-2.28242	-1.82227	0.460152
MT.TP	-0.458071	-1.85401	-0.615936	6.73768	19.2271	0.000245378	0.00374406		-1.39594	-1.23807	0.157865
STOM	-1.16834	0.0208392	1.03769	5.962	19.2213	0.000246056	0.00374992		1.18918	-1.01685	-2.20603
TCEAL5	-0.0546023	-1.6249	-0.883124	6.83773	19.2209	0.000246096	0.00374992		-1.5703	-0.741773	0.828522
BAIAP2	-0.352083	-1.58148	-1.22738	7.01182	19.2154	0.000246749	0.00375732		-1.22939	-0.3541	0.875293
SYP	-0.440907	-1.58287	-1.61077	6.34796	19.2065	0.000247795	0.00377041		-1.14196	0.0278991	1.16986
NCKAP1L	-1.95357	1.20107	1.95377	4.13844	19.2052	0.000247943	0.00377041		3.15464	-0.752708	-3.90734
MYL6P4	0	7.0343	0	0.866153	19.1848	0.000250367	0.00380471		7.0343	7.0343	0
TSPYL2	-0.361182	-1.78258	-0.891492	6.76207	19.1729	0.000251788	0.00382372		-1.4214	-0.891087	0.53031
CPEB1.AS1	-6.73667	1.17103	1.30669	2.50533	19.148	0.00025479	0.00386669		7.9077	-0.135658	-8.04336
PCP4L1	-0.241542	-3.15275	-8.18483	2.5719	19.131	0.000256863	0.00389552		-2.91121	5.03208	7.94329
HRK	-0.494925	-2.51919	-1.69459	5.03224	19.1282	0.000257208	0.0038976		-2.02426	-0.824593	1.19967
PCA3	0.680577	3.21226	1.27349	4.16707	19.1271	0.000257346	0.0038976		2.53168	1.93877	-0.592909
PNMA8C	-0.435579	-1.98486	-3.05377	4.65971	19.1063	0.000259902	0.00393365		-1.54928	1.06891	2.61819
FCGR3A	-0.259634	1.70371	2.51786	4.55211	19.0951	0.000261293	0.00395205		1.96335	-0.814143	-2.77749
RHOBTB3	-0.236645	0.928214	1.18515	7.92247	19.0878	0.000262203	0.00396315		1.16486	-0.256936	-1.4218
FGG	1.38291	0	7.66189	1.03587	19.0544	0.000266403	0.00402394		-1.38291	-7.66189	-6.27898
PARD3B	0.321428	1.14476	2.47373	5.00452	19.049	0.000267097	0.00403172		0.823329	-1.32898	-2.15231
FAM19A2	-0.581363	-2.56008	-4.1255	3.95035	19.0421	0.000267971	0.00404219		-1.97872	1.56541	3.54414
TSHZ2	-0.776141	-2.05163	-1.44873	5.77199	19.0324	0.000269216	0.00405825		-1.27548	-0.602896	0.672589
TMTC1	-0.480914	-2.07142	-0.936059	5.95366	19.0228	0.000270448	0.0040741		-1.5905	-1.13536	0.455144
CHST3	-0.610691	1.67527	2.17232	4.62223	18.9622	0.000278361	0.0041905		2.28596	-0.49705	-2.78301
KAT2B	1.01408	2.32979	2.05058	5.28261	18.9546	0.000279372	0.00420291		1.31571	0.27921	-1.0365
MASP1	-0.31588	1.50078	2.51477	4.55548	18.953	0.000279586	0.00420331		1.81666	-1.01399	-2.83065
EGR3	0.424568	-4.97495	-2.45748	3.19311	18.943	0.000280918	0.00422052		-5.39952	-2.51747	2.88205
SCG2	-0.668984	-1.58526	-1.13169	7.48331	18.9073	0.000285731	0.00428997		-0.916272	-0.453564	0.462707
AL596244.1	-0.406285	0.377639	-7.91369	2.90978	18.9028	0.000286351	0.00429641		0.783924	8.29133	7.50741
KATNB1	-0.791775	-3.23153	-2.14116	4.38332	18.895	0.000287415	0.0043088		-2.43976	-1.09038	1.34938
UBE2Q1	-0.372521	-1.42772	-1.91459	6.00131	18.8939	0.00028756	0.0043088		-1.0552	0.486875	1.54207
DIO2	0.129909	-1.9074	-1.92706	5.04606	18.8749	0.000290175	0.00434509		-2.03731	0.0196635	2.05697
MYO10	0.124792	1.37536	0.0252296	7.10728	18.871	0.000290716	0.00435029		1.25057	1.35013	0.0995623
INPP5J	-0.195935	-7.26828	-7.26828	1.71223	18.8666	0.000291328	0.00435656		-7.07235	0	7.07235
ULK1	-0.184274	-1.6423	-1.22296	6.46102	18.8614	0.000292048	0.00436443		-1.45802	-0.419341	1.03868
PCNX2	-0.0412981	-1.91362	-0.707184	5.98413	18.8477	0.000293953	0.00438998		-1.87232	-1.20644	0.665886
SH3PXD2A	0.190536	1.50922	0.531989	7.05589	18.8418	0.000294776	0.00439935		1.31869	0.977234	-0.341453
PLD5	-0.119462	0.04023	-6.37617	3.45574	18.8196	0.000297912	0.00444321		0.159692	6.4164	6.25671
ID4	-0.58489	0.361385	1.50542	5.85533	18.8141	0.000298687	0.00445182		0.946275	-1.14404	-2.09031
LINC00601	6.56554	7.89159	1.16376	1.85162	18.8044	0.000300072	0.0044695		1.32605	6.72782	5.40177
SRGAP3	-0.0739214	-1.14564	-1.65929	6.66316	18.7894	0.000302231	0.00449869		-1.07171	0.513655	1.58537
AC022182.1	7.01753	0	0	0.857292	18.7784	0.000303812	0.00451922		-7.01753	0	7.01753
VSTM2A.OT1	-0.0948511	-5.17448	-1.61156	3.45517	18.7666	0.000305521	0.00454096		-5.07963	-3.56292	1.51671
CHM	-0.415337	-2.1674	-1.33922	5.51613	18.765	0.000305759	0.00454096		-1.75207	-0.82818	0.923885
CPQ	-0.0998881	1.94284	1.49317	5.18819	18.7641	0.000305878	0.00454096		2.04273	0.449673	-1.59305
NA..2732	-0.500619	-1.44612	-1.05652	9.04412	18.7581	0.000306756	0.00455099		-0.945498	-0.389594	0.555904
RNF213	-0.600383	0.614468	1.16847	6.87956	18.7554	0.000307158	0.00455395		1.21485	-0.554006	-1.76886
CTSV	-4.61945	3.1256	-4.61945	1.44931	18.7535	0.000307431	0.004555		7.74505	7.74505	0
TCAF1	-0.382363	-2.02096	-2.3488	4.99333	18.7504	0.000307885	0.00455872		-1.6386	0.32784	1.96644
RNF13	0.0575293	1.77559	0.87856	5.78285	18.7423	0.000309081	0.00457342		1.71806	0.897027	-0.82103
AC010359.1	0	5.53839	7.77606	1.38099	18.7326	0.000310505	0.00459148		5.53839	-2.23767	-7.77606
LINC01105	0.659074	2.3553	0.48503	4.96879	18.7268	0.000311365	0.00460117		1.69622	1.87027	0.174044
TYMP	3.4688	3.44437	6.63741	2.70205	18.7204	0.000312318	0.00461223		-0.0244284	-3.19303	-3.16861
AC096564.2	2.23954	6.17918	3.78918	2.66679	18.6589	0.000321582	0.00474592		3.93965	2.39001	-1.54964
PIN1	0.117013	-1.60483	-1.47334	5.72261	18.6568	0.000321913	0.00474594		-1.72184	-0.131493	1.59035
ATXN7L3	0.0485427	-1.59024	-0.928878	6.52819	18.6544	0.000322275	0.00474594		-1.63878	-0.661362	0.97742
GATM	-0.105074	1.46997	0.624735	6.53926	18.6539	0.00032235	0.00474594		1.57505	0.845239	-0.729809
AL358216.1	1.93668	4.96703	2.79686	3.26141	18.6534	0.000322427	0.00474594		3.03035	2.17017	-0.860183
MPST	0.0364124	2.29211	1.88966	4.75398	18.6469	0.000323429	0.00475758		2.2557	0.402459	-1.85324
PRRT2	-0.0804965	-1.73783	-0.443709	6.64357	18.6415	0.000324255	0.00476661		-1.65733	-1.29412	0.363212
MYOM1	2.27173	3.0036	4.82002	3.58449	18.6188	0.000327777	0.00481523		0.731879	-1.81641	-2.54829
NA..2145	0	5.44825	7.77486	1.35931	18.6084	0.000329406	0.00483602		5.44825	-2.32661	-7.77486
STXBP6	-0.0474687	-0.411064	-2.84267	5.17767	18.602	0.000330409	0.00484757		-0.363596	2.4316	2.7952
RFTN1	-0.766226	-0.682889	1.16102	5.71927	18.5896	0.000332354	0.00487294		0.0833366	-1.8439	-1.92724
PNKD	0.399604	-1.82208	-0.623547	5.56009	18.583	0.000333413	0.00488529		-2.22168	-1.19853	1.02315
FAM53A	0	6.93838	0	0.790895	18.5748	0.000334706	0.00490104		6.93838	6.93838	0
AC138625.1	0	0	7.09216	0.644736	18.5702	0.000335437	0.00490855		0	-7.09216	-7.09216
ARHGEF25	-0.321783	-3.33345	-2.59247	4.07676	18.5427	0.000339865	0.00497011		-3.01167	-0.740977	2.27069
STAU2	-0.0195998	-1.65472	-1.40069	5.89807	18.5344	0.000341206	0.00498648		-1.63512	-0.254023	1.3811
ABHD8	0.115981	-7.83137	-1.03548	2.5492	18.5318	0.000341627	0.0049894		-7.94735	-6.79589	1.15146
ALAS2	5.79899	1.94558	8.29619	1.77583	18.5103	0.000345143	0.00503748		-3.85341	-6.35061	-2.4972
ADARB1	-0.412395	-2.79627	-1.54829	4.78416	18.4899	0.000348496	0.00508312		-2.38388	-1.24798	1.1359
RAB3B	-0.0204212	-1.54231	-0.536679	7.24279	18.4797	0.000350191	0.00510453		-1.52189	-1.00564	0.516258
AC124303.2	-1.51989	-2.57358	-0.628361	4.99143	18.4728	0.000351337	0.00511792		-1.05369	-1.94522	-0.891528
AACS	-0.167793	-1.53434	-2.52384	5.087	18.4694	0.00035192	0.00512218		-1.36655	0.989499	2.35605
ZNF326	-0.00225302	1.26465	1.44822	6.45951	18.4684	0.000352085	0.00512218		1.2669	-0.183572	-1.45048
FLT1	-0.235113	0.14359	1.45461	6.55534	18.4592	0.000353628	0.00514131		0.378704	-1.31102	-1.68972
ADRA1D	-0.247217	-7.25572	-7.25572	1.68437	18.4553	0.000354287	0.00514756		-7.0085	0	7.0085
NA..523	0.343323	1.72185	0.753206	6.253	18.4488	0.00035537	0.00515997		1.37852	0.968641	-0.409883
RNU6.883P	0	7.21263	6.78509	1.44311	18.4434	0.000356289	0.00516998		7.21263	0.427536	-6.78509
EFHD2	0.538609	-2.25125	-0.592295	4.92442	18.4221	0.000359923	0.00521934		-2.78986	-1.65896	1.1309
SREBF1	0.149294	2.29935	0.13322	4.68002	18.4145	0.000361211	0.00523465		2.15006	2.16613	0.0160737
PTPRD	0.328194	1.27116	-0.121141	8.13484	18.4125	0.000361555	0.00523627		0.942968	1.3923	0.449335
HHATL	3.51405	7.6069	0	1.33191	18.4008	0.000363582	0.00526223		4.09285	7.6069	3.51405
RPLP1	-0.128871	0.920183	1.11368	9.79257	18.3895	0.000365545	0.00528725		1.04905	-0.1935	-1.24255
B3GAT1	0.402277	1.45233	0.0518912	7.03279	18.3678	0.000369331	0.00533858		1.05006	1.40044	0.350386
HAS2	0.904888	5.81626	8.07654	1.61471	18.3633	0.000370116	0.00534632		4.91137	-2.26028	-7.17165
ZSWIM6	0.384944	1.74687	0.213729	5.89011	18.362	0.000370342	0.00534632		1.36193	1.53314	0.171215
HLA.DPA1	-0.47275	1.34317	1.64085	5.32613	18.3595	0.000370796	0.00534945		1.81592	-0.297683	-2.1136
AL136115.1	0.632186	4.21399	3.31198	3.34534	18.3512	0.000372245	0.00536691		3.58181	0.902013	-2.67979
RNU6.871P	0	6.91599	0	0.75576	18.3396	0.000374317	0.00539333		6.91599	6.91599	0
PCDH9	0.196739	1.21657	0.0494174	10.1811	18.3294	0.000376135	0.00541605		1.01983	1.16715	0.147321
LILRB3	4.6773	7.23384	8.38035	2.20282	18.3167	0.000378407	0.00544529		2.55654	-1.14651	-3.70305
FSTL4	-1.45571	-8.35234	-2.08269	2.41526	18.3127	0.000379126	0.00545215		-6.89664	-6.26966	0.626976
NA..2551	-1.24755	-2.70352	-8.51741	2.59232	18.3094	0.000379731	0.00545737		-1.45597	5.81389	7.26986
CARD6	-3.84753	2.15053	3.96054	2.3431	18.3066	0.000380236	0.00546113		5.99806	-1.81002	-7.80807
FOXN2	0.631026	2.40756	1.12421	5.00454	18.2733	0.000386302	0.00554471		1.77654	1.28335	-0.493186
GRIA4	0.234488	-1.00984	-1.44197	6.60027	18.268	0.000387266	0.00555501		-1.24432	0.432131	1.67646
FAM234B	0.194069	-2.10629	-3.03815	4.2597	18.2657	0.000387687	0.0055575		-2.30036	0.931859	3.23222
COL1A1	-7.51768	-0.844939	0.705619	2.42629	18.2562	0.000389442	0.00557911		6.67274	-1.55056	-8.2233
RNU6.998P	0	6.9515	0	0.720639	18.2475	0.000391068	0.00559884		6.9515	6.9515	0
OR6V1	0	6.87923	0	0.751837	18.2232	0.000395609	0.00566025		6.87923	6.87923	0
HIBCH	-0.0345647	1.39112	-0.535458	5.81954	18.2136	0.000397409	0.0056824		1.42569	1.92658	0.500894
SMARCC1	-0.0650765	1.39046	0.939032	6.80034	18.2009	0.000399818	0.00571321		1.45553	0.451424	-1.00411
TCEAL2	0.173519	-1.38324	-0.562171	7.35927	18.1984	0.000400282	0.00571621		-1.55676	-0.821069	0.73569
RAB9B	-0.343913	-1.9425	-2.17526	5.11652	18.1945	0.000401035	0.00572005		-1.59859	0.232757	1.83134
SAMD4A	-0.382632	0.822033	1.68709	5.61717	18.1944	0.00040106	0.00572005		1.20466	-0.865054	-2.06972
FXYD6	-0.0089594	-1.17225	-1.14549	8.19292	18.1829	0.000403249	0.00574763		-1.16329	-0.0267671	1.13653
C1GALT1	0.0553078	1.6772	-0.0519838	5.5629	18.1804	0.000403738	0.00574872		1.62189	1.72918	0.107292
AC091825.1	0.312145	-1.48577	-7.13889	3.01099	18.1798	0.000403836	0.00574872		-1.79791	5.65312	7.45104
NLGN4X	-0.260551	-1.35799	-1.99999	5.80151	18.176	0.000404571	0.00575555		-1.09744	0.642006	1.73944
ZFR2	0.0279345	-7.02413	-1.56516	2.80676	18.1586	0.000407933	0.00579971		-7.05206	-5.45897	1.5931
CDC14B	0.766507	2.15715	1.59736	5.46928	18.1454	0.000410498	0.0058325		1.39065	0.559797	-0.83085
AC068880.4	4.29412	0	7.80379	1.24023	18.1381	0.000411933	0.00584918		-4.29412	-7.80379	-3.50966
PMP2	-0.56874	0.544582	0.941974	8.858	18.1151	0.000416457	0.0059097		1.11332	-0.397392	-1.51071
PLXNB1	0.0488222	2.35107	1.37785	4.7557	18.1108	0.000417308	0.00591804		2.30224	0.97322	-1.32902
NES	0.345678	2.1314	2.70964	4.52429	18.0996	0.000419537	0.0059459		1.78573	-0.578231	-2.36396
KIAA1324L	0.51245	2.12413	0.19561	5.09866	18.0476	0.000430027	0.00609074		1.61168	1.92852	0.31684
DGKB	-0.186477	-2.4176	-0.855243	5.23389	18.0424	0.000431086	0.0061019		-2.23113	-1.56236	0.668766
TOR1B	-0.336792	-1.5245	-7.45626	3.04453	18.0368	0.000432227	0.0061142		-1.18771	5.93177	7.11947
ARHGAP36	-7.49437	-5.35726	-7.49437	1.13932	18.0351	0.000432582	0.00611538		2.13711	2.13711	0
ACER3	0.657295	1.82908	0.214066	5.79297	18.0312	0.000433373	0.00612273		1.17178	1.61501	0.44323
GJA1	-0.53923	0.287808	1.09661	7.78358	18.0269	0.000434271	0.00613031		0.827039	-0.808799	-1.63584
TSPAN15	1.43987	4.373	0.860818	3.18904	18.026	0.000434455	0.00613031		2.93313	3.51218	0.579048
AL672277.1	5.95887	7.65905	0	1.575	18.0219	0.000435289	0.00613823		1.70019	7.65905	5.95887
STS	0.534176	-1.5592	-2.45582	4.57405	18.0084	0.000438093	0.0061739		-2.09338	0.896617	2.99
PCDHGB7	-2.74163	1.55355	1.20758	3.78364	17.9889	0.000442168	0.00622743		4.29518	0.345975	-3.94921
RUNX1T1	-0.252334	-1.70249	-0.543843	6.90162	17.9726	0.00044561	0.0062682		-1.45016	-1.15865	0.291508
AL080312.2	0	2.17212	7.62021	1.02895	17.9726	0.00044562	0.0062682		2.17212	-5.44809	-7.62021
AL592158.1	0.56314	4.05131	3.37054	3.39319	17.9615	0.000447969	0.0062973		3.48816	0.680769	-2.8074
PAK2	0.0188794	1.40307	0.935196	6.93033	17.9599	0.000448315	0.00629823		1.38419	0.467875	-0.916316
TYROBP	-0.254633	1.54905	1.89654	5.08141	17.9513	0.000450136	0.00631988		1.80368	-0.347492	-2.15117
LINC02397	0	7.10826	6.72656	1.40165	17.9411	0.000452317	0.00634654		7.10826	0.381694	-6.72656
VAT1L	-0.466874	-2.14575	-2.33349	4.88942	17.9336	0.000453934	0.00636526		-1.67888	0.187737	1.86662
SALL1	0.292787	2.28653	1.69162	4.91701	17.9295	0.000454831	0.00636983		1.99375	0.594908	-1.39884
DYNLT3	-0.230994	-2.02422	-1.09489	5.66368	17.9282	0.000455096	0.00636983		-1.79323	-0.929335	0.863896
RNU7.119P	3.14803	-1.34446	6.81086	1.51131	17.9282	0.000455109	0.00636983		-4.49249	-8.15532	-3.66283
SPOCK2	-0.116879	-1.51587	-0.512393	7.738	17.9148	0.00045801	0.00640645		-1.39899	-1.00348	0.395513
SYPL1	0.805763	3.03978	2.59723	4.27434	17.879	0.00046587	0.00651234		2.23402	0.442553	-1.79147
ADAMTSL3	-0.655622	1.92776	2.16533	4.37795	17.8565	0.000470855	0.00657794		2.58338	-0.237578	-2.82096
CXCR4	2.69059	4.72354	5.37308	3.21074	17.8272	0.000477461	0.00666609		2.03295	-0.649534	-2.68248
ELOVL7	0.213784	2.00412	2.41921	4.71263	17.817	0.000479769	0.00669417		1.79034	-0.415095	-2.20543
AL021937.1	0	6.81371	0	0.706508	17.8135	0.000480571	0.0067012		6.81371	6.81371	0
CARMIL2	-1.13671	-7.51369	-7.51369	1.61889	17.8069	0.000482091	0.00671822		-6.37698	0	6.37698
SNHG14	-0.0249188	-1.34539	-0.71708	8.64265	17.7972	0.000484312	0.006745		-1.32047	-0.628312	0.692161
SOS2	-0.405484	1.30803	0.767031	6.19435	17.7867	0.000486723	0.00677438		1.71351	0.540998	-1.17252
ADGRB2	-0.105353	-1.01812	-5.52073	3.64771	17.7826	0.000487664	0.00678329		-0.912769	4.5026	5.41537
CNIH2	-0.232769	-2.74377	-1.48882	4.70954	17.7794	0.000488421	0.00678962		-2.511	-1.25495	1.25605
ZNF652	0.237287	1.80362	0.643475	5.76762	17.7762	0.000489159	0.00679569		1.56633	1.16015	-0.406188
ENSA	-0.236212	-1.61044	-1.03584	6.76996	17.7671	0.000491265	0.00682073		-1.37423	-0.5746	0.799626
CYP4F12	0	6.94745	6.92895	1.38494	17.7563	0.000493808	0.00685181		6.94745	0.018502	-6.92895
GBP3	-0.60706	1.95101	3.02491	3.84387	17.748	0.000495757	0.00687462		2.55807	-1.0739	-3.63197
LPCAT3	0.99952	0	7.32357	0.809446	17.7343	0.000498987	0.00691515		-0.99952	-7.32357	-6.32405
PAXBP1	0.194042	1.72892	0.965438	5.94564	17.73	0.000499994	0.00692484		1.53488	0.763481	-0.771397
NA..433	-0.366695	-3.28268	-1.18386	4.45677	17.7243	0.00050136	0.00693949		-2.91598	-2.09881	0.817168
AC016924.1	-2.84228	4.40315	5.00122	1.86419	17.7101	0.000504732	0.00698187		7.24542	-0.598077	-7.8435
TPPP	0.584226	1.2257	-0.225489	8.04494	17.7076	0.000505345	0.00698257		0.641473	1.45119	0.809715
HNRNPCP7	0	0	6.97114	0.564682	17.7073	0.000505403	0.00698257		0	-6.97114	-6.97114
SASH3	0	6.52729	7.3091	1.36643	17.7057	0.000505805	0.00698383		6.52729	-0.781813	-7.3091
RAB40B	0.249292	1.28348	-0.549129	6.31625	17.7037	0.000506284	0.00698616		1.03419	1.83261	0.798421
KIFAP3	0.0183173	-1.48679	-0.976625	6.71754	17.6966	0.000507993	0.00700545		-1.50511	-0.510164	0.994942
GYG2	1.06132	3.19712	3.5228	3.91448	17.6588	0.000517178	0.00712774		2.1358	-0.325681	-2.46149
WDR17	-0.28239	-2.21702	-2.57828	4.61771	17.6471	0.000520068	0.00716318		-1.93463	0.361259	2.29589
SLC6A20	-0.927023	5.06601	6.99369	1.54627	17.6445	0.000520698	0.00716749		5.99304	-1.92767	-7.92071
FP671120.3	0.582421	-4.13986	-6.56471	2.40041	17.6293	0.000524473	0.00721503		-4.72228	2.42485	7.14713
UNC5A	-0.672722	-3.7408	-3.03444	3.74394	17.6081	0.000529775	0.00728351		-3.06807	-0.706351	2.36172
DDX58	0.735314	0.917881	2.70687	4.74832	17.5937	0.000533399	0.00732886		0.182568	-1.78898	-1.97155
SNX1	0.105279	1.54105	1.25249	6.10749	17.5906	0.000534178	0.00733509		1.43577	0.288566	-1.14721
ONECUT1	-5.97938	-5.97938	1.56328	1.3257	17.5842	0.000535804	0.00735292		0	-7.54266	-7.54266
C5AR1	0.569307	2.53286	3.59592	3.84796	17.5691	0.000539658	0.00740131		1.96356	-1.06306	-3.02661
HES1	-0.912266	0.443667	1.21974	5.81286	17.5655	0.000540581	0.00740945		1.35593	-0.776078	-2.13201
LYSMD2	-0.296957	-2.79695	-2.45105	4.31568	17.5642	0.00054092	0.00740959		-2.5	-0.345905	2.15409
LINC01023	0	4.19159	7.68681	1.16301	17.5579	0.000542529	0.0074271		4.19159	-3.49522	-7.68681
ST3GAL5.AS1	0	6.85437	0	0.643281	17.5543	0.000543452	0.00743522		6.85437	6.85437	0
SESTD1	0.0327249	1.36549	0.664327	7.21598	17.5375	0.000547805	0.00749022		1.33277	0.701165	-0.631602
GABPB1.AS1	0.231477	1.49719	1.11167	6.77418	17.5183	0.000552813	0.00755193		1.26571	0.385517	-0.880193
PHACTR1	0.103248	-1.41985	-1.18314	6.26933	17.5177	0.000552989	0.00755193		-1.5231	-0.236711	1.28639
MYL12A	-1.27258	0.588444	1.40619	5.02361	17.4996	0.000557743	0.00761222		1.86102	-0.817744	-2.67876
ZNF397	0.439775	1.72088	0.765659	6.2379	17.4935	0.000559369	0.00762979		1.28111	0.955224	-0.325884
KCNC4	0.652789	-2.79438	-0.859675	4.32313	17.4873	0.000561018	0.00764764		-3.44717	-1.9347	1.51246
DLX6.AS1	0.00325085	-2.1419	-2.37453	4.60865	17.485	0.000561633	0.00764813		-2.14516	0.23263	2.37779
ASB4	0	6.7447	0	0.679213	17.4846	0.000561733	0.00764813		6.7447	6.7447	0
NA..1851	0	6.74269	0	0.67741	17.4691	0.000565866	0.00769974		6.74269	6.74269	0
ZNF532	0.0782763	1.70924	1.09476	5.77717	17.4456	0.000572223	0.00778154		1.63097	0.614481	-1.01648
WIPF3	0.109448	-1.19304	-1.8514	5.67612	17.4351	0.000575081	0.00781335		-1.30249	0.658358	1.96085
PDE4D	-0.228682	-1.9565	-1.07485	5.73503	17.4328	0.000575695	0.00781335		-1.72782	-0.881652	0.846166
ZNF160	0.1412	1.82216	1.0698	5.58186	17.4326	0.000575764	0.00781335		1.68096	0.752365	-0.928596
GABRB1	-0.421935	-1.57545	-1.46407	6.28476	17.4319	0.00057595	0.00781335		-1.15352	-0.111384	1.04213
HIST1H2AC	-0.169416	2.3835	2.40227	4.25738	17.4167	0.000580099	0.00786488		2.55292	-0.0187631	-2.57168
STXBP5	0.088636	-1.37224	-1.0566	6.72358	17.4151	0.000580558	0.00786636		-1.46088	-0.315642	1.14523
AC138207.4	0	0	6.92376	0.538822	17.3954	0.000585998	0.0079353		0	-6.92376	-6.92376
DACH2	-0.240004	-2.26901	-4.31887	3.77342	17.3931	0.000586641	0.00793923		-2.02901	2.04985	4.07886
NTM.AS1	1.49324	4.46149	-2.49922	2.40341	17.3893	0.000587707	0.00794888		2.96825	6.96071	3.99246
ITGB8	-0.157398	1.26237	0.624772	7.1872	17.3717	0.000592616	0.00801047		1.41977	0.637602	-0.78217
AC026410.3	5.95119	0	7.56122	1.33183	17.3546	0.00059745	0.00807096		-5.95119	-7.56122	-1.61002
SOWAHB	0.335479	-6.85881	-6.85881	1.60493	17.3395	0.00060174	0.008123		-7.19429	0	7.19429
TIMP3	-0.899858	-0.297042	0.750764	7.44907	17.3385	0.000602024	0.008123		0.602816	-1.04781	-1.65062
PPP3CB.AS1	0.577603	2.67426	0.871955	4.5087	17.3357	0.000602829	0.00812899		2.09666	1.8023	-0.294352
AC025031.3	-0.140757	-4.46414	3.48948	2.18736	17.3281	0.000604987	0.00815319		-4.32338	-7.95362	-3.63024
TTC9B	0.233413	-1.91782	-1.45342	5.0977	17.3087	0.000610593	0.00822382		-2.15123	-0.464399	1.68683
STOX2	0.308955	-0.397104	-1.61717	6.69182	17.3037	0.00061204	0.00823364		-0.706059	1.22006	1.92612
LDLRAD3	-0.175779	1.8199	-0.506978	4.82629	17.3036	0.000612054	0.00823364		1.99568	2.32688	0.331199
SH2D3A	0.625992	1.26353	7.59571	0.993295	17.2959	0.000614308	0.00825903		0.637543	-6.33218	-6.96972
CUEDC1	-0.267832	1.75166	0.146568	5.18884	17.2914	0.000615608	0.00826865		2.01949	1.60509	-0.4144
AC093535.1	0	4.40922	7.6604	1.16158	17.2903	0.00061592	0.00826865		4.40922	-3.25117	-7.6604
MINDY1	0.350624	2.73849	1.56801	4.40243	17.2888	0.000616381	0.00826865		2.38786	1.17048	-1.21738
AC005220.1	0	6.73174	0	0.65048	17.2884	0.000616493	0.00826865		6.73174	6.73174	0
PTGER3	-0.426309	-2.81143	-8.12503	2.47617	17.2662	0.000623005	0.00835101		-2.38512	5.3136	7.69872
CLCN4	0.0236194	-0.449459	-1.80402	6.75206	17.2596	0.000624947	0.00836853		-0.473078	1.35456	1.82764
CHAC1	0.0958433	-2.29945	-5.74367	3.19247	17.2593	0.000625055	0.00836853		-2.39529	3.44422	5.83951
LGALS3	-0.428094	1.53413	1.74562	5.00348	17.2562	0.00062596	0.0083737		1.96223	-0.211489	-2.17372
PLPPR4	0.149863	-1.97988	-0.996184	5.36473	17.2555	0.000626186	0.0083737		-2.12974	-0.983695	1.14605
LINC01470	4.04058	6.79082	-0.354624	1.88777	17.2537	0.000626701	0.00837561		2.75024	7.14544	4.3952
TTN	0.150614	0.350659	1.52448	7.01393	17.2497	0.000627894	0.00838658		0.200045	-1.17382	-1.37387
USP43	0.374736	-3.22346	-7.62154	2.33258	17.2423	0.000630104	0.00840763		-3.59819	4.39808	7.99627
ARHGEF2	-0.0439389	1.31471	-0.31295	6.17368	17.2419	0.000630217	0.00840763		1.35865	1.62766	0.269011
TUSC7	-0.316867	-5.09057	-2.70477	3.19576	17.2386	0.000631216	0.00841596		-4.7737	-2.3858	2.3879
MIR124.2HG	-0.665945	-3.68402	-1.46917	4.16733	17.2318	0.000633255	0.00843231		-3.01807	-2.21484	0.803229
AL137145.1	-6.18639	-0.362963	2.33919	2.14784	17.2308	0.000633558	0.00843231		5.82343	-2.70215	-8.52558
CEP295NL	0	7.01439	6.69948	1.32369	17.2307	0.000633566	0.00843231		7.01439	0.314905	-6.69948
GRHL2	-0.893787	-7.36876	-7.36876	1.56631	17.2199	0.000636828	0.00847071		-6.47498	0	6.47498
MTUS2	-0.711779	-3.43611	-1.61364	4.27524	17.2058	0.000641091	0.00852238		-2.72433	-1.82247	0.901863
STMN4	-0.132121	0.878002	-1.06954	6.42865	17.2015	0.0006424	0.00853297		1.01012	1.94755	0.937422
OVCH1.AS1	-3.34802	-4.8031	3.28702	1.48717	17.2007	0.000642646	0.00853297		-1.45508	-8.09011	-6.63504
LSMEM1	-5.66518	1.0303	-6.57356	1.74224	17.1849	0.00064747	0.00859196		6.69548	7.60386	0.908385
PNN	0.145066	1.22962	1.2413	7.28693	17.1779	0.000649637	0.00861564		1.08455	-0.011683	-1.09624
C15orf59	-0.531634	-6.4358	-0.793819	2.99369	17.1742	0.000650777	0.00862567		-5.90417	-5.64198	0.262185
ARPP19	-0.0530475	-1.11205	-1.15468	8.50951	17.1687	0.000652466	0.00864296		-1.05901	0.0426269	1.10163
USP46.AS1	0	6.68897	0	0.648494	17.1671	0.000652966	0.0086445		6.68897	6.68897	0
IGFBP7.AS1	-4.81912	3.1831	2.43559	2.1287	17.1614	0.000654731	0.00866277		8.00222	0.747506	-7.25471
AC079331.2	-3.96967	-0.439465	2.04472	3.00049	17.1526	0.000657467	0.00869387		3.53021	-2.48418	-6.01439
KCNJ12	0.0925848	-6.65946	-1.96001	2.73274	17.1454	0.000659712	0.00871842		-6.75204	-4.69945	2.0526
KTN1	-0.0328643	1.15778	0.830989	9.07647	17.1264	0.000665678	0.00879211		1.19064	0.326789	-0.863853
PCMT1	0.130363	-1.39839	-0.994864	6.5491	17.1246	0.000666235	0.0087943		-1.52875	-0.403526	1.12523
TYMSOS	6.31374	8.21569	7.09419	2.32622	17.118	0.000668342	0.00881694		1.90195	1.1215	-0.780446
TOMM34	-0.475883	-2.07034	-2.11437	4.99501	17.0943	0.000675861	0.00891091		-1.59445	0.0440363	1.63849
CYP46A1	-0.557318	-2.02928	-1.30641	5.61187	17.0816	0.000679935	0.00895938		-1.47196	-0.722872	0.749092
FAM189A1	-0.463873	-5.92541	-4.77358	2.53336	17.0788	0.00068085	0.00896619		-5.46154	-1.15183	4.30971
ECM2	-2.32045	0.447783	2.10182	3.74127	17.0714	0.000683254	0.00898883		2.76823	-1.65404	-4.42227
AL121895.1	3.16848	-1.41621	5.90826	1.96176	17.0709	0.000683397	0.00898883		-4.58469	-7.32446	-2.73978
CNRIP1	-0.253815	-1.84465	-1.54895	5.52151	17.0698	0.000683768	0.00898883		-1.59084	-0.295701	1.29514
AC138409.1	5.87944	7.53077	0	1.46112	17.0631	0.000685921	0.00900821		1.65133	7.53077	5.87944
AL031985.3	-1.75669	-7.50073	-7.50073	1.48199	17.0628	0.000686042	0.00900821		-5.74404	0	5.74404
RPL21P123	1.44029	6.82206	7.72673	1.65722	17.0538	0.000688974	0.00904143		5.38177	-0.90467	-6.28644
AC112487.1	0	3.61149	7.61566	1.0802	17.05	0.000690199	0.00905223		3.61149	-4.00417	-7.61566
HTRA1	-0.179036	1.38907	0.441513	6.37045	17.0423	0.000692738	0.00908024		1.5681	0.947556	-0.620548
UBQLN2	-0.709991	-1.80239	-1.52364	5.86743	17.0349	0.000695165	0.00910675		-1.0924	-0.278747	0.813652
LINC02301	0	0	6.87249	0.506242	17.0157	0.000701496	0.00918433		0	-6.87249	-6.87249
LINC01979	3.25696	7.68987	7.34111	1.91024	17.0112	0.000702987	0.00919851		4.43291	0.348765	-4.08415
GPLD1	0.482937	-3.19292	-3.74816	3.31512	17.0082	0.000704008	0.00920372		-3.67585	0.555243	4.2311
DGCR9	-0.298337	-2.49551	-8.08477	2.5059	17.0076	0.000704204	0.00920372		-2.19717	5.58926	7.78643
DPYSL5	-0.0849793	2.14442	-0.529821	4.38803	17.0057	0.00070483	0.00920656		2.2294	2.67424	0.444842
CACNB3	0.241656	-2.75409	-2.12611	4.16781	17.0018	0.000706147	0.00921841		-2.99575	-0.627983	2.36777
SCAMP1	0.135005	-1.42598	-0.973933	6.44088	16.9923	0.000709312	0.00925436		-1.56098	-0.452043	1.10894
SERPINF1	0.118808	-3.42549	-2.61444	3.72129	16.9725	0.000715992	0.00933611		-3.5443	-0.811052	2.73324
ARHGAP21	0.205222	1.30349	0.41203	8.73232	16.9689	0.000717228	0.00934681		1.09827	0.89146	-0.206808
NCBP3	0.562086	1.65542	1.4602	6.20691	16.9646	0.000718693	0.00936048		1.09333	0.195213	-0.898117
ATP11A	0.0937884	1.94651	1.01631	5.2868	16.9626	0.00071936	0.00936374		1.85273	0.930202	-0.922524
DDAH2	-0.132619	1.06878	2.07488	5.07487	16.9517	0.000723079	0.00940672		1.2014	-1.0061	-2.2075
KCTD3	0.71507	1.82639	1.70883	5.77695	16.9427	0.000726179	0.00944158		1.11132	0.117565	-0.993756
AL354732.1	-1.45688	4.78368	6.45153	1.59821	16.9262	0.000731887	0.00951031		6.24056	-1.66784	-7.90841
ZMAT1	-0.223755	1.26198	1.08375	6.35685	16.92	0.000734016	0.00953247		1.48574	0.178232	-1.30751
TRIOBP	-0.838477	1.56769	1.70599	4.66682	16.9174	0.000734943	0.009539		2.40617	-0.138303	-2.54447
AC006012.1	3.75065	7.47746	0	1.23116	16.9094	0.000737714	0.00956945		3.72681	7.47746	3.75065
MITF	0.210382	2.45655	1.18022	4.61839	16.9078	0.00073828	0.00957127		2.24617	1.27634	-0.969836
MED28P3	0	6.67219	0	0.611048	16.9021	0.000740291	0.00959182		6.67219	6.67219	0
SLC26A4	1.00828	-2.37919	-7.22251	2.34986	16.889	0.000744892	0.00964588		-3.38747	4.84332	8.23079
ZNF25	-0.103499	-1.88936	-0.749155	5.87596	16.8876	0.000745356	0.00964634		-1.78586	-1.14021	0.645656
AASDHPPT	-0.0562642	-1.00895	-1.77222	6.17412	16.886	0.000745926	0.00964816		-0.95269	0.763265	1.71596
KIF5B	0.291822	1.36428	0.645795	8.36172	16.8789	0.000748461	0.0096754		1.07246	0.71849	-0.353972
LINC01616	-1.19466	-1.67435	-8.4032	2.62232	16.8719	0.000750939	0.00970186		-0.479689	6.72885	7.20854
OIP5.AS1	0.13314	-1.03705	-0.96908	8.90595	16.8595	0.000755366	0.00975346		-1.17019	-0.0679653	1.10222
PTPRZ1	-0.261247	0.668426	1.14664	8.2875	16.8574	0.000756109	0.00975744		0.929673	-0.478216	-1.40789
AC114488.2	0	6.14388	7.33602	1.26949	16.8554	0.000756823	0.00976106		6.14388	-1.19214	-7.33602
AC011504.1	0	6.81185	0	0.550625	16.8495	0.000758953	0.00978292		6.81185	6.81185	0
AL157700.1	3.67898	-3.76933	-3.76933	1.2489	16.841	0.000762016	0.00981679		-7.44831	0	7.44831
CDCA7L	-3.73795	3.76097	2.14553	2.25084	16.8281	0.000766673	0.00987113		7.49892	1.61544	-5.88348
BRCA1	-0.610684	2.92861	0.545928	3.63102	16.8191	0.000769933	0.00990744		3.53929	2.38268	-1.15661
PPP1R1B	-0.369368	-0.578917	1.25371	5.8445	16.8176	0.000770474	0.00990874		-0.209549	-1.83262	-1.62307
RTN4RL1	-0.192342	-3.99371	-3.18259	3.40583	16.8065	0.000774546	0.00995249		-3.80137	-0.811122	2.99024
PPARGC1A	-0.461258	-2.82311	-1.63589	4.60546	16.8059	0.00077476	0.00995249		-2.36185	-1.18722	1.17464
ICAM5	0.313636	-4.7459	-1.5462	3.30811	16.8021	0.000776169	0.00996489		-5.05954	-3.1997	1.85984
AC012494.1	0	6.67082	0	0.594159	16.7939	0.000779191	0.00999798		6.67082	6.67082	0
SMIM10L2A	-0.183702	-2.1674	-1.95707	4.86676	16.7881	0.000781325	0.0100197		-1.9837	-0.210332	1.77337
STEAP1	-6.01012	-7.0119	0.393718	1.60183	16.7823	0.000783469	0.0100414		-1.00179	-7.40562	-6.40384
AC139792.1	-0.237626	3.38022	4.57681	2.86163	16.7803	0.000784202	0.0100451		3.61784	-1.19659	-4.81443
SH3GL3	0.232545	1.43657	0.29185	6.91123	16.778	0.000785054	0.0100503		1.20403	1.14472	-0.0593048
CTXN3	0.32634	-7.22447	0.631454	2.4387	16.7688	0.000788475	0.0100883		-7.55081	-7.85592	-0.305114
CPXM2	-5.06508	2.85409	2.39067	2.13477	16.767	0.000789153	0.0100913		7.91918	0.463421	-7.45575
BTAF1	0.252985	1.6118	1.39255	5.94347	16.7646	0.000790052	0.0100971		1.35882	0.219248	-1.13957
EMC9	-0.348906	-7.10706	-7.10706	1.53139	16.7458	0.000797106	0.0101814		-6.75816	0	6.75816
AC093535.2	-0.449048	0.89886	1.52278	5.63839	16.7419	0.00079859	0.0101946		1.34791	-0.623921	-1.97183
FOXG1	-0.157834	-1.70413	0.0162796	6.16247	16.7213	0.000806425	0.0102888		-1.5463	-1.72041	-0.174114
AL031777.3	-5.23035	1.38046	3.16701	2.06872	16.7167	0.000808165	0.0103051		6.61082	-1.78654	-8.39736
AP000547.3	1.61372	7.21064	7.39079	1.66552	16.7126	0.000809745	0.0103194		5.59692	-0.180149	-5.77707
HIST2H2BE	0.15991	2.76333	1.82938	4.23119	16.7098	0.000810815	0.0103272		2.60342	0.933946	-1.66947
DLGAP1.AS4	0.16969	-2.73825	-2.32193	4.12161	16.7029	0.00081347	0.0103447		-2.90794	-0.416323	2.49162
AC026904.1	0	6.63619	0	0.59349	16.7027	0.000813531	0.0103447		6.63619	6.63619	0
VWA3A	0.989679	-0.689348	2.50951	4.19671	16.7026	0.000813566	0.0103447		-1.67903	-3.19886	-1.51983
LINC01354	-0.388701	2.4654	3.21561	3.64387	16.6922	0.000817587	0.01039		2.85411	-0.750202	-3.60431
ABLIM2	0.0904207	-3.16053	-1.64691	4.14526	16.6863	0.00081986	0.010413		-3.25096	-1.51363	1.73733
SCRT1	0.220718	-2.68524	-2.09965	4.21588	16.681	0.000821922	0.0104333		-2.90596	-0.585591	2.32037
RAB2A	-0.0490565	-0.704649	-1.5399	7.73026	16.6738	0.000824744	0.0104632		-0.655592	0.835247	1.49084
NA..1549	-2.84678	3.67415	5.20394	1.76952	16.663	0.000828948	0.0105106		6.52093	-1.52979	-8.05072
MIR4500HG	0.741934	-6.636	-1.39534	2.5707	16.6611	0.000829709	0.0105143		-7.37793	-5.24066	2.13727
NA..582	-0.0664564	1.13776	1.02439	7.59221	16.656	0.000831725	0.0105269		1.20421	0.113365	-1.09085
AC099568.1	3.17485	0	7.5825	1.02324	16.6555	0.000831903	0.0105269		-3.17485	-7.5825	-4.40765
SPR	0.992246	1.13423	-6.90964	2.6907	16.655	0.000832104	0.0105269		0.141981	8.04387	7.90189
MTX2	-0.56472	-1.07781	-4.03676	4.25128	16.6442	0.000836357	0.0105748		-0.513087	2.95895	3.47204
TCF19	-4.64542	3.10301	2.91058	2.06702	16.6409	0.000837658	0.0105819		7.74843	0.192432	-7.556
LINC01759	0	6.65918	0	0.576192	16.6404	0.000837861	0.0105819		6.65918	6.65918	0
GXYLT1	-1.05129	0.701322	1.34975	5.22975	16.6215	0.0008454	0.0106711		1.75261	-0.648429	-2.40104
AL445213.1	0	0	6.80076	0.461552	16.6203	0.00084589	0.0106713		0	-6.80076	-6.80076
LHX6	-1.3241	-4.2459	-4.1233	3.25475	16.6143	0.000848291	0.0106956		-2.92181	-0.122606	2.7992
ACSL1	-0.232416	1.95534	1.26301	4.9252	16.6116	0.000849351	0.010703		2.18775	0.692332	-1.49542
C10orf128	4.77852	7.23933	8.16181	2.09823	16.6074	0.000851038	0.0107182		2.46081	-0.922478	-3.38329
STARD13.AS	-4.12492	3.81905	-1.37022	1.63428	16.6025	0.000853015	0.0107371		7.94397	5.18927	-2.7547
CTXN1	0.588499	-1.60431	-0.907041	5.26485	16.5982	0.000854771	0.0107532		-2.19281	-0.697272	1.49554
MT.TY	0.245849	-2.09737	0.545326	4.94351	16.5964	0.000855485	0.0107562		-2.34321	-2.64269	-0.299477
KCND3	0.0487464	-1.35548	-1.54718	5.84954	16.5905	0.000857873	0.0107802		-1.40423	0.191696	1.59592
ICOSLG	6.47504	7.81135	2.25159	1.82581	16.588	0.000858898	0.010787		1.33631	5.55976	4.22345
NA..2035	-0.69688	0.990206	0.126743	6.61157	16.5639	0.000868731	0.0109044		1.68709	0.863464	-0.823623
RN7SL689P	4.68973	8.16408	5.98223	1.99602	16.5605	0.000870122	0.0109158		3.47435	2.18185	-1.2925
OPRL1	-0.469798	-7.87988	-0.892397	2.40621	16.5591	0.000870728	0.0109173		-7.41008	-6.98748	0.422599
ATL1	0.0610875	-0.969106	-2.01582	5.62097	16.5516	0.000873822	0.0109479		-1.03019	1.04672	2.07691
AC097504.1	0	0	6.77342	0.461265	16.5508	0.000874142	0.0109479		0	-6.77342	-6.77342
KISS1R	-1.15601	-7.31608	-7.31608	1.47103	16.521	0.000886557	0.0110972		-6.16007	0	6.16007
AGA	-1.37888	1.70056	0.482009	4.39703	16.5073	0.00089233	0.0111633		3.07944	1.21855	-1.86089
CYBB	-0.0416855	0.840188	2.21906	4.9042	16.4908	0.000899291	0.0112441		0.881874	-1.37887	-2.26074
AL118556.1	1.19737	2.91963	1.0551	4.39469	16.4747	0.000906171	0.0113239		1.72226	1.86452	0.142266
AC006063.2	-0.228453	-7.02088	-7.02088	1.4974	16.4727	0.000907028	0.0113283		-6.79243	0	6.79243
NDUFB5	-0.287262	-1.4251	-1.84488	5.73638	16.4692	0.00090855	0.011341		-1.13784	0.419779	1.55762
VSIG1	2.30576	0	7.39138	0.863236	16.4567	0.000913929	0.0113982		-2.30576	-7.39138	-5.08562
DUSP19	0.576149	-0.705057	-3.51831	4.17298	16.4562	0.000914149	0.0113982		-1.28121	2.81325	4.09446
AL354754.1	0	5.8523	7.41387	1.20413	16.4544	0.000914908	0.0114014		5.8523	-1.56157	-7.41387
ZC3H7B	-0.458625	-0.875021	-2.35557	5.57875	16.4502	0.000916711	0.0114175		-0.416396	1.48055	1.89694
HSPA6	-1.20736	1.35467	-2.33052	3.95942	16.4391	0.000921569	0.0114717		2.56202	3.68519	1.12317
PLCD3	-0.527406	1.049	1.7389	5.13772	16.4378	0.000922119	0.0114722		1.5764	-0.689906	-2.26631
DGKH	0.0529173	-1.70586	-0.358428	6.06925	16.4343	0.00092364	0.0114848		-1.75877	-1.34743	0.411345
NCKIPSD	0.188469	-0.98555	-4.69415	3.76188	16.4322	0.000924577	0.0114901		-1.17402	3.7086	4.88262
LAMP1	-0.126142	1.39922	0.611008	6.35348	16.4233	0.000928481	0.0115322		1.52536	0.788214	-0.737151
PIP5K1C	0.319733	-2.56264	-0.709967	4.63965	16.4181	0.000930735	0.0115538		-2.88237	-1.85267	1.0297
AP000974.1	0	0	6.73376	0.439598	16.4141	0.000932486	0.0115692		0	-6.73376	-6.73376
SCIMP	-1.88019	4.42151	-3.29592	1.42733	16.4008	0.000938402	0.0116362		6.3017	7.71744	1.41574
MSRB3	-0.748352	0.334253	1.76667	4.93868	16.395	0.00094096	0.0116615		1.0826	-1.43241	-2.51502
AC104966.1	0	4.99791	7.53434	1.14177	16.3913	0.000942596	0.0116699		4.99791	-2.53643	-7.53434
ANK1	-0.069628	-4.53869	-1.70098	3.55449	16.3912	0.000942674	0.0116699		-4.46906	-2.83771	1.63135
MTCO3P4	0	4.08137	7.57599	1.06634	16.3824	0.00094658	0.0117118		4.08137	-3.49462	-7.57599
LGR5	-0.0260365	4.33835	3.7646	2.87015	16.3769	0.000949028	0.0117356		4.36439	0.573749	-3.79064
ORAI2	-0.313419	-1.75969	-1.25555	5.89053	16.3517	0.000960431	0.0118649		-1.44627	-0.504145	0.942127
ADAMTS1	-0.252444	1.74294	1.48781	5.06546	16.3514	0.000960533	0.0118649		1.99538	0.255126	-1.74026
MPP1	0.443985	-1.47555	-1.84986	4.93482	16.3502	0.000961097	0.0118653		-1.91953	0.374316	2.29385
PTPDC1	0.452977	1.90203	0.0063665	5.21911	16.3483	0.000961977	0.0118697		1.44905	1.89566	0.446611
SLC17A8	0.444876	-7.45122	-1.4779	2.30984	16.3379	0.000966687	0.0119212		-7.8961	-5.97332	1.92278
GPR61	-1.73561	-2.08425	-8.42567	2.46984	16.3331	0.000968896	0.0119419		-0.348642	6.34142	6.69006
IRX3	-2.41899	-6.57671	1.68606	1.93855	16.3249	0.000972677	0.011976		-4.15772	-8.26277	-4.10505
TM2D3	-0.474201	-0.790682	-2.39448	5.54886	16.3234	0.000973356	0.011976		-0.316481	1.6038	1.92028
AL121985.1	0	0	6.71097	0.419668	16.3225	0.000973755	0.011976		0	-6.71097	-6.71097
LINC01106	-0.883056	-7.21482	-7.21482	1.46578	16.3224	0.000973789	0.011976		-6.33177	0	6.33177
HDAC11	0.930044	2.31442	0.482018	4.91654	16.3088	0.000980066	0.0120441		1.38438	1.83241	0.448026
TRAPPC13P1	0	6.55361	0	0.564353	16.3081	0.000980394	0.0120441		6.55361	6.55361	0
DCDC1	-2.6147	-6.03596	2.21167	1.79281	16.306	0.000981377	0.0120469		-3.42126	-8.24763	-4.82637
KLHL32	0.182651	2.16665	0.823137	4.89752	16.3053	0.000981691	0.0120469		1.984	1.34352	-0.640486
MS4A7	-0.866511	0.965883	1.70781	4.87279	16.2905	0.000988591	0.0121249		1.83239	-0.741926	-2.57432
B4GALNT1	-0.0648935	-2.10864	-1.84326	4.86347	16.2776	0.000994666	0.0121875		-2.04375	-0.265379	1.77837
PLCXD2	-0.571681	-5.24614	-1.49613	3.37488	16.2765	0.000995143	0.0121875		-4.67446	-3.75001	0.924448
GM2A	-0.039343	1.69399	1.50909	5.32428	16.2758	0.000995479	0.0121875		1.73333	0.184901	-1.54843
LRRTM4	0.228812	-2.7369	-2.92404	3.86099	16.275	0.000995856	0.0121875		-2.96571	0.187144	3.15286
USP32P3	6.48435	0	7.10219	1.27114	16.2707	0.000997888	0.0122057		-6.48435	-7.10219	-0.61784
AC087672.3	0	0	6.6922	0.409147	16.2571	0.00100431	0.0122728		0	-6.6922	-6.6922
STX1B	0.0948449	-4.21862	-0.53488	3.6818	16.2561	0.00100481	0.0122728		-4.31347	-3.68374	0.629725
RAP2A	-0.446615	-0.998505	-1.84448	6.48323	16.2557	0.00100501	0.0122728		-0.55189	0.845974	1.39786
ZNF599	-4.65762	3.11813	2.80486	2.02436	16.2459	0.00100963	0.0123225		7.77575	0.313272	-7.46248
NGRN	-0.381114	-2.09978	-2.83374	4.45108	16.2446	0.00101026	0.0123235		-1.71867	0.733955	2.45262
SSTR3	1.65548	-4.77094	-1.43327	2.69941	16.2389	0.00101298	0.0123501		-6.42643	-3.33767	3.08876
PIP4K2B	-0.37527	-1.33092	-1.53164	6.53854	16.2327	0.00101596	0.0123789		-0.955652	0.200718	1.15637
C1QL3	-0.0400211	-3.93327	-3.60359	3.28087	16.2317	0.00101645	0.0123789		-3.89325	-0.329686	3.56356
AL161751.1	-4.52647	3.52697	-0.249557	1.7679	16.2267	0.00101886	0.0124015		8.05345	3.77653	-4.27692
ICA1	-0.19422	-2.15127	-0.984195	5.33431	16.2087	0.00102755	0.0125006		-1.95705	-1.16708	0.789975
PRRT3	0.407327	-2.16077	-1.12926	4.77995	16.2027	0.00103049	0.0125295		-2.56809	-1.03151	1.53659
KCNH6	-0.152735	-6.94472	-6.94472	1.46338	16.1864	0.00103844	0.0126183		-6.79198	0	6.79198
WDFY2	0.130758	2.13352	1.7655	4.8116	16.1854	0.00103891	0.0126183		2.00276	0.368019	-1.63475
PTCSC3	2.49053	6.24939	5.78287	2.47179	16.1826	0.00104031	0.0126285		3.75886	0.466521	-3.29234
GRM3	0.0912359	1.19582	-0.455551	6.50791	16.1784	0.00104235	0.0126465		1.10458	1.65137	0.546787
TTC39A	-0.518215	-7.40033	-6.21339	1.71457	16.1721	0.0010455	0.0126778		-6.88211	-1.18694	5.69517
LINC02251	0	6.10671	7.24181	1.20508	16.1683	0.00104735	0.0126934		6.10671	-1.13511	-7.24181
PTH2R	0.656177	-6.47299	-6.47299	1.45446	16.1669	0.00104804	0.012695		-7.12916	0	7.12916
NFASC	0.0379957	1.14944	-0.14113	7.64323	16.1582	0.00105235	0.0127403		1.11144	1.29057	0.179126
C8orf46	0.0660293	-0.323472	-1.70259	6.83054	16.1507	0.00105608	0.0127786		-0.389501	1.37911	1.76862
ARHGAP6	-0.294978	1.17378	2.31217	4.5901	16.1437	0.00105958	0.0128088		1.46876	-1.13839	-2.60715
SYNPO2	0.277735	0.599256	1.73688	6.08871	16.1425	0.0010602	0.0128088		0.321521	-1.13762	-1.45914
AC148477.7	1.11102	-5.61398	-0.231897	2.82966	16.1415	0.00106068	0.0128088		-6.725	-5.38208	1.34292
OSBPL11	0.0861824	1.2829	1.77305	5.56351	16.1402	0.00106133	0.0128088		1.19672	-0.490148	-1.68687
CALM2	-0.408758	-0.805817	-1.46549	10.0027	16.14	0.00106142	0.0128088		-0.397059	0.659676	1.05674
TTC9	-0.0785008	-2.71703	-1.58427	4.4921	16.1252	0.00106889	0.012892		-2.63853	-1.13277	1.50576
FOCAD	0.0945263	-2.06182	-0.912111	5.2429	16.0951	0.0010842	0.0130696		-2.15634	-1.14971	1.00664
TOP2A	0	0	6.64525	0.37896	16.0863	0.00108872	0.0131171		0	-6.64525	-6.64525
SHC4	1.08887	2.83366	0.329101	4.21265	16.0761	0.00109399	0.0131735		1.74479	2.50455	0.759768
CCSAP	-0.15385	-0.761408	-1.67851	6.97277	16.061	0.00110179	0.0132604		-0.607557	0.9171	1.52466
CLDN15	2.49797	3.38399	-3.37939	2.70973	16.0571	0.00110384	0.013278		0.886017	6.76339	5.87737
AC021683.1	0.773479	-6.98505	0.559233	2.3677	16.0511	0.00110695	0.0133004		-7.75853	-7.54428	0.214246
WDR5	-0.139648	-1.23143	-2.83229	4.79605	16.0508	0.0011071	0.0133004		-1.09178	1.60086	2.69264
AJAP1	-0.323233	-1.47786	-1.38394	6.32195	16.0484	0.00110837	0.0133004		-1.15463	-0.0939186	1.06071
CHD4	-0.0105496	1.11639	1.06275	7.68762	16.0483	0.00110844	0.0133004		1.12694	0.0536431	-1.0733
LAMP5	-0.380663	-4.09494	-1.97143	3.66759	16.0478	0.00110866	0.0133004		-3.71428	-2.12351	1.59076
SOX2	-0.0558628	1.13007	0.949486	7.81938	16.0442	0.00111054	0.0133158		1.18593	0.180584	-1.00535
LMF1.AS1	0	6.54817	0	0.525639	16.0367	0.0011145	0.0133562		6.54817	6.54817	0
CNTN4	-0.122785	-1.91829	-2.21761	4.79627	16.0286	0.00111878	0.0134003		-1.79551	0.299316	2.09482
SYNE1	-0.1432	-1.27696	0.112111	8.43242	16.0255	0.00112039	0.0134125		-1.13376	-1.38907	-0.255311
SORD	-0.917868	3.30205	6.84551	1.22285	16.019	0.00112388	0.0134471		4.21992	-3.54346	-7.76338
ATP5A1	0.0148991	-1.10148	-1.20191	7.21894	16.0175	0.00112465	0.0134492		-1.11638	0.10043	1.21681
AP000282.1	0	6.5216	0	0.531232	16.0111	0.00112807	0.0134829		6.5216	6.5216	0
RASSF9	-6.29976	1.79443	0.181366	2.19062	16.0091	0.00112914	0.0134829		8.09419	1.61306	-6.48113
EIF4E	-0.13139	-1.60978	-1.26099	5.93361	16.0088	0.00112927	0.0134829		-1.47839	-0.348783	1.1296
SP110	-0.667819	0.939668	1.27336	5.58972	16.0071	0.00113019	0.0134841		1.60749	-0.33369	-1.94118
LHFPL2	-0.292708	1.27142	1.66267	5.314	16.0064	0.00113056	0.0134841		1.56413	-0.391249	-1.95538
AC092435.4	-2.81054	-2.81054	4.52523	0.861119	15.9974	0.0011354	0.0135346		0	-7.33577	-7.33577
DLX1	-0.125901	-1.42413	-5.55502	3.41497	15.9872	0.00114086	0.0135925		-1.29823	4.13089	5.42912
RNU6.301P	1.4628	7.00786	0	0.862751	15.9834	0.00114292	0.0136099		5.54507	7.00786	1.4628
ARF3	0.0344249	-1.18534	-0.975372	7.64104	15.9803	0.00114457	0.0136222		-1.21976	-0.209963	1.0098
CAPN3	4.44854	7.48632	4.00513	2.16219	15.9784	0.00114559	0.0136272		3.03778	3.48119	0.443408
AC104024.2	0.94906	-6.24708	-6.24708	1.41432	15.974	0.00114799	0.0136485		-7.19614	0	7.19614
GPRASP2	-0.323043	-1.99939	-1.10804	5.53697	15.9713	0.00114946	0.0136587		-1.67634	-0.891347	0.784996
MPC1	-0.253067	1.45249	0.678719	5.85122	15.9457	0.00116344	0.0138176		1.70555	0.773768	-0.931787
NA..476	-6.44289	-5.20552	1.16955	1.49638	15.9414	0.00116579	0.0138358		1.23738	-6.37507	-7.61245
ITGAV	0.222475	1.82749	0.889436	5.50911	15.9406	0.0011662	0.0138358		1.60501	0.938054	-0.66696
RNU6.1054P	3.6041	0	7.49791	1.00404	15.9329	0.00117048	0.0138793		-3.6041	-7.49791	-3.89381
VSTM5	1.77942	-5.5464	-5.5464	1.3556	15.9278	0.00117329	0.0139052		-7.32582	0	7.32582
PTPN4	0.0190859	-1.45318	-1.13242	6.13158	15.9262	0.00117418	0.0139085		-1.47226	-0.32076	1.1515
SMIM5	5.21249	8.11183	6.69904	2.07417	15.9205	0.00117732	0.0139347		2.89934	1.41278	-1.48656
AC073091.2	-0.632818	-7.08554	-7.08554	1.42517	15.92	0.00117764	0.0139347		-6.45272	0	6.45272
NOS1AP	0.0788183	-1.5518	-0.614794	6.35052	15.9133	0.00118137	0.0139715		-1.63062	-0.937008	0.693613
C22orf46	-0.568041	1.319	1.45702	5.17728	15.8903	0.00119425	0.0141165		1.88704	-0.138022	-2.02506
NGFR	5.01147	8.12011	6.48613	2.02031	15.8781	0.00120115	0.0141855		3.10863	1.63398	-1.47465
AHCYL1	-0.740911	-0.250068	0.669636	10.2234	15.8777	0.00120135	0.0141855		0.490843	-0.919704	-1.41055
DOHH	0.85883	2.1421	0.39794	5.09465	15.8759	0.0012024	0.0141905		1.28327	1.74416	0.46089
ONECUT2	-0.992838	-1.84636	-8.25667	2.51618	15.8523	0.00121588	0.0143358		-0.853519	6.41031	7.26383
SNORD115.32	6.62161	0	0	0.513541	15.8518	0.00121612	0.0143358		-6.62161	0	6.62161
GAN	-0.553466	-0.0644971	1.14819	6.47731	15.851	0.00121663	0.0143358		0.488968	-1.21268	-1.70165
RNF216.IT1	0	6.60986	0	0.46463	15.8412	0.00122224	0.0143944		6.60986	6.60986	0
RABGAP1L	0.182081	-1.16428	-1.02262	6.86339	15.8385	0.0012238	0.0144052		-1.34636	-0.141658	1.2047
ZSCAN30	0.189544	1.93893	0.99342	5.26924	15.8374	0.00122444	0.0144053		1.74939	0.945512	-0.803876
CCDC92	-0.227035	-1.15432	-1.3516	7.20844	15.8249	0.00123168	0.0144828		-0.92729	0.197274	1.12456
SOWAHD	0	6.48802	0	0.515406	15.8193	0.00123495	0.0145138		6.48802	6.48802	0
TBC1D30	-0.246127	-3.45047	-1.59855	4.03874	15.8163	0.00123669	0.0145265		-3.20435	-1.85192	1.35243
PLXDC2	0.129564	0.861893	1.46063	6.98145	15.7805	0.00125771	0.0147528		0.73233	-0.598735	-1.33106
SP9	0.18319	-6.70915	-6.70915	1.41693	15.78	0.00125805	0.0147528		-6.89234	0	6.89234
MRPL42P6	5.27658	0	7.45916	1.14692	15.7793	0.00125844	0.0147528		-5.27658	-7.45916	-2.18257
AC010624.2	0.098941	-7.58923	-1.08937	2.31946	15.7787	0.0012588	0.0147528		-7.68817	-6.49986	1.18831
DLGAP1.AS5	-0.148138	-7.28344	-5.44808	1.77026	15.778	0.00125923	0.0147528		-7.1353	-1.83536	5.29994
SPART.AS1	-0.0814153	4.38176	0.751636	2.58269	15.7743	0.00126143	0.014771		4.46318	3.63013	-0.833051
AC015914.1	4.79163	7.38209	0	1.2403	15.7713	0.0012632	0.0147839		2.59045	7.38209	4.79163
PCSK6.AS1	-2.78496	4.4387	-2.78496	1.02354	15.7688	0.00126469	0.0147927		7.22366	7.22366	0
NDE1	1.9795	4.81024	3.48612	3.14096	15.7679	0.00126526	0.0147927		2.83074	1.32412	-1.50663
PHACTR4	0.281474	1.57448	1.20253	6.08081	15.7648	0.0012671	0.0148066		1.293	0.37195	-0.921053
LRRC7	-0.122132	-1.4811	-0.957752	6.69732	15.7611	0.00126928	0.0148243		-1.35896	-0.523344	0.83562
TNIP3	0.933917	-6.84545	0.640214	2.33206	15.7444	0.00127936	0.0149343		-7.77937	-7.48566	0.293703
FEZF1	-4.01509	3.31446	-4.01509	1.14237	15.7423	0.00128059	0.0149409		7.32956	7.32956	0
MICU3	-0.314019	-1.33973	-1.7731	5.87799	15.7364	0.00128416	0.014969		-1.02571	0.433369	1.45908
C5orf64.AS1	0	6.51481	0	0.494847	15.7362	0.00128433	0.014969		6.51481	6.51481	0
AC021755.2	0	4.3916	7.49792	1.04547	15.7347	0.0012852	0.0149714		4.3916	-3.10631	-7.49792
TMEM225B	-0.90564	5.87665	-0.90564	0.712975	15.7095	0.00130059	0.0151428		6.78229	6.78229	0
PPM1E	-0.487194	-3.67627	-3.48349	3.41915	15.7024	0.00130492	0.0151854		-3.18907	-0.192778	2.99629
MTRNR2L12	0.47033	-0.617936	1.01111	6.98074	15.7011	0.00130575	0.0151872		-1.08827	-1.62905	-0.540781
INPP4A	0.185146	-1.60688	-0.0847346	5.99264	15.6964	0.00130861	0.0152126		-1.79203	-1.52215	0.26988
SNHG5	-0.249063	1.2404	1.06545	6.11215	15.6896	0.00131283	0.0152537		1.48946	0.17495	-1.31451
GRIP1	0.388561	-2.70233	-4.87833	3.07399	15.6875	0.00131411	0.0152608		-3.09089	2.176	5.26689
CFH	-1.6101	0.637802	1.53215	4.44029	15.6833	0.00131673	0.0152833		2.2479	-0.89435	-3.14225
GAPDHP61	1.84429	2.56	7.78563	1.16043	15.677	0.00132064	0.0153059		0.71571	-5.22563	-5.94134
LPAR5	-5.5832	2.18953	1.88753	2.13098	15.6761	0.00132124	0.0153059		7.77273	0.301997	-7.47074
SHISA2	1.80357	7.08921	0	0.842804	15.6761	0.00132125	0.0153059		5.28563	7.08921	1.80357
SRPK1	-0.0154974	-1.81651	-1.2244	5.45678	15.6758	0.00132139	0.0153059		-1.80101	-0.592109	1.2089
AC122707.1	0.0688719	-4.13948	-7.48001	2.04889	15.6704	0.00132479	0.0153352		-4.20835	3.34053	7.54888
AC018358.1	0.143577	-6.72569	-6.72569	1.39975	15.6696	0.00132529	0.0153352		-6.86926	0	6.86926
MDM4	-0.101886	1.27077	0.858036	6.77489	15.6682	0.00132614	0.0153372		1.37266	0.412733	-0.959922
AC092171.4	0	0	6.51745	0.320991	15.6636	0.00132904	0.0153628		0	-6.51745	-6.51745
NTRK3	0.046692	-1.314	-0.113621	7.86374	15.6625	0.00132974	0.015363		-1.36069	-1.20038	0.160313
C1QTNF4	0.455451	-3.17242	-7.42991	2.21182	15.6606	0.00133091	0.0153659		-3.62787	4.25749	7.88536
RNU6.323P	1.57902	6.9877	0	0.836507	15.6599	0.00133136	0.0153659		5.40868	6.9877	1.57902
PJA2	0.0734675	-0.952482	-1.07419	8.76031	15.6583	0.00133233	0.0153693		-1.02595	0.121706	1.14766
LINC00396	-1.0399	2.5422	3.4348	3.1437	15.6544	0.00133483	0.0153902		3.5821	-0.8926	-4.4747
RUSC1	0.232418	-2.40119	-1.41074	4.57136	15.6456	0.00134039	0.0154464		-2.63361	-0.990455	1.64315
AC016397.2	0	6.16354	7.1161	1.16321	15.6378	0.0013453	0.0154951		6.16354	-0.95256	-7.1161
LINC00639	5.62437	7.28655	0	1.31417	15.634	0.00134769	0.0155146		1.66217	7.28655	5.62437
SCOC	0.064579	-0.981949	-1.35513	6.90105	15.628	0.00135156	0.0155512		-1.04653	0.373182	1.41971
EFCAB1	-1.04145	-3.83129	3.74963	1.82132	15.6241	0.00135403	0.0155677		-2.78984	-7.58092	-4.79107
LARGE1	0.384325	-1.72102	-1.61397	4.88647	15.6235	0.00135437	0.0155677		-2.10534	-0.107053	1.99829
RPSAP36	-0.223502	2.73145	1.33148	3.98107	15.619	0.0013573	0.015587		2.95495	1.39997	-1.55498
YTHDC1	0.270802	1.1678	1.2801	7.5016	15.6187	0.00135744	0.015587		0.896993	-0.112309	-1.0093
SORCS3	0.0345049	-2.33263	-1.06603	4.87557	15.6171	0.00135851	0.0155885		-2.36714	-1.2666	1.10054
SLC22A23	-0.231584	1.51887	-0.067129	5.41731	15.6157	0.00135941	0.0155885		1.75046	1.586	-0.164456
FAM219A	-0.0432649	-1.01259	-1.55477	6.50791	15.6153	0.00135965	0.0155885		-0.969328	0.542177	1.51151
AP002495.1	1.56164	4.3987	6.50485	2.2498	15.6087	0.00136389	0.0156292		2.83707	-2.10615	-4.94321
ADCY4	-5.56718	-4.45346	2.16288	1.35707	15.6063	0.0013654	0.0156337		1.11372	-6.61634	-7.73005
AC138028.2	-5.00566	-7.10799	-7.10799	0.926623	15.6059	0.00136567	0.0156337		-2.10233	0	2.10233
AC106869.1	4.79207	8.12996	5.35438	1.8639	15.5981	0.00137072	0.0156835		3.33788	2.77558	-0.562305
RPS19	0.361251	1.31523	1.16072	7.48001	15.5937	0.00137359	0.0157083		0.953976	0.154512	-0.799464
PTPRC	-0.0730411	1.17022	1.59895	5.69651	15.5922	0.00137453	0.0157111		1.24326	-0.428734	-1.67199
SGSM1	-0.223791	-2.17795	-1.16481	5.17719	15.5732	0.00138687	0.0158441		-1.95416	-1.01314	0.941015
KIF3A	-0.0692092	-1.14817	-1.00844	8.32839	15.5579	0.00139693	0.0159509		-1.07896	-0.139731	0.939234
RPSAP3	-3.30273	-3.30273	4.03305	0.882318	15.5531	0.00140012	0.0159792		0	-7.33577	-7.33577
MXRA5	-2.17031	4.39604	5.60593	1.62577	15.5494	0.00140255	0.0159988		6.56635	-1.20989	-7.77624
RFX4	-0.720199	-0.0989	1.28293	5.60267	15.546	0.00140482	0.0160167		0.621299	-1.38183	-2.00313
RPS6	0.108921	1.11678	1.00534	8.913	15.5435	0.00140647	0.0160273		1.00786	0.111442	-0.896418
NDFIP2	-0.12071	-1.15342	-1.61006	6.14685	15.539	0.00140944	0.0160531		-1.03271	0.456638	1.48935
AL121932.1	-3.34095	-3.34095	4.00273	0.873238	15.5366	0.00141105	0.0160632		0	-7.34368	-7.34368
AL591845.1	-2.89954	-2.57779	-8.36055	2.19804	15.5311	0.00141471	0.0160968		0.321752	5.78276	5.46101
CDR2	-0.34107	-4.29529	-0.782367	3.68402	15.5247	0.001419	0.0161375		-3.95422	-3.51292	0.441297
TROVE2	0.327647	1.38452	1.25372	6.79105	15.5202	0.00142196	0.016163		1.05687	0.130792	-0.926076
PLEC	-0.1051	0.326669	1.48158	6.23808	15.5174	0.00142388	0.0161766		0.431769	-1.15492	-1.58668
LMNTD1	-3.9048	-0.969738	3.56091	1.89321	15.5149	0.00142554	0.0161873		2.93506	-4.53064	-7.4657
RND1	0.203069	-2.5695	-2.34972	4.09007	15.5133	0.00142659	0.0161911		-2.77257	-0.219785	2.55279
FEZF2	-0.481636	-2.02484	-1.28845	5.43814	15.5118	0.00142759	0.0161943		-1.5432	-0.736393	0.80681
JPT2	1.67918	4.01887	3.17013	3.59111	15.5059	0.00143158	0.0162245		2.33969	0.848742	-1.49094
SINHCAF	-5.35773	2.09751	2.44237	2.07829	15.5057	0.0014317	0.0162245		7.45524	-0.344866	-7.80011
C3orf80	-0.00158837	-3.44684	-2.28981	3.76184	15.5008	0.00143503	0.0162541		-3.44525	-1.15703	2.28822
CNR1	-1.00851	-3.84457	-1.81477	3.88586	15.4954	0.00143873	0.0162878		-2.83606	-2.0298	0.806261
LEPROT	-0.526016	0.842039	1.2547	5.91488	15.4909	0.00144176	0.0163138		1.36806	-0.412661	-1.78072
AC135507.1	1.39938	2.32944	-5.86861	2.40935	15.4891	0.00144295	0.0163191		0.930063	8.19805	7.26799
AAK1	-0.0622593	-1.23363	-0.945471	7.78473	15.487	0.00144442	0.0163255		-1.17137	-0.288159	0.883212
AC124283.4	0	6.43464	0	0.486762	15.4858	0.00144522	0.0163255		6.43464	6.43464	0
GIMAP5	7.02814	5.63915	8.18683	2.12761	15.4851	0.0014457	0.0163255		-1.38899	-2.54768	-1.15869
FAM216A	-0.185358	-1.59099	-1.75131	5.43593	15.4817	0.00144805	0.016344		-1.40563	0.160324	1.56595
RTN4	0.117685	0.270691	-1.19159	9.92256	15.4803	0.00144896	0.016346		0.153006	1.46228	1.30927
FZD10.AS1	-1.41266	6.05071	4.86359	1.46536	15.4728	0.00145413	0.0163961		7.46338	1.18712	-6.27626
SERPINB6	-0.490124	1.20912	1.26552	5.51143	15.4716	0.00145494	0.016397		1.69925	-0.0563956	-1.75564
ADGRL3	-0.197639	-1.66699	-0.73401	6.2985	15.4705	0.00145567	0.016397		-1.46936	-0.932985	0.536371
[truncated: 1,081 more rows]
